# Supplementary material for: Regulation of the Wnt signaling pathway during myogenesis by the mammalian SWI/SNF ATPase BRG1
Source: Front Cell Dev Biol. 2023 Jul 7;11:1160227. doi: 10.3389/fcell.2023.1160227 (PMC10360407; doi:10.3389/fcell.2023.1160227)
Supplement: Supplementary file 1 [file Table2.XLSX]

## Sheet: DEG_list
Supplemental Table 2 - Differentially expressed genes at DM 48h due to knowckdown of BRG1 and/or BRM
siBoth_Up		siBoth_down		siBRG1_up		siBRG1_down		siBRM_up		siBRM_down
ENTREZID	Symbol	ENTREZID	Symbol	ENTREZID	Symbol	ENTREZID	Symbol	ENTREZID	Symbol	ENTREZID	Symbol
13076	Cyp1a1	226040	Tmem252	654812	Angptl7	246728	Oas2	13717	Eln	11806	Apoa1
18548	Pcsk1	14942	Gzme	15439	Hp	241391	Galnt5	117590	Asb10	22041	Trf
654812	Angptl7	110115	Cyp11b1	18548	Pcsk1	246730	Oas1a	242721	Klhdc7a	100034739	Gm17762
67405	Nts	60504	Il21r	12623	Ces1g	23960	Oas1g	319165	H2ac7	20714	Serpina3k
15439	Hp	11634	Aire	83433	Trem2	207215	Fbxo40	320139	Ptpn7	100041658	Mup7
18406	Orm2	76469	Cmya5	229694	AI504432	17329	Cxcl9	329502	Pla2g4e	72297	B3gnt3
211612	Ptchd1	74492	Kbtbd13	64085	Clstn2	70127	Dpf3	77521	Mtus2	11657	Alb
15904	Id4	19752	Rnase1	18406	Orm2	674895	Nek10	16535	Kcnq1	57248	Ly6i
60597	Mapk8ip2	30044	Opn4	76408	Abcc3	66469	Prxl2b	69191	Pdia2	100043240	Gm15583
14262	Fmo3	16909	Lmo2	13076	Cyp1a1	381175	Ccdc68	14412	Slc6a13	19782	Rmrp
20713	Serpini1	66104	Tceal6	66107	Wfdc21	246727	Oas3	667055	Unc93a2	22268	Upk1b
76408	Abcc3	71091	Cdkl1	67405	Nts	100039796	Tgtp2	16414	Itgb2	12705	Cited1
271786	Galnt13	74284	1700086L19Rik	667055	Unc93a2	240328	F830016B08Rik	621603	Aldh3b2	170722	Nxf7
229694	AI504432	214604	NA	14262	Fmo3	631323	Gm12250	620631	Ttc30a2	353346	Gpr141
22141	Tub	245684	Cnksr2	16819	Lcn2	333329	Cngb1	319149	H3c4	384619	Kash5
100503802	Gm10419	435391	Dupd1	113855	Vmn1r40	110115	Cyp11b1	69386	H4c8	14613	Gja5
242341	Atp6v0d2	654469	Gm17753	628900	Serpina3i	69671	Tmem52	12097	Bglap2	629480	Gm6978
71287	Cpvl	76560	Prss8	100038711	Gm10309	76933	Ifi27l2a	19293	Pvalb	56773	Chst5
622307	Albfm1	100862160	NA	18040	Nefm	56538	Klk11	66469	Prxl2b	85029	Rpph1
19417	Rasgrf1	17068	Ly6d	232827	Nlrp2	20765	Sprr2k	13819	Epas1	100043755	Gm10132
252838	Tox	17906	Myl2	20713	Serpini1	94346	Tmem40	100042533	Gm11578	67155	Smarca2
72713	Angptl1	77018	Col25a1	211612	Ptchd1	17906	Myl2	81877	Tnxb	18762	Prkcz
107656	Krt9	331532	Tceal5	100504591	Gm15987	60504	Il21r	99296	Hrh3	12733	Clcnka
667055	Unc93a2	78444	Pgpep1l	271786	Galnt13	100503433	Gm15433	328747	Gm5091	219148	Fam167a
100503703	Gm19845	245240	9930111J21Rik2	20394	Scg5	245683	Klhl34	20717	Serpina3m	19791	Rn18s
20255	Scg3	226438	Igfn1	70003	1700028I16Rik	234311	Ddx60	100861696	NA	12903	Crabp1
217116	Spata20	20928	Abcc9	71287	Cpvl	50528	Tmprss2	17395	Mmp9	667214	9930111J21Rik1
330830	Drc7	69671	Tmem52	19417	Rasgrf1	320116	Fndc9	232875	Zscan18	20765	Sprr2k
100038662	D130046C19Rik	224044	Cyp2ab1	17381	Mmp12	66329	Susd3	18405	Orm1	442801	Arhgef15
230145	Galnt12	67866	Wfdc1	237433	Gm4925	71886	2310002L09Rik	18719	Pip5k1b	381310	Stum
237433	Gm4925	76722	Ckmt2	330830	Drc7	74286	Tbc1d21	237558	Myrfl	20272	Scn7a
238988	Erc2	70861	Akr1cl	72713	Angptl1	76469	Cmya5	15894	Icam1	13655	Egr3
13984	Esx1	93961	B3galt5	100504279	NA	628100	Fbxo39	108096	Slco1a5	20897	Stra6
18619	Penk	545490	Zfp973	93726	Rnase2a	20558	Slfn4	14181	Fgfbp1	668171	Zxda
68527	Ucma	16716	Ky	226778	Mark1	245240	9930111J21Rik2	12323	Camk2b	214425	Cilp
100038711	Gm10309	17885	Myh8	18166	Npy1r	16716	Ky	11551	Adra2a	66695	Aspn
28194	Apon	245683	Klhl34	433801	Gm13212	20556	Slfn2	244723	Olfm2	100233208	Gm10778
20394	Scg5	109272	Mybpc1	71134	4933417E11Rik	75111	4930512H18Rik	433873	Gm9903	77018	Col25a1
18040	Nefm	11997	Akr1b7	408064	BC064078	77018	Col25a1	18802	Plcd4	329941	Col8a2
16819	Lcn2	140494	Atp6v0a4	18549	Pcsk2	69387	Dnajb13	21922	Clec3b	100861531	Rn45s
83433	Trem2	230909	Gm572	100126203	6820426E19Rik	100040557	Gm12408	27390	Mmel1	100042740	Rpl31-ps9
11609	Agtr2	76884	Cyfip2	238988	Erc2	233246	Ano5	546546	Serpina3h	213393	Depp1
18549	Pcsk2	116872	Serpinb7	68527	Ucma	70392	Asb12	59095	Fxyd6	18707	Pik3cd
54524	Syt6	13384	Mpp3	252838	Tox	72277	Fam186a	215090	Maneal	100043899	R3hdml
230777	Hcrtr1	140781	Myh7	28194	Apon	74492	Kbtbd13	245020	Slc35g2	17540	Irag1
16988	Lst1	71886	2310002L09Rik	633979	Ak9	382543	Ankfn1	319482	9530053A07Rik	14633	Gli2
57340	Jph3	280635	Emilin3	58222	Rab37	387151	Mir133a-1	100862074	NA	17681	Msc
226778	Mark1	20753	Sprr1a	217116	Spata20	60440	Iigp1	109314	Prr9	27047	Omd
71134	4933417E11Rik	223631	Ly6g2	71690	Esm1	12918	Crh	26875	Pclo	20197	S100a3
18613	Pecam1	17523	Mpo	53420	Syt5	17922	Myo7b	19699	Reln	14176	Fgf5
64085	Clstn2	241391	Galnt5	242553	Kank4	246729	Oas1h	100861633	NA	210530	P3h2
100504279	NA	11472	Actn2	622307	Albfm1	381924	Itgad	226438	Igfn1	74434	Sohlh2
381142	Arl14epl	107769	Tm6sf1	240411	Loxhd1	100043726	Gm4610	12741	Cldn5	56089	Ramp3
58212	Srrm3	14783	Grb10	100503703	Gm19845	226438	Igfn1	100504464	E230016K23Rik	12319	Car8
56013	Srcin1	231440	Parm1	194604	Serpina16	15959	Ifit3	14957	H1f3	232943	Klc3
110891	Slc8a2	244698	Hephl1	381142	Arl14epl	24110	Usp18	432611	Dnaic2	21810	Tgfbi
13608	Edar	17700	Mstn	76487	Ppp1r3g	66211	Rpl3l	381823	Apold1	74134	Cyp2s1
14106	Foxh1	70157	2210409D07Rik	100040208	Gm2663	230909	Gm572	94227	Pi15	353169	Slc2a12
20254	Scg2	58916	Myot	791307	Gm10248	665338	NA	665700	Hmcn2	100042056	9130019P16Rik
72258	Kcnk10	67305	Gpx7	22127	Tsx	22169	Cmpk2	20308	Ccl9	667846	NA
93735	Wnt16	330677	Nctc1	20201	S100a8	99899	Ifi44	12424	Cck	100216343	Gm17501
100124661	Trbv5	68460	Dhrs7c	68947	Chst8	100529079	5830418P13Rik	231148	Ablim2	16669	Krt19
234700	Nrn1l	244091	Fsd2	258508	Olfr99	13717	Eln	18124	Nr4a3	100303644	C130080G10Rik
20418	Shc3	20761	Sprr2g	72077	Gcnt3	16671	Krt33b	16502	Kcnc1	55925	Syt8
408064	BC064078	229665	Ampd1	18588	Pde6g	17523	Mpo	50709	H1f4	654459	Defb25
19695	Reg3g	100040557	Gm12408	12970	Crygs	22268	Upk1b	64293	Stk32b	68404	Nrn1
628900	Serpina3i	12960	Crybb1	14106	Foxh1	66766	Tmem239	11981	Atp9a	94214	Spock2
100126203	6820426E19Rik	21393	Tcap	58867	Syngr4	71874	Mab21l4	11303	Abca1	94040	Clmn
238875	Gapt	22226	Ucn	109660	Ctrl	72978	Cnih3	18491	Pappa	223780	Adm2
29862	Ninj2	14695	Gnb3	71950	Nanog	170711	Otud7a	71584	Gdpd2	224419	Map3k7cl
93726	Rnase2a	382543	Ankfn1	20608	Sstr4	268807	Klhl38	117148	Necab2	100043571	Gm4524
12623	Ces1g	70127	Dpf3	15564	Htr5b	435529	Adgrf2	23945	Mgll	13654	Egr2
237716	Gpr75	100504518	3425401B19Rik	20211	Saa4	70157	2210409D07Rik	12984	Csf2rb2	70083	Metrn
20981	Syt3	70392	Asb12	100043332	Ankrd66	723954	Mir133a-2	74685	Lrrc74b	547023	NA
59044	Rnf130	17260	Mef2c	105450	Mmrn2	236451	Phf11b	12266	C3	229600	BC028528
21960	Tnr	17888	Myh6	319930	Ceacam19	667370	Ifit3b	13107	Cyp2f2	56533	Rgs17
100503862	NA	19293	Pvalb	238875	Gapt	17857	Mx1	319158	H4c9	100038452	NA
24050	Septin3	241035	Pkhd1	239410	A930017M01Rik	76722	Ckmt2	240726	Slco5a1	243967	Ntn5
77583	Notum	240726	Slco5a1	76905	Lrg1	330677	Nctc1	76469	Cmya5	100861753	Gm21188
666540	Gm15197	241303	Fam78a	57390	Psors1c2	546643	Ly6a2	12759	Clu	13835	Epha1
20511	Slc1a2	17476	Mpeg1	73183	5430402O13Rik	18507	Pax5	12796	Camp	13179	Dcn
387158	Mir140	100043726	Gm4610	21743	Inmt	19024	Ppfibp2	223332	Ranbp3l	18074	Nid2
22772	Zic2	210145	Irgc1	18619	Penk	30044	Opn4	15166	Hcn2	75111	4930512H18Rik
18166	Npy1r	246729	Oas1h	320482	Nron	77983	B230119M05Rik	71897	Lypd6b	170484	Nphs2
12921	Crhr1	17189	Mb	14800	Gria2	625424	Gm6583	319190	H2bc21	80982	Cemip
56622	Adam21	66109	Tspan13	15494	Hsd3b3	637896	Vmn2r78	319179	H2bc6	22351	Vill
319930	Ceacam19	238564	Mylk4	73121	Rflna	665378	Gm7609	11878	Arx	78560	Adgra2
70003	1700028I16Rik	17882	Myh2	67656	4930548H24Rik	100503743	Gm19866	14456	Gas6	71706	Slc46a3
71690	Esm1	668940	Myh7b	60597	Mapk8ip2	17068	Ly6d	68285	C630043F03Rik	11676	Aldoc
18617	Rhox5	667214	9930111J21Rik1	225884	Gstp3	17306	Sypl2	11522	Adh1	100503642	NA
70433	Draxin	17884	Myh4	258967	Olfr1250	229665	Ampd1	74645	Tent5c	81840	Sorcs2
20977	Syp	140491	Ppp1r3a	54427	Dnmt3l	78910	Asb15	76722	Ckmt2	140781	Myh7
26913	Gprin1	78910	Asb15	77059	4931408D14Rik	58185	Rsad2	235345	Hoatz	27276	Plekhb1
11647	Alpl	219148	Fam167a	15904	Id4	74184	2310065F04Rik	11891	Rab27a	100043876	Gm4705
12796	Camp	16979	Lrrn1	100504223	NA	16664	Krt14	270190	Ephb1	26564	Ror2
215090	Maneal	100039796	Tgtp2	216799	Nlrp3	16909	Lmo2	240131	Lrrc30	16796	Lasp1
239405	Rspo2	12323	Camk2b	107656	Krt9	27222	Atp1a4	213435	Mylk3	620913	Gm12185
69987	Spaca9	110880	Scn4a	381058	Unc93a	66104	Tceal6	12819	Col15a1	623453	Gm13669
73174	Tbkbp1	320116	Fndc9	215900	Calhm6	73554	1700092C10Rik	16819	Lcn2	277414	Trp53i11
241226	Itga8	217258	Abca8a	272411	B3gnt6	74284	1700086L19Rik	435337	Gm5662	668215	Hectd2os
93884	Pcdhb13	14429	Galr3	24050	Septin3	213409	Lemd1	76074	Gbp8	23960	Oas1g
21838	Thy1	242702	Myom3	100504381	Gm17276	214604	NA	60363	Cldn15	21677	Tead2
14706	Gng4	16409	Itgam	54120	Gipc2	245684	Cnksr2	19215	Ptgds	27053	Asns
75377	4930597G03Rik	724112	BC106175	14867	Gstm6	435391	Dupd1	268860	Abat	104027	Synpo
192198	Lrrc4	20927	Abcc8	328479	Gm5089	240327	Gm4951	100862241	NA	19765	Ralbp1
319909	Ism1	546643	Ly6a2	20255	Scg3	244698	Hephl1	269701	Wdr66	751556	Mir682
72393	Faim2	11448	Chrne	67596	Tespa1	116872	Serpinb7	109272	Mybpc1	434197	Fam169b
271305	Phf21b	224796	Clic5	75647	Ssmem1	20927	Abcc8	329562	A530013C23Rik	218442	Serinc5
12804	Cntfr	17879	Myh1	69398	Cdhr4	16515	Kcnj12	433752	Frg2f1	21819	Tg
278240	Spin2c	329738	Aknad1	20564	Slit3	76884	Cyfip2	546643	Ly6a2	66234	Msmo1
17203	Mc5r	14563	Gdf5	66769	4933427E11Rik	13113	Cyp3a13	14409	Gabrr2	11464	Actc1
20495	Slc12a1	232288	Frmd4b	56013	Srcin1	16963	Xcl1	20210	Saa3	74551	Pck2
223332	Ranbp3l	223513	Abra	229714	Gpr61	20607	Sstr3	239217	Kctd12	68028	Rpl22l1
74318	Hopx	50720	Sacs	239650	Ccdc184	69761	Doxl1	93695	Gpnmb	236539	Phgdh
70911	Phyhipl	76798	Srrm4os	100861908	Gm21319	432777	Eprn	94185	Tnfrsf21	22142	Tuba1a
15376	Foxa2	14747	Cmklr1	13123	Cyp7b1	100316713	Mir1968	18162	Npr3	29818	Hspb7
12096	Bglap	239447	Colec10	59044	Rnf130	100316783	Mir1b	17305	Mfng	83554	Fstl3
58178	Sorcs1	327978	Slfn5	100039681	Zcwpw2	100502807	NA	16510	Kcnh1	208659	Fam20a
381922	Cdiptos	14555	Gpd1	57781	Cd200r1	58916	Myot	26559	Hunk	71966	Nkiras2
269788	Lhfpl4	270190	Ephb1	228094	Cerkl	13384	Mpp3	620695	Gm13889	13653	Egr1
73167	Arhgap8	319713	Ablim3	18617	Rhox5	219132	Phf11d	15483	Hsd11b1	74048	Vsir
330119	Adamts3	20292	Ccl11	20191	Ryr2	21822	Tgtp1	11816	Apoe	80976	Syt13
16193	Il6	381175	Ccdc68	20680	Sox7	14120	Fbp2	57776	Ttyh1	17888	Myh6
104943	Fam110c	14710	Gngt2	71270	4933438K21Rik	18826	Lcp1	68922	Dnaic1	19159	Cyth3
12661	Chl1	50528	Tmprss2	319909	Ism1	19743	Rhag	100702	Gbp6	70426	Tekt5
104816	Aspg	226041	Pgm5	20284	Scrg1	71156	Lrrc72	239017	Ogdhl	19885	Rorc
217082	Hlf	54563	Nup210	246049	Slc36a2	71903	Ces2f	14695	Gnb3	100102	Pcsk9
12160	Bmp5	140795	P2ry14	320051	Exph5	73456	Izumo1	665596	H2bc23	20090	Rps29
14545	Gdap1	11870	Art1	100043644	Gm4566	73813	Fam83e	210417	Thsd7b	11771	Ap2a1
15166	Hcn2	100040972	Tceal7	17263	Meg3	74152	Stra6l	76884	Cyfip2	69528	1700030J22Rik
16981	Lrrn3	67578	Patl2	77583	Notum	74915	Atp6v1e2	15401	Hoxa4	436022	Dnaaf3
100503855	Gm19929	241128	Fam124b	21960	Tnr	93704	Pcdhgb7	11796	Birc3	207474	Kctd12b
17863	Myb	268709	Fam107a	68584	1110020C17Rik	99296	Hrh3	217258	Abca8a	225743	Rnf165
14394	Gabra1	17996	Neb	12805	Cntn1	102688	AU023762	72049	Tnfrsf13c	12035	Bcat1
12903	Crabp1	19017	Ppargc1a	73297	1700034I23Rik	208890	Slc26a7	77125	Il33	20148	Dhrs3
381284	Crocc2	16618	Klk1b26	76974	Urah	232201	Arhgap25	13371	Dio2	98932	Myl9
71733	Susd2	17329	Cxcl9	75809	4930488L21Rik	242253	Wdr63	18710	Pik3r3	19242	Ptn
243312	Elfn1	100303644	C130080G10Rik	28240	Trpm2	242819	Rundc3b	19017	Ppargc1a	17687	Msh5
20319	Sfrp2	20618	Sncg	22165	Txk	243373	AI854703	22355	Vipr2	212706	N4bp3
18405	Orm1	330863	Trim67	68222	Fam166a	243612	Ssu2	20276	Scnn1a	72275	2200002D01Rik
16870	Lhx2	100503433	Gm15433	239849	Cd200r4	244202	Nlrp10	72281	Sh2d4a	72301	Shisal1
232078	Thnsl2	100529079	5830418P13Rik	387158	Mir140	244653	Hydin	106014	Tafa5	13421	Dnase1l3
12684	Cideb	94180	Acsbg1	18526	Pcdh10	328845	Acsbg2	667597	BC023105	233549	Mogat2
30878	Apln	665113	Tnik	242341	Atp6v0d2	382035	Pabpn1l	20720	Serpine2	333088	Kcp
20497	Slc12a3	14537	Gcnt1	237716	Gpr75	432555	Gm5431	17722	ND6	233651	Dchs1
72446	Prr5l	13032	Ctsc	18504	Pax2	504186	Chrna10	214240	Disp2	107869	Cth
319613	Sybu	73600	1700120C14Rik	26423	Nr5a1	100038589	Gm10744	18606	Enpp2	26570	Slc7a11
667034	Pnp2	11875	Art5	320138	A130050O07Rik	100038735	Gm10384	11898	Ass1	11468	Actg2
20315	Cxcl12	75573	Prr29	100504377	Gm20199	100502846	Gm19410	232854	Zfp418	192950	Nacad
114774	Pawr	15464	Hrc	11609	Agtr2	100503175	Gm19582	20568	Slpi	20621	Snn
237847	Rtn4rl1	29820	Tnfrsf19	14802	Gria4	100504561	9230112J17Rik	54563	Nup210	54635	Pdgfc
20344	Selp	71860	Cfap52	100503654	Gm19816	100504643	Gm20326	100861785	NA	110326	Tas1r1
18595	Pdgfra	20556	Slfn2	22141	Tub	100504720	2310002F09Rik	242377	Pm20d2	16419	Itgb5
57266	Cxcl14	240328	F830016B08Rik	232156	Slc4a5	100862024	NA	20761	Sprr2g	170459	Stard4
16644	Kng1	546726	Cyp26c1	242914	Gm4961	17858	Mx2	14537	Gcnt1	70717	Medag
12023	Barx2	234515	Inpp4b	436336	Gm5767	67866	Wfdc1	16716	Ky	246221	Mpst
74354	Lrguk	329977	Fhad1	100039129	Gm2056	53313	Atp2a3	432466	Gm5424	66895	Pxdc1
19735	Rgs2	243078	Tecrl	100503268	Gm19622	241158	Ankmy1	170835	Inpp5j	380863	Tmem171
448987	Fbxl7	231470	Fras1	225471	Ticam2	17189	Mb	14102	Fas	16782	Lamc2
244723	Olfm2	12741	Cldn5	216445	Arhgap9	75581	Yipf7	20307	Ccl8	22295	Cdh23
18227	Nr4a2	723954	Mir133a-2	100216455	Gm14124	240726	Slco5a1	20716	Serpina3n	97998	Deptor
21930	Tnfaip6	211945	Plekhh1	56522	Papolb	667214	9930111J21Rik1	675363	Gm9640	74008	Arsg
15248	Hic1	56012	Pgam2	73844	Ankrd45	331532	Tceal5	12496	Entpd2	11826	Aqp1
20716	Serpina3n	73884	Zdbf2	215332	Slc36a3	17885	Myh8	16193	Il6	16842	Lef1
14165	Fgf10	233246	Ano5	100039076	Gm2035	68460	Dhrs7c	381605	Tbc1d2	12445	Ccnd3
218630	Ccno	73458	Aldh3b3	16644	Kng1	11472	Actn2	235415	Cplx3	21393	Tcap
21743	Inmt	328967	Arhgef37	320189	NA	244091	Fsd2	12836	Col7a1	108147	Atic
668225	Fignl2	674895	Nek10	100038652	Gm10688	107769	Tm6sf1	60599	Trp53inp1	56047	Msln
66277	Klf15	27027	Tspan32	16988	Lst1	327978	Slfn5	208154	Btla	14066	F3
633093	Gm7104	70129	Slc44a4	100043027	NA	14181	Fgfbp1	12450	Ccng1	16973	Lrp5
18793	Plaur	22637	Zap70	240817	Teddm2	19293	Pvalb	107934	Celsr3	68859	Smim1
216343	Tph2	170835	Inpp5j	624367	Gm6498	15042	H2-T24	70772	Ggnbp1	17896	Myl4
237868	Sarm1	65256	Asb2	16447	Ivl	12789	Cnga2	319164	H2ac6	22761	Zfpm1
67888	Tmem100	225152	Gjd4	69547	Nkpd1	15001	H2-Oa	225638	Alpk2	12491	Cd36
433938	Mn1	68802	Mypn	72258	Kcnk10	19113	Prl7a1	76252	Atp6v0e2	110058	Syt17
11419	Asic1	12723	Clcn1	100502920	Gm16998	54612	Sfrp5	83453	Chrdl1	209012	Ulk4
242915	Garem2	66329	Susd3	100043416	Gm4425	55961	Slc13a1	56175	Bace2	18295	Ogn
100503350	NA	74286	Tbc1d21	100503893	NA	57811	Rgr	213948	Atg9b	74337	Palm3
70375	Ica1l	17306	Sypl2	18163	Ctnnd2	58227	Fam184b	12823	Col19a1	209027	Pycr1
100039076	Gm2035	246727	Oas3	100039673	Gm2366	68854	Asb11	212448	9330159F19Rik	100043424	Morrbid
18104	Nqo1	243547	Grip2	100503518	Gm11827	228756	Cstl1	634650	Gbp11	100043813	Rps27rt
208164	Fam180a	53313	Atp2a3	100503862	NA	237806	Dnah9	20292	Ccl11	328561	Apol10b
11846	Arg1	236451	Phf11b	100503866	Gm15558	268878	Atp13a5	16009	Igfbp3	67374	Jam2
12794	Cnih2	207777	Tspoap1	22296	Vmn1r51	328314	Gm5086	20538	Slc6a2	621699	Gm6252
373864	Col27a1	103172	Chchd10	29867	Cabp1	380728	Kcnh4	16803	Lbp	74257	Tspan17
96875	Prg4	16467	Atcay	17933	Myt1l	414091	A630001O12Rik	100038416	Gm10643	18003	Nedd9
20210	Saa3	12865	Cox7a1	22772	Zic2	435766	Tnni3k	16775	Lama4	68614	Letmd1
20698	Sphk1	59011	Myoz1	67937	Tmem59l	621322	Pramex2	668745	NA	14687	Gnaz
12814	Col11a1	70426	Tekt5	70487	5730403I07Rik	630663	Gm7040	50708	H1f2	21923	Tnc
83453	Chrdl1	66469	Prxl2b	93701	Pcdhgb4	100042065	Gm3646	12444	Ccnd2	14089	Fap
15484	Hsd11b2	68775	Atp6v1c2	57340	Jph3	100503495	A930016O22Rik	12869	Cox8b	54153	Rasa4
329278	Tnn	14077	Fabp3	234129	Tpte	100503955	NA	17472	Gbp4	11689	Alox5
27386	Npas3	100033459	Ifi208	330122	Cxcl3	100504177	F730016J06Rik	93806	Serpinb9g	20666	Sox11
66065	Hsd17b14	20661	Sort1	100862381	Gm21691	241431	Xirp2	71355	Col24a1	226861	Hhat
70762	Dclk2	233199	Mybpc2	11647	Alpl	100040972	Tceal7	68528	Smim6	76156	Fam131b
14825	Cxcl1	207839	Galnt6	113853	Vmn1r53	110880	Scn4a	13136	Cd55	20539	Slc7a5
100124675	Trbv13-2	22634	Plagl1	381284	Crocc2	241303	Fam78a	14457	Gas7	50781	Dkk3
227358	Erfe	59095	Fxyd6	668178	Mettl7a3	242702	Myom3	56857	Slc37a2	170758	Rac3
18950	Pnp	18707	Pik3cd	56622	Adam21	17882	Myh2	30805	Slc22a4	52468	Ctdsp2
67295	Rab3c	442827	Rab44	75299	4930547M16Rik	56460	Pkp3	70873	Cnbd2	13052	Cxadr
17313	Mgp	217217	Asb16	239408	Tmem74	100033459	Ifi208	73852	D3Ertd751e	56636	Fgf21
17750	Mt2	231832	Tmem184a	100042277	Gm3764	230806	Crybg2	378435	Mafa	654470	Tctn1
18553	Pcsk6	18719	Pip5k1b	18992	Pou3f2	270190	Ephb1	11419	Asic1	107581	Col16a1
667631	NA	22625	Map3k19	19279	Ptprr	21393	Tcap	58909	Fam13a	15446	Hpgd
208098	Panx3	20765	Sprr2k	54390	Sit1	69564	Nmrk2	14579	Gem	12391	Cav3
17386	Mmp13	21940	Cd27	332579	Card9	14077	Fabp3	12349	Car2	622434	Arhgef26
76166	Cplane2	14176	Fgf5	11628	Aicda	16979	Lrrn1	626578	Gbp10	66790	Grtp1
67664	Rnf125	14619	Gjb2	18168	Npy5r	224796	Clic5	218877	Sema3g	330812	Rnf150
14178	Fgf7	233424	Tmc3	18613	Pecam1	23962	Oasl2	70617	Fam241a	53313	Atp2a3
100502668	Gm19313	668303	Kif26a	20511	Slc1a2	17879	Myh1	69156	Comtd1	228846	D630003M21Rik
100039968	Tmem35b	30927	Snai3	56710	Brinp1	11464	Actc1	382864	Colq	19091	Prkg1
435653	Fcrlb	217012	Unc45b	75555	Nscme3l	15957	Ifit1	12508	Cd53	13848	Ephb6
353025	Caps2	12292	Cacna1s	76219	Arxes1	68802	Mypn	245527	Eda2r	12798	Cnn2
77609	Ccdc151	116904	Alpk3	80910	Gpr84	241035	Pkhd1	72504	Taf4b	57778	Fmnl1
16790	Anpep	93746	Gprc5d	108071	Grm5	17883	Myh3	100689703	9330133O14Rik	106572	Rab31
57425	U90926	29877	Hdgfl3	212517	Cfap44	11686	Alox12b	11932	Atp1b2	69217	Plekha4
20717	Serpina3m	26380	Esrrb	319176	H2ac20	11768	Ap1m2	11839	Areg	23805	Apc2
621239	Nhlrc4	64095	Gpr35	329702	Dcst2	12355	Nr1i3	22401	Zmat3	667090	Gm8451
216439	Agap2	29818	Hspb7	100503730	Gm19860	12683	Cidea	74580	Pyroxd2	20361	Sema7a
21824	Thbd	74249	Lrrc2	100862205	NA	12957	Cryba1	22042	Tfrc	16876	Lhx9
93880	Pcdhb9	20562	Slit1	14999	H2-DMb1	13506	Dsc2	11910	Atf3	12890	Cplx2
626275	A930012L18Rik	69678	Atcayos	20269	Scn3a	13828	Epb42	414108	9230114K14Rik	66175	Mustn1
75323	4930558J18Rik	71960	Myh14	625591	Cldn34c2	13983	Esr2	14573	Gdnf	20200	S100a6
74121	Acoxl	234311	Ddx60	100041490	Gm20875	14130	Fcgr2b	13384	Mpp3	246730	Oas1a
11889	Asgr1	70040	2610037D02Rik	100502582	Gm10923	14160	Lgr5	241303	Fam78a	55985	Cxcl13
16774	Lama3	68709	Cilp2	50764	Fbxo15	14168	Fgf13	209212	Osgin2	224796	Clic5
76814	Scarletltr	17901	Myl1	75115	4930509E16Rik	14617	Gjd2	16956	Lpl	107250	Kazald1
69379	C8g	100504265	Gm20139	80797	Clca3a2	15985	Cd79b	80515	Rnf227	100039795	Ildr2
14190	Fgl2	71738	Mamdc2	240675	Vwa2	16426	Itih3	100503238	NA	16592	Fabp5
71161	Prkag2os1	16514	Kcnj11	320440	9530091C08Rik	16525	Kcnk1	53412	Ppp1r3c	83675	Bicc1
71897	Lypd6b	22138	Ttn	433004	B830017H08Rik	16970	Lrmp	15930	Ido1	100039571	Gm10335
100861870	Gm21284	229933	Clca2	100502819	BC065403	17223	Mcpt-ps1	20306	Ccl7	18846	Plxna3
12721	Coro1a	16515	Kcnj12	16490	Kcna2	18072	Nhlh2	94284	Ugt1a6a	72575	C430049B03Rik
23959	Nt5e	384071	Slc25a34	100503467	AA667203	18089	Nkx2-3	233335	Synm	13195	Ddc
791303	Gm10277	12163	Bmp8a	15410	Hoxb3	18761	Prkcq	19220	Ptgfr	14219	Ccn2
20379	Sfrp4	21822	Tgtp1	16160	Il12b	19146	Tmprss15	17857	Mx1	14702	Gng2
27047	Omd	433367	Gm5532	94217	Lrp1b	20557	Slfn3	14544	Gda	100862081	NA
100042784	Prdm11	432995	Smim22	237010	Klhl4	20612	Siglec1	12487	Cd28	109264	Me3
12759	Clu	382427	Best3	244682	Cntn5	20871	Aurkc	67800	Dgat2	192176	Flna
12845	Comp	381270	Marchf4	320411	A730089K16Rik	21683	Tecta	20866	Stim1	14747	Cmklr1
12609	Cebpd	17883	Myh3	380669	Lin28b	21689	Tekt1	228413	Prrg4	72401	Slc43a1
107587	Osr2	414089	Gja6	100042023	Gm10193	21830	Theg	65256	Asb2	237360	Adamts14
16492	Kcna4	240058	Cpne5	100503922	Gm19967	26938	St6galnac5	50887	Hmgn5	240185	Jcad
100039052	Gm2022	69585	Hjv	19152	Prtn3	27217	Mixl1	116914	Slc19a2	234311	Ddx60
17748	Mt1	74376	Myo18b	217082	Hlf	54003	Nell2	211945	Plekhh1	68713	Ifitm1
20311	Cxcl5	74633	4930429F24Rik	70433	Draxin	54377	Cacng4	20725	Serpinb8	170706	Tmem37
19288	Ptx3	19200	Pstpip1	100861874	NA	54388	H1f9	108151	Sema3d	53416	Stk39
117167	Steap4	54610	Tbc1d8	234395	Ushbp1	57274	Slc16a8	13602	Sparcl1	170829	Tram2
56811	Dkk2	18436	P2rx1	100101919	Dnah7c	57738	Slc15a2	193043	Zfp3	71904	Paqr7
20377	Sfrp1	74387	4932438H23Rik	100862128	NA	73616	Pldi	235380	Dmxl2	53310	Dlg3
14709	Gng8	66106	Smpx	210027	Slc35f3	75934	4930579D07Rik	12865	Cox7a1	22379	Fmnl3
50915	Grb14	94346	Tmem40	223431	Tiaf2	76676	5330411J11Rik	68024	H2bc4	57444	Isg20
100039210	Gm2102	76293	Mfap4	623174	Rpl34-ps2	78263	4632411P08Rik	381110	Rmdn2	12827	Col4a2
17311	Kitl	63828	Fn3k	17312	Clec10a	83561	Tdrd1	67426	Coq8a	18787	Serpine1
12475	Cd14	382255	Gm1720	52897	Rbfox3	94179	Krt23	73750	Whrn	171463	Il17rd
320452	P4ha3	78335	2810030D12Rik	217341	Qrich2	101744	Acp7	67916	Plpp3	121021	Cspg4
100303738	D030025P21Rik	378431	Txlnb	238021	Fscn2	109215	Lncbate1	109050	Inka2	18791	Plat
22337	Vdr	380698	Obscn	100503962	Gm16701	170743	Tlr7	236573	Gbp9	107684	Coro2a
11499	Adam5	100504704	NA	20532	Slc3a1	170761	Pdzd3	18407	Orm3	56454	Aldh18a1
100038696	Gm10866	21916	Tmod1	53601	Pcdh12	213956	Fam83f	73431	1700052K11Rik	212073	Syne3
17105	Lyz2	106877	Afap1l1	71816	Rnf180	214189	Scgn	237052	Tceal1	70045	2610528A11Rik
319839	A530020G20Rik	12372	Casq1	277468	Slc39a12	214766	Mmp21	319162	H2aw	14104	Fasn
232371	C1rl	12862	Cox6a2	791376	Gm9964	215627	Zbtb8b	56012	Pgam2	11423	Ache
15483	Hsd11b1	19309	Pygm	100502601	Gm19276	218865	Chdh	668940	Myh7b	74754	Dhcr24
57138	Slc12a5	13867	Erbb3	13592	Ebf2	223726	Mpped1	217830	Dglucy	666642	Gm8210
67196	Ube2t	14343	Fut1	327814	Ppfia2	225742	St8sia5	72397	Rbm12b1	74735	Trim14
56461	Kcnip3	11937	Atp2a1	216019	Hkdc1	226243	Habp2	14594	Ggta1	76566	Rflnb
231842	Amz1	20190	Ryr1	217316	Slc16a5	234421	Cib3	224813	Lrrc73	622473	Ripply1
71761	Amdhd1	11464	Actc1	242425	Gabbr2	241593	Pin1rt1	100503911	NA	319480	Itga11
103140	Gstt3	66824	Pycard	668620	Zfp936	245386	Tmem255a	240120	Zfp119b	17295	Met
27226	Pla2g7	231148	Ablim2	100286843	Gm16325	258438	Olfr215	217721	Flvcr2	246228	Vwa1
622402	Akr1c12	76757	Trdn	20977	Syp	258768	Olfr1189	21682	Tec	21825	Thbs1
209176	Ido2	12801	Cnr1	73902	Psmb11	271844	Pla2g4f	244238	Mrgpre	12826	Col4a1
330671	B4galnt4	75953	Samd7	93884	Pcdhb13	319161	H4c18	67246	Resf1	218476	Gcnt4
68203	Diras2	231207	Cpeb2	11556	Adrb3	319848	Slc17a4	13874	Ereg	237711	Eml6
77940	A930004D18Rik	22229	Ucp3	12069	Bex2	329502	Pla2g4e	414111	C130083M11Rik	11465	Actg1
225872	Npas4	16517	Kcnj16	14728	Lilrb4a	381073	Npw	74376	Myo18b	242050	Igsf10
213980	Fbxw10	64929	Scel	14811	Grin2a	381272	A630095N17Rik	14555	Gpd1	100861595	NA
100039042	Gm2016	241158	Ankmy1	15223	Foxj1	385377	Pnma5	13924	Ptprv	17777	Mttp
71584	Gdpd2	217303	Cd300a	18510	Pax8	402734	C730036E19Rik	20363	Selenop	320865	Cdh18
50876	Tmod2	21956	Tnnt2	19695	Reg3g	619313	I730030J21Rik	22717	Zfp59	15184	Hdac5
100124674	Trbv12-2	228785	Mylk2	56838	Ccl28	623121	Ifi213	71776	Tha1	114606	Tle6
73230	Bmper	56504	Srpk3	65971	Tbata	626055	Gm15645	22755	Zfp93	219134	Shisa2
19152	Prtn3	11981	Atp9a	72168	Aifm3	666589	Gm8179	319670	Eml5	76498	Paqr4
106369	Ypel1	93677	Lmod2	230145	Galnt12	791359	Gm9961	53881	Slc5a3	217219	Fam171a2
105005	Lratd1	70574	Cpm	236690	Nyx	100503427	Gm10390	14077	Fabp3	217203	Tmem106a
11931	Atp1b1	13180	Pcbd1	244694	Kdm4d	100503609	Lnp1	66388	Cutc	114479	Slc5a5
11606	Agt	69564	Nmrk2	319191	H2ac13	100503725	NA	20512	Slc1a3	69656	Pir
16772	Lama1	98660	Atp1a2	434050	Gm5576	100503884	Ccdc149	21808	Tgfb2	72269	Cda
11731	Ang2	434246	Trim72	723925	Mir106b	100504549	AI463170	67941	Rps27l	57784	Bin3
20148	Dhrs3	100503238	NA	100038410	Gm10536	100628592	Mir3473d	12519	Cd80	110279	Bcr
68312	Gstm7	320952	A730013G03Rik	100503447	Gm19696	668215	Hectd2os	56334	Tmed2	76686	Clip3
217738	Ism2	15930	Ido1	72215	1700001P01Rik	19017	Ppargc1a	217826	Kcnk13	21983	Tpbg
72500	Ier5l	216459	Myl6b	74694	Tbc1d30	54563	Nup210	232441	Rerg	22234	Ugcg
381413	Gpr176	17540	Irag1	331374	Dgkk	140795	P2ry14	22057	Tob1	76438	Rftn1
72865	Rtl8c	381485	Trim55	14917	Gucy2c	14695	Gnb3	73095	Slc25a42	100043946	Gm14635
106014	Tafa5	18419	Otog	16491	Kcna3	17901	Myl1	269016	Sh3rf2	59006	Myoz2
72324	Plxdc1	12577	Cdkn1c	20464	Sim1	219148	Fam167a	14081	Acsl1	54126	Arhgef7
319862	E230008O15Rik	225724	Mapk4	27405	Abcg3	16660	Krt31	71145	Scara5	22634	Plagl1
19659	Rbp1	18952	Septin4	50722	Dkkl1	51791	Rgs14	22696	Zfp37	59036	Dact1
100042125	Gm15535	64082	Popdc2	54485	Dll4	380698	Obscn	12514	Cd68	22240	Dpysl3
654309	Nrp	231290	Slc10a4	58212	Srrm3	226041	Pgm5	235493	Fam214a	13393	Dlx3
629059	Fam124a	268527	Greb1	64214	Rgs18	22625	Map3k19	22643	Zfp101	68303	Fam114a1
75985	Rab30	69454	Clic3	71082	4933416M07Rik	100038882	Isg15	22317	Vamp1	67513	Faap20
75019	Rnase10	378435	Mafa	72027	Slc39a4	140781	Myh7	21832	Thpo	667035	Rps27a-ps3
53412	Ppp1r3c	21925	Tnnc2	80749	Lrfn1	16618	Klk1b26	19309	Pygm	17768	Mthfd2
239463	Fam83a	13195	Ddc	104069	Sncb	70129	Slc44a4	68044	Chac2	111975	Igf2os
111970	Dlx1as	79221	Hdac9	211135	D130040H23Rik	75953	Samd7	100416706	Zfp729b	59031	Chst12
17395	Mmp9	75589	2310043L19Rik	218624	Il31ra	109272	Mybpc1	20620	Plk2	105859	Csdc2
81913	Bambi-ps1	21957	Tnnt3	230161	Acnat1	330863	Trim67	12122	Bid	20684	Sp100
101544	Zfp575	381339	Tmem182	230777	Hcrtr1	170835	Inpp5j	215243	Traf3ip3	16651	Sspn
381544	Armh1	70417	Megf10	235604	Camkv	65256	Asb2	17246	Mdm2	230099	Car9
69657	2310047D07Rik	76509	Plet1	242721	Klhdc7a	207839	Galnt6	433926	Lrrc8b	72843	Prdm4
19220	Ptgfr	18019	Nfatc2	244859	Ankk1	17996	Neb	68332	Sdhaf1	18605	Enpp1
74782	Glt8d2	114249	Npnt	384622	Gm5331	66109	Tspan13	12338	Capn6	225049	Ttc7
114602	Zmynd10	106393	Srl	623688	Gm6445	100504265	Gm20139	68659	Gask1b	234094	Arhgef10
107065	Lrrtm2	333670	Gm867	666514	Gm13160	234515	Inpp4b	100503895	Tpsab1	14421	B4galnt1
68039	Nmb	111975	Igf2os	666752	Gm8273	59095	Fxyd6	78653	Bola3	21886	Tle2
230904	Fbxo2	234593	Ndrg4	723848	Mir34a	56534	Hspb3	214048	Larp1b	53901	Rcan2
23876	Fbln5	12971	Crym	100034251	Wfdc17	217012	Unc45b	54598	Calcrl	239027	Arhgap22
22355	Vipr2	17930	Myom2	100504517	Atxn7l1os1	12323	Camk2b	80987	Nckipsd	16008	Igfbp2
76650	Srxn1	18985	Pou2af1	18377	Omg	29818	Hspb7	12448	Ccne2	17231	Mcpt8
19227	Pthlh	629147	Ctxn3	70962	4922502N22Rik	15464	Hrc	99326	Garnl3	77794	Adamtsl2
11826	Aqp1	432552	Fam71b	72045	Mfsd4b2	100303644	C130080G10Rik	67973	Mphosph10	52004	Cdk2ap2
23967	Osr1	13082	Cyp26a1	434310	AY512931	73458	Aldh3b3	94045	P2rx5	232989	Hnrnpul1
18430	Oxtr	69884	2010300F17Rik	629303	Heatr9	59011	Myoz1	329910	Acot11	68196	Hsbp1
100503817	NA	545428	Ccdc141	100038651	D130062J21Rik	18600	Padi2	18191	Nrxn3	100041965	Oaz1-ps
85029	Rpph1	11932	Atp1b2	100124661	Trbv5	11870	Art1	320100	Relt	23830	Capn10
101401	Adamts9	78754	Galnt15	100504539	Gm20275	238564	Mylk4	232440	H2aj	100862305	NA
93882	Pcdhb11	228003	Klhl41	16182	Il18r1	21925	Tnnc2	170942	Erdr1	83397	Akap12
60411	Cenpk	246728	Oas2	73648	2410012E07Rik	19200	Pstpip1	226098	Hectd2	353502	Hcfc1r1
14451	Gas1	18772	Pkp1	93735	Wnt16	223631	Ly6g2	16000	Igf1	23876	Fbln5
81877	Tnxb	72281	Sh2d4a	227580	C1ql3	74249	Lrrc2	14313	Fst	20963	Syk
435337	Gm5662	78321	Ankrd23	241175	Cntnap5b	13032	Ctsc	56742	Psrc1	207521	Dtx4
269295	Rtn4rl2	12869	Cox8b	327992	Hsf5	67305	Gpx7	29863	Pde7b	16515	Kcnj12
627214	Insyn2a	237987	Otop2	403174	Msantd1	12351	Car4	60455	Pgap6	22033	Traf5
18039	Nefl	18175	Nrap	665033	Col6a5	12511	Cd6	16518	Kcnj2	20204	Prrx2
494504	Apcdd1	235435	Lctl	100038662	D130046C19Rik	12591	Cdx2	72672	Zfp518a	18223	Numbl
12326	Camk4	12715	Ckm	13984	Esx1	13074	Cyp17a1	15559	Htr2b	246727	Oas3
93883	Pcdhb12	74434	Sohlh2	20981	Syt3	18417	Cldn11	20450	St8sia2	69219	Ddah1
80334	Kcnip4	68016	Cavin4	381338	Lonrf2	20371	Foxp3	74182	Gpcpd1	72634	Tdrkh
227753	Gsn	668215	Hectd2os	73167	Arhgap8	21939	Cd40	73284	Ddit4l	20377	Sfrp1
17829	Muc1	21952	Tnni1	20344	Selp	57911	Gsdma	74616	Scrn3	72599	Pdia5
381822	Lockd	54378	Cacng6	26913	Gprin1	67272	Cmtm5	229706	Slc6a17	19411	Rarg
100039495	Gm15706	17929	Myom1	17386	Mmp13	68692	1110028F18Rik	100503152	Gm19578	53374	Chst3
12722	Clca3a1	232670	Tspan33	12796	Camp	69814	Prss32	242474	Tmem245	52840	Dbndd2
269701	Wdr66	56460	Pkp3	110902	Chrna2	72753	2810442N19Rik	320204	Etfbkmt	19200	Pstpip1
13392	Dlx2	58185	Rsad2	100039052	Gm2022	73176	3110040M04Rik	22228	Ucp2	67074	Mon2
14788	Gpr162	20649	Sntb1	12902	Cr2	73617	1700122H20Rik	121022	Mrps6	108735	Sft2d2
12700	Cish	72014	Btbd17	20887	Sult1a1	75128	4930515B02Rik	20516	Slc20a2	20257	Stmn2
70918	Nsun7	268859	Rbfox1	78258	Mroh9	75161	4930544M13Rik	81799	C1qtnf3	19340	Rab3d
104079	Nxph3	75581	Yipf7	329831	Fam166b	75610	2010109A12Rik	65079	Rtn4r	20732	Spint1
12737	Cldn1	56429	Dpt	16873	Lhx5	76024	Gm11346	66528	Smim5	69038	Tmem258
22021	Tpst1	621603	Aldh3b2	18190	Nrxn2	80838	H1f1	56741	Igdcc4	75901	Dcp1a
16000	Igf1	620913	Gm12185	320038	Dlx6os1	98452	Celrr	103711	Pnpo	269959	Adamtsl3
676527	Gm12248	56534	Hspb3	320332	H4f16	140497	Cd300c2	12350	Car3	72333	Palld
242608	Podn	69603	2310020H05Rik	791270	Gm10115	216871	Gltpd2	12642	Ch25h	16161	Il12rb1
72315	Ccdc74a	320502	Lmod3	16872	Lhx4	217302	Gpr142	114664	Hsd17b11	55963	Slc1a4
13723	Emb	12398	Cbfa2t3	19193	Pipox	227289	Gpbar1	17858	Mx2	319481	Wdr59
11488	Adam11	235180	Fez1	56787	Ascl3	243862	Psg22	208922	Cpeb3	12549	Arhgap31
100038982	Gm1995	268297	Scml4	320718	Slc26a9	244911	C2cd4a	16324	Inhbb	225362	Reep2
17035	Lxn	13371	Dio2	628850	6030426L16Rik	258487	Olfr722	12363	Casp4	16889	Lipa
224093	Fam43a	225638	Alpk2	100503337	Gm9895	279499	Kctd19	72472	Slc16a10	328365	Zmiz1
29863	Pde7b	170720	Card14	100504544	Gm13417	329371	Dbhos	74041	Ddias	53602	Hpcal1
12029	Bcl6b	74100	Arpp21	11497	Adam3	382522	H2bu1-ps	69564	Nmrk2	17760	Map6
22418	Wnt5a	228846	D630003M21Rik	237504	Rassf9	433637	Gm5547	226691	Ifi207	22793	Zyx
80876	Ifitm2	20739	Spta1	258019	Olfr212	435791	Gm13271	232086	Tmem150a	70380	Mospd1
20276	Scnn1a	16502	Kcnc1	330958	A730043L09Rik	619295	Lrp8os2	233987	Zfp958	72844	Kctd17
58859	Efemp2	328324	5930438M14Rik	100039078	Gm2036	625732	Gm11893	268902	Robo2	19271	Ptprj
50909	C1ra	380765	D830013O20Rik	100503802	Gm10419	654802	1700105P06Rik	386655	Eid2	16565	Kif21b
14261	Fmo1	13655	Egr3	100861606	NA	664799	Ctcfl	13663	Ei24	667742	Piezo2
66859	Slc16a9	26878	B3galt2	15192	Hdgfl1	665162	Btf3-ps11	77862	Thyn1	20271	Scn5a
98388	Chst10	11811	Apobec2	104382	Barhl2	666680	Gm8234	238564	Mylk4	23790	Coro1c
94227	Pi15	16168	Il15	234700	Nrn1l	100038440	Gm16508	68048	Aen	76969	Chst1
100502624	Gm13483	241113	Prkag3	319562	9630028B13Rik	100038691	Gm10344	631624	Gm7072	56448	Cyp2d22
241112	Catip	74184	2310065F04Rik	319997	A630001G21Rik	100503437	Gm19691	109019	Nabp1	268759	9930012K11Rik
75577	Dynap	59006	Myoz2	546166	Gm5922	66106	Smpx	105675	Ppif	230752	Eva1b
192897	Itgb4	12487	Cd28	75453	Ccdc7b	16176	Il1b	231570	NA	217370	Cybc1
329252	Lgr6	77794	Adamtsl2	76419	Smkr-ps	13867	Erbb3	66889	Rnf128	217310	Hid1
17064	Cd93	60440	Iigp1	231589	Vmn2r13	26380	Esrrb	380698	Obscn	629147	Ctxn3
54373	Prss16	21953	Tnni2	235320	Zbtb16	219134	Shisa2	63830	Kcnq1ot1	13610	S1pr3
70701	Nipal1	108079	Prkaa2	546368	Gm5945	77794	Adamtsl2	67179	Ccdc25	230770	Tmem39b
70082	Lysmd2	23960	Oas1g	628813	Gm11437	54123	Irf7	53376	Usp2	70461	Crtc3
22422	Wnt7b	207215	Fbxo40	100039162	Gm2075	12372	Casq1	68493	Ndufaf4	14118	Fbn1
319179	H2bc6	12373	Casq2	75377	4930597G03Rik	78249	Adgrf4	103172	Chchd10	68251	Babam1
667277	C1rb	12769	Ccr9	12023	Barx2	17884	Myh4	234413	Zfp961	18779	Pla2r1
12061	Bdkrb1	22169	Cmpk2	12160	Bmp5	55932	Gbp3	675812	Zfp605	16949	Loxl1
13390	Dlx1	15558	Htr2a	104816	Aspg	98660	Atp1a2	14758	Gpm6b	57436	Gabarapl1
216867	Slc16a11	24053	Sgcg	239405	Rspo2	75482	Hspb9	57875	Angptl4	71709	Syde1
69441	Efcab15	235283	Gramd1b	69987	Spaca9	319713	Ablim3	69740	Dph5	231070	Insig1
14758	Gpm6b	19746	Rhd	20254	Scg2	226040	Tmem252	381836	Sbk2	23797	Akt3
14282	Fosb	212448	9330159F19Rik	58178	Sorcs1	17888	Myh6	100503178	2810013P06Rik	73181	Nfatc4
64293	Stk32b	11423	Ache	71584	Gdpd2	116904	Alpk3	100040929	Gm10362	21753	Tes
109270	Prr5	219134	Shisa2	18405	Orm1	380842	Stmnd1	68034	Fam122a	22437	Xirp1
117591	Slc2a9	12391	Cav3	20495	Slc12a1	12577	Cdkn1c	17189	Mb	26561	Mmp23
385643	Kng2	58801	Pmaip1	20717	Serpina3m	20928	Abcc9	240068	Zfp563	18951	Septin5
11540	Adora2a	109314	Prr9	114774	Pawr	64082	Popdc2	20296	Ccl2	100628593	Mir5125
224090	Tmem44	207521	Dtx4	72393	Faim2	15953	Ifi47	217430	Pqlc3	193796	Kdm4b
56533	Rgs17	328059	Slc7a15	20716	Serpina3n	30927	Snai3	269180	Inpp4a	70676	Gulp1
57814	Kcne4	210293	Dock10	104943	Fam110c	93677	Lmod2	20556	Slfn2	100039748	Rpl15-ps6
18584	Pde8a	16176	Il1b	16193	Il6	106393	Srl	67880	Dcxr	381290	Atp2b4
18027	Nfia	110895	Slc9a4	74354	Lrguk	11875	Art5	74127	Krt80	100042856	Gvin2
107995	Cdc20	18600	Padi2	208941	Gm4755	70861	Akr1cl	21812	Tgfbr1	219140	Spata13
216134	Pdxk	13009	Csrp3	13850	Ephx2	12398	Cbfa2t3	73327	Pradc1	13731	Emp2
240025	Dact2	268857	Nlrc3	67888	Tmem100	620913	Gm12185	68162	A930003A15Rik	195209	Zfp469
317677	C1s2	72685	Dnajc6	20309	Cxcl15	76293	Mfap4	108664	Atp6v1h	14696	Gnb4
53381	Prdx4	68545	Ecscr	20379	Sfrp4	74376	Myo18b	100041286	Snhg15	17133	Maff
13860	Eps8	330222	Sdk1	241226	Itga8	14555	Gpd1	14245	Lpin1	56198	Heyl
73873	Fam161a	74166	Tmem38a	71897	Lypd6b	15930	Ido1	237253	Lrp11	66929	Asf1b
68119	Cmtm3	58522	Trim54	16981	Lrrn3	12971	Crym	19245	Ptp4a3	213019	Pdlim2
228564	Frmd5	70598	Filip1	57425	U90926	93961	B3galt5	50754	Fbxw7	15488	Hsd17b4
64580	Ndst4	319229	Sctr	100039042	Gm2016	328324	5930438M14Rik	67418	Ppil4	23971	Papss1
19128	Pros1	13479	Dpep1	57266	Cxcl14	112419	Ifit1bl2	67939	Prorsd1	208228	Mob3a
67441	Isoc2b	22437	Xirp1	20315	Cxcl12	320485	B230312C02Rik	13617	Ednra	109270	Prr5
76187	Adhfe1	320604	Ccdc169	14190	Fgl2	111975	Igf2os	227696	Phyhd1	110196	Fdps
71877	Efhc1	18121	Nog	21838	Thy1	329977	Fhad1	233246	Ano5	381438	Gm5148
100503915	Smpd5	56857	Slc37a2	381922	Cdiptos	22637	Zap70	54366	Ctnnal1	100042561	NA
14432	Gap43	18442	P2ry2	73174	Tbkbp1	22138	Ttn	50908	C1s1	101497	Plekhg2
209743	Minar1	381126	Garem1	96875	Prg4	69852	Tcf23	242702	Myom3	12337	Capn5
12672	Chrm4	723817	Mir133b	17863	Myb	232288	Frmd4b	15901	Id1	12934	Dpysl2
104080	Nxph4	235633	Als2cl	74318	Hopx	107993	Bfsp2	78512	3300005D01Rik	319262	Fchsd1
17948	Naip2	12654	Chil1	668039	Gm14434	56069	Il17b	12258	Serping1	67776	Vwa5a
20852	Stat6	53311	Mybph	21930	Tnfaip6	29877	Hdgfl3	70967	Eva1c	22409	Wnt10a
381633	Gm1673	11539	Adora1	266459	Gm5039	320309	1520401A03Rik	20528	Slc2a4	13603	Opn3
107448	Unc5a	16495	Kcna7	14825	Cxcl1	12817	Col13a1	69802	Cox11	67457	Frmd8
94249	Slc24a3	12695	Patj	74199	Vit	14275	Folr1	319758	Rfx7	73225	Fam118a
19219	Ptger4	68507	Ppfia4	100503855	Gm19929	76768	Alpi	230784	Sesn2	17855	Mvk
14793	Cdca3	16560	Kif1a	242259	Slc44a5	22437	Xirp1	69538	Antxr1	67268	Myl12a
19124	Procr	620760	2900079G21Rik	223332	Ranbp3l	14857	Gsta1	52668	Ifi27	11307	Abcg1
26877	B3galt1	54139	Irf6	319196	Ankef1	21956	Tnnt2	69572	Mfsd3	12373	Casq2
329941	Col8a2	320309	1520401A03Rik	385643	Kng2	12292	Cacna1s	67579	Cpeb4	67808	Tprgl
269120	Optc	194590	Reps2	12804	Cntfr	329738	Aknad1	53951	Gpatch11	20964	Syn1
230587	Glis1	16660	Krt31	57814	Kcne4	114249	Npnt	723817	Mir133b	100616095	Snhg18
19023	Ppef2	20264	Scn10a	11826	Aqp1	73321	1700042O10Rik	11937	Atp2a1	78688	Nol3
100038433	9130213A22Rik	211134	Lzts1	16492	Kcna4	241113	Prkag3	71998	Slc25a35	67561	Wdr48
242259	Slc44a5	217369	Uts2r	20311	Cxcl5	268859	Rbfox1	72157	Pgm1	16450	Jag2
75668	Rasl10a	52250	Reep1	19659	Rbp1	207777	Tspoap1	105171	Arrdc3	100504305	Gm16534
14221	Fjx1	235281	Scn3b	74023	Rd3	21957	Tnnt3	226352	Epb41l5	12925	Crip1
68180	Hyi	21679	Tead4	14165	Fgf10	12715	Ckm	244091	Fsd2	97130	C77080
72269	Cda	75951	4930578M01Rik	74090	Paqr5	18719	Pip5k1b	235283	Gramd1b	227059	Slc39a10
101502	Hsd3b7	15953	Ifi47	17392	Mmp3	231440	Parm1	77938	Fam53b	100862251	NA
71093	Atoh8	24131	Ldb3	19288	Ptx3	238455	Macc1	66222	Serpinb1a	13008	Csrp2
269954	Ttll13	12180	Smyd1	20698	Sphk1	73884	Zdbf2	69662	2310061I04Rik	64095	Gpr35
332359	Tigd3	51791	Rgs14	215090	Maneal	16409	Itgam	27015	Polk	23794	Adamts5
50908	C1s1	83679	Pde4dip	15376	Foxa2	217217	Asb16	328186	Gm10336	227102	Ormdl1
100038425	NA	14184	Fgfr3	12845	Comp	18985	Pou2af1	69930	Zfp715	241035	Pkhd1
20475	Six5	20411	Sorbs1	66277	Klf15	140491	Ppp1r3a	387524	Znrf2	217835	Rin3
244238	Mrgpre	433022	Plcxd2	15166	Hcn2	73647	Capn9	22592	Ercc5	270106	Rpl13
20613	Snai1	396184	Flrt1	243538	Cfap100	574402	Gpr17	12801	Cnr1	52639	Wipi1
83924	Gpr137b	17896	Myl4	100039968	Tmem35b	243025	Tmem156	14178	Fgf7	75974	Dock11
319352	Pianp	170722	Nxf7	100038982	Gm1995	667597	BC023105	57278	Bcam	16012	Igfbp6
54611	Pde3a	70134	Misp3	21824	Thbd	70598	Filip1	22138	Ttn	58203	Zbp1
327747	Mettl24	21955	Tnnt1	666806	Gm8300	20190	Ryr1	30877	Gnl3	58804	Cdc42ep5
14362	Fzd1	330406	B4galnt3	387314	Tmtc1	54396	Irgm2	19225	Ptgs2	108943	Trmt10a
13394	Dlx4	22371	Vwf	667034	Pnp2	11937	Atp2a1	19714	Rev3l	215798	Adgrg6
67685	Dnaaf4	227721	Plpp7	70523	5730420D15Rik	19215	Ptgds	98660	Atp1a2	70300	Fuz
11883	Arsa	74558	Gvin1	394432	Ugt1a7c	56504	Srpk3	11484	Aspa	16001	Igf1r
12404	Cbln1	17857	Mx1	11606	Agt	217826	Kcnk13	17717	ND2	18803	Plcg1
99633	Adgrl2	68955	Srrm4	18595	Pdgfra	11539	Adora1	319876	Cobll1	243300	Nyap1
24088	Tlr2	216739	Acsl6	435337	Gm5662	79221	Hdac9	20657	Sod3	329872	Frem1
71302	Arhgap26	622283	Mir1a-1hg	12661	Chl1	14710	Gngt2	20336	Exoc4	13730	Emp1
100502619	AW046200	626903	Rpl31-ps21	435653	Fcrlb	66824	Pycard	16351	Ipp	56363	Tmeff2
67880	Dcxr	319783	A730056A06Rik	74121	Acoxl	231148	Ablim2	17311	Kitl	17076	Ly75
99543	Olfml3	108105	B3gnt5	227358	Erfe	13009	Csrp3	17089	Lyar	100504654	Gm10736
98363	Efhd1	109245	Lrrc39	231842	Amz1	69603	2310020H05Rik	57908	Zfp318	16913	Psmb8
17380	Mme	100861840	NA	76166	Cplane2	231134	Dok7	66249	Pno1	66056	Zfp524
20583	Snai2	11433	Acp5	271305	Phf21b	319783	A730056A06Rik	19016	Pparg	19338	Rab33b
209540	Rtl9	216961	Coro6	11517	Adcyap1r1	53311	Mybph	217410	Trib2	21415	Tcf7l1
54199	Ccrl2	194231	Cnksr1	17313	Mgp	21955	Tnnt1	11964	Atp6v1a	360213	Trim46
100862004	NA	75111	4930512H18Rik	67664	Rnf125	224044	Cyp2ab1	223753	Cerk	241525	Ypel4
57440	Ehd3	260301	Otos	633093	Gm7104	12801	Cnr1	80907	Lactb	192734	Lrrc75b
20446	St6galnac2	75973	Ccdc162	17064	Cd93	21916	Tmod1	56367	Scoc	14766	Adgrg1
105171	Arrdc3	18198	Musk	319613	Sybu	216459	Myl6b	70325	Pigw	14871	Gstt1
14283	Fosl1	26549	Itgb1bp2	269295	Rtn4rl2	69454	Clic3	15511	Hspa1b	17879	Myh1
77125	Il33	68515	Myadml2	17750	Mt2	545428	Ccdc141	238130	Dock4	16420	Itgb6
57746	Piwil2	21924	Tnnc1	50915	Grb14	74337	Palm3	12608	Cebpb	14268	Fn1
72386	2610035D17Rik	27390	Mmel1	67295	Rab3c	19746	Rhd	102103	Mtus1	269023	Zfp608
237758	Zfp454	69743	Casz1	20319	Sfrp2	21953	Tnni2	12033	Bcap29	118453	Mmp28
19881	Rom1	194401	Mical3	11846	Arg1	100043899	R3hdml	69170	Chaserr	12831	Col5a1
71790	Anxa9	100038718	Gm10494	15248	Hic1	76798	Srrm4os	235416	Lman1l	19246	Ptpn1
18440	P2rx6	70788	Klhl30	12609	Cebpd	50720	Sacs	17721	ND5	67427	Rps20
76901	Jade2	219132	Phf11d	19735	Rgs2	21952	Tnni1	19735	Rgs2	232431	Gprc5a
621961	Anp32b-ps1	100862241	NA	622402	Akr1c12	320952	A730013G03Rik	58223	Mmp19	21804	Tgfb1i1
252837	Ackr4	16403	Itga6	93880	Pcdhb9	231655	Oasl1	83671	Sytl2	171170	Mbnl3
276952	Rasl10b	14622	Gjb5	330119	Adamts3	105120	AI197445	74100	Arpp21	244418	Prag1
116838	Rims2	56190	Rbm38	14064	F2rl2	211578	Mrgprd	241062	Pgap1	71566	Clmp
271508	Brd8dc	107993	Bfsp2	12020	Nkx3-2	14747	Cmklr1	56705	Ranbp9	59052	Mettl9
329628	Fat4	27389	Dusp13	14119	Fbn2	11448	Chrne	70930	Nol8	209558	Enpp3
20304	Ccl5	26903	Dysf	72446	Prr5l	53318	Pdlim3	66834	Acot13	11603	Agrn
215653	Rassf2	17681	Msc	100504312	Gm17597	69743	Casz1	107371	Exoc6	17988	Ndrg1
69706	Lrr1	24067	Srp54a	20148	Dhrs3	223513	Abra	226518	Nmnat2	17260	Mef2c
68010	Bambi	67426	Coq8a	14178	Fgf7	237887	Slfn10-ps	268297	Scml4	51793	Ddah2
227731	Slc25a25	21350	Tal2	12684	Cideb	27027	Tspan32	72400	Pinx1	19935	Mrpl23
20568	Slpi	271424	Ip6k3	74080	Nmnat3	17260	Mef2c	22441	Xlr	68552	Smim14
108652	Slc35b3	14344	Fut2	621239	Nhlrc4	442827	Rab44	18104	Nqo1	23849	Klf6
73835	Ifitm5	241431	Xirp2	83453	Chrdl1	13082	Cyp26a1	22436	Xdh	71735	Lrwd1
665903	Gm7846	12733	Clcnka	73246	Rassf6	18419	Otog	170728	Rtn4ip1	18742	Pitx3
68939	Rasl11b	70450	Unc13d	278240	Spin2c	668940	Myh7b	76757	Trdn	99151	Cercam
19073	Srgn	52187	Rragd	545886	Gm5886	56012	Pgam2	13723	Emb	223739	5031439G07Rik
224008	Spidr	93689	Lmod1	14394	Gabra1	11811	Apobec2	117198	Ivns1abp	27401	Skp2
226564	Fmo4	56069	Il17b	106369	Ypel1	74735	Trim14	237859	Nsrp1	623781	Gm14137
93881	Pcdhb10	100705	Acacb	448987	Fbxl7	24053	Sgcg	64074	Smoc2	99543	Olfml3
237253	Lrp11	17907	Mylpf	18039	Nefl	20684	Sp100	108150	Galnt7	53972	Ngef
68612	Ube2c	234072	Adprhl1	269788	Lhfpl4	68760	Synpo2l	76563	Qrsl1	77034	2510039O18Rik
54710	Hs3st3b1	114479	Slc5a5	668225	Fignl2	17476	Mpeg1	77877	6030458C11Rik	20514	Slc1a5
57349	Ppbp	320485	B230312C02Rik	12759	Clu	12373	Casq2	20190	Ryr1	20128	Trim30a
93878	Pcdhb7	93670	Tac4	330369	Fbxo41	268527	Greb1	382117	Tcaim	11772	Ap2a2
17690	Msi1	15959	Ifit3	18441	P2ry1	243078	Tecrl	100201	Tmem64	53608	Map3k6
20678	Sox5	20272	Scn7a	207607	Ccdc40	70134	Misp3	231327	Ppat	18483	Palm
623230	Tmem200b	68800	Prr32	243312	Elfn1	225594	Gm4841	18798	Plcb4	20475	Six5
14729	Gp5	100503007	Gm19500	20208	Saa1	12180	Smyd1	12292	Cacna1s	27226	Pla2g7
12982	Csf2ra	328747	Gm5091	53412	Ppp1r3c	234072	Adprhl1	52822	Rufy3	235330	Ttc12
380850	Gm5141	78249	Adgrf4	319839	A530020G20Rik	625243	Gm6567	83768	Dpp7	279653	Pcdh19
100504446	Prr22	67252	Cap2	26415	Mapk13	100040462	Mndal	78787	Usp54	74165	Fbxl22
100039707	Mthfsl	74053	Grip1	19220	Ptgfr	71860	Cfap52	73047	Camk2n2	233865	Katnip
14871	Gstt1	207728	Pde2a	67311	Nanp	110895	Slc9a4	13690	Eif4g2	330914	Arhgap32
78767	Efcab11	226691	Ifi207	16772	Lama1	228003	Klhl41	13849	Ephx1	13009	Csrp3
17121	Mxd3	12322	Camk2a	30878	Apln	18125	Nos1	52076	Tmem38b	24115	Best1
12479	Cd1d1	19041	Ppl	17203	Mc5r	70450	Unc13d	57257	Vav3	15481	Hspa8
71564	Izumo4	380839	Serpinb1c	24012	Rgs7	58522	Trim54	70769	Nolc1	13132	Dab2
21415	Tcf7l1	231134	Dok7	12903	Crabp1	20661	Sort1	11501	Adam8	140559	Igsf8
13609	S1pr1	73748	Gadl1	100039210	Gm2102	20707	Serpinb9c	17993	Ndufs4	74153	Uba7
110074	Dut	381836	Sbk2	14545	Gdap1	665113	Tnik	73451	Zfp763	238024	Fn3krp
666806	Gm8300	12836	Col7a1	20210	Saa3	231832	Tmem184a	68134	Upf3b	20130	Rras
68646	Nadk2	70355	Gprc5c	217738	Ism2	12769	Ccr9	52187	Rragd	20195	S100a11
18407	Orm3	12550	Cdh1	269902	Vmn2r57	231470	Fras1	224617	Tbc1d24	106759	Ticam1
93876	Pcdhb5	78286	Nav2	75019	Rnase10	23961	Oas1b	52575	Trmt10c	11781	Ap4m1
67111	Naaa	239618	Pdzrn4	218630	Ccno	59006	Myoz2	319982	5930430L01Rik	70350	Basp1
72113	Adck1	75338	Ccdc83	109218	Tmem139	12741	Cldn5	210582	Coq10a	76448	Ppp1r18
17984	Ndn	50795	Sh3bgr	100038371	Zfp389	22226	Ucn	12443	Ccnd1	228003	Klhl41
107885	Mthfs	320472	Ppm1e	12794	Cnih2	93670	Tac4	70237	Bhlhb9	56318	Acpp
26450	Rbbp9	70617	Fam241a	17748	Mt1	19309	Pygm	59009	Sh3rf1	20091	Rps3a1
20256	Clec11a	384061	Fndc5	100038696	Gm10866	68528	Smim6	234577	Cpne2	57265	Fzd2
320842	C230035I16Rik	68528	Smim6	23959	Nt5e	69585	Hjv	75599	Pcdh1	74309	Osbp2
331474	Rtl5	243197	Mfsd7a	210573	Tmem151b	15944	Irgm1	319713	Ablim3	242669	Azin2
114230	Aipl1	11565	Adssl1	232078	Thnsl2	378435	Mafa	21916	Tmod1	319604	Fam168a
19817	Rn7sk	216350	Tspan8	629967	Gm11677	228785	Mylk2			19345	Rab5c
226518	Nmnat2	54204	Septin1	192199	Rspo1	106877	Afap1l1			71699	Slc41a3
11670	Aldh3a1	20536	Slc4a3	20209	Saa2	19395	Rasgrp2			11461	Actb
100503981	NA	78317	Ccdc88b	619548	Defb42	66473	Ctrb1			55927	Hes6
20503	Slc16a7	66473	Ctrb1	394435	Ugt1a6b	328967	Arhgef37			14667	Gm2a
218977	Dlgap5	18642	Pfkm	18553	Pcsk6	63828	Fn3k			233016	Blvrb
14183	Fgfr2	19699	Reln	494504	Apcdd1	58203	Zbp1			15953	Ifi47
74116	Pi16	110257	Hba-a2	632352	Gm7085	225152	Gjd4			12159	Bmp4
11827	Aqp2	225207	Zfp521	69004	6330418K02Rik	29820	Tnfrsf19			216867	Slc16a11
74411	Plpp6	74337	Palm3	667213	Gm10416	207728	Pde2a			13844	Ephb2
76467	Msrb2	236643	Sytl5	21942	Tnfrsf9	21924	Tnnc1			69549	2310009B15Rik
68127	B230217C12Rik	100043335	Gm4371	18950	Pnp	620760	2900079G21Rik			14609	Gja1
319480	Itga11	260299	Cadm4	94227	Pi15	78321	Ankrd23			106522	Pkdcc
27973	Vkorc1	100042856	Gvin2	18227	Nr4a2	434246	Trim72			20563	Slit2
19782	Rmrp	72330	Klhl40	381544	Armh1	69540	Klk10			66129	Prxl2c
109212	Pimreg	72309	Tmem158	319707	C430002N11Rik	74633	4930429F24Rik			67896	Ccdc80
216551	Lgalsl	14613	Gja5	100124675	Trbv13-2	14184	Fgfr3			74868	Tmem65
100503652	Gm16845	11449	Chrng	93713	Pcdhga5	54139	Irf6			67938	Myl12b
20878	Aurka	433766	Trim63	51801	Ramp1	22634	Plagl1			66118	Sarnp
230752	Eva1b	98733	Obsl1	16774	Lama3	243547	Grip2			50527	Ero1a
16875	Lhx8	240892	Dusp27	330723	Htra4	17929	Myom1			326618	Tpm4
229474	Fhdc1	72828	Ubash3b	70701	Nipal1	72014	Btbd17			66257	Nicn1
20512	Slc1a3	213948	Atg9b	71733	Susd2	16145	Igtp			69221	2410006H16Rik
68910	Zfp467	72275	2200002D01Rik	23967	Osr1	70417	Megf10			52857	Gramd1a
380912	Zfp395	108682	Gpt2	13723	Emb	18175	Nrap			22402	Ccn4
21877	Tk1	74589	Kbtbd12	14812	Grin2b	546726	Cyp26c1			26362	Axl
319586	Celf5	209239	Gan	384185	Arl9	381339	Tmem182			101206	Tada3
14205	Vegfd	12491	Cd36	16619	Klk1b27	24131	Ldb3			27403	Abca7
244745	Dpy19l1	11752	Anxa8	192198	Lrrc4	667754	Ces2d-ps			97487	Cmtm4
66153	Fbxo36	16002	Igf2	72324	Plxdc1	378431	Txlnb			117149	Tirap
100041621	Gm3435	53318	Pdlim3	81701	Egfl8	17928	Myog			20335	Sec61g
109594	Lmo1	23928	Lamc3	240690	St18	100503238	NA			21335	Tacc3
12266	C3	12738	Cldn2	232371	C1rl	14537	Gcnt1			228359	Arhgap1
56410	Cbln3	77036	1700109H08Rik	56811	Dkk2	77673	Defb41			53418	B4galt2
16009	Igfbp3	69553	Ripor3	17311	Kitl	78906	Misp			76854	Gper1
71878	Fam83d	68680	Fitm1	330671	B4galnt4	103172	Chchd10			17096	Lyn
18578	Pde4b	15460	Hr	76814	Scarletltr	381485	Trim55			21414	Tcf7
74901	Kbtbd11	22145	Tuba4a	12061	Bdkrb1	67775	Rtp4			20788	Srebf2
320798	4831440D22Rik	14389	Gab2	208982	Hmgcll1	69550	Bst2			17883	Myh3
209558	Enpp3	18767	Pkia	320187	E230001N04Rik	244923	Klhl31			192185	Nadk
14430	Galt	216188	Aldh1l2	100502918	NA	94094	Trim34a			17425	Foxk1
16598	Klf2	380711	Rap1gap2	77609	Ccdc151	68507	Ppfia4			67554	Slc25a30
15478	Hs3st3a1	27428	Shroom3	15483	Hsd11b1	433766	Trim63			11610	Agtrap
319581	Xkr5	320365	Fry	100504649	NA	100038596	Gm10435			233552	Gdpd5
11630	Crybg1	57915	Tbc1d1	12475	Cd14	78335	2810030D12Rik			72993	Appl1
242584	Wdr78	105855	Nckap1l	14451	Gas1	66139	Mymk			66873	Tril
73914	Irak3	18011	Neurl1a	100042784	Prdm11	26549	Itgb1bp2			19221	Ptgfrn
14708	Gng7	100861855	Gm16170	104080	Nxph4	11514	Adcy8			242297	Fam110b
98496	Pid1	327799	Usp44	67304	3110070M22Rik	194231	Cnksr1			231507	Plac8
16414	Itgb2	13426	Dync1i1	353025	Caps2	75338	Ccdc83			214137	Arhgap29
217410	Trib2	99439	Duox1	16790	Anpep	100043946	Gm14635			20334	Sec23a
20306	Ccl7	100503021	Gm19510	14758	Gpm6b	216991	Adap2			16971	Lrp1
17951	Naip5	244923	Klhl31	244049	Mctp2	100503044	A730020M07Rik			12406	Serpinh1
268697	Ccnb1	667373	Ifit1bl1	243369	Sspo	100503230	Gm19600			105722	Ano6
53881	Slc5a3	68760	Synpo2l	71510	8430436N08Rik	17907	Mylpf			16403	Itga6
319924	Apba1	107371	Exoc6	19197	Pspn	20726	Serpinb9d			52609	Cbx7
74761	Mxra8	57339	Jph1	93883	Pcdhb12	74100	Arpp21			216964	Trp53i13
207911	Mchr1	114301	Palmd	100124674	Trbv12-2	26381	Esrrg			100678	Psph
239570	Ttc38	18191	Nrxn3	667631	NA	55985	Cxcl13			71738	Mamdc2
75317	Parpbp	26970	Pla2g2e	11419	Asic1	12862	Cox6a2			235527	Plscr4
65115	Bean1	17878	Myf6	666862	Gm8332	320502	Lmod3			69537	Dnase1l1
338369	Tmem220	237886	Slfn9	21943	Tnfsf11	72281	Sh2d4a			228602	4930402H24Rik
100861633	NA	15042	H2-T24	78899	4932443L11Rik	17969	Ncf1			12837	Col8a1
72080	Sapcd2	16401	Itga4	68180	Hyi	231290	Slc10a4			105245	Txndc5
14296	Frat1	104362	Meig1	101544	Zfp575	17930	Myom2			18854	Pml
229949	Ak5	223650	Eppk1	104079	Nxph3	18772	Pkp1			16416	Itgb3
12484	Cd24a	19215	Ptgds	75323	4930558J18Rik	432995	Smim22			53311	Mybph
73390	Msl3l2	20192	Ryr3	329278	Tnn	68016	Cavin4			68047	Mpnd
271697	Cdk15	66610	Abi3	240023	Pnldc1	54378	Cacng6			26451	Rpl27a
13643	Efnb3	667370	Ifit3b	14803	Grid1	74434	Sohlh2			69253	Hspb2
17537	Meis3	100504305	Gm16534	668558	NA	235633	Als2cl			213350	Gatd1
217262	Abca9	72333	Palld	100503350	NA	16467	Atcay			230257	Ptbp3
74080	Nmnat3	26559	Hunk	56533	Rgs17	621603	Aldh3b2			74202	Fblim1
100039684	5031434O11Rik	17388	Mmp15	668917	Zfp133-ps	14563	Gdf5			75320	Etnk1
89867	Sec16b	107934	Celsr3	101401	Adamts9	384619	Kash5			108699	Chn1
70676	Gulp1	276950	Slfn8	11812	Apoc1	74166	Tmem38a			11732	Ank
12442	Ccnb2	243967	Ntn5	16174	Il18rap	232670	Tspan33			23908	Hs2st1
76915	Mnd1	75767	Rab11fip1	100502668	Gm19313	100038718	Gm10494			319622	Itpripl2
21418	Tfap2a	100043899	R3hdml	225872	Npas4	382075	Odf3l1			17119	Mxd1
237221	Gemin8	71233	Enkur	12722	Clca3a1	97640	C78653			16923	Sh2b3
15426	Hoxc8	237887	Slfn10-ps	57349	Ppbp	630146	Cd101			68667	Trpm4
223433	Otulinl	544963	Iqgap2	12814	Col11a1	100502965	NA			192156	Mvd
108052	Slc14a1	217721	Flvcr2	12672	Chrm4	100861625	NA			56212	Rhog
66208	Nenf	71704	Arhgef3	69441	Efcab15	71898	Apol9b			59091	Jph2
70358	Steap1	71797	Chst13	677044	Gm10653	71738	Mamdc2			103236	Csnk1g2
11541	Adora2b	75796	Cdyl2	67303	3110045C21Rik	234593	Ndrg4			67095	Trak1
22436	Xdh	622473	Ripply1	791303	Gm10277	56636	Fgf21			12632	Cfl2
73181	Nfatc4	329763	Gm5105	57138	Slc12a5	229900	Gbp7			208647	Creb3l2
433323	Sgpp2	210356	Nckap5	68203	Diras2	20128	Trim30a			56506	Cib2
212503	Paox	329251	Ppp1r12b	100043915	Gm4724	381628	Adgrf3			66120	Fkbp11
21944	Tnfsf12	217371	Rab40b	100504029	Gm16740	227721	Plpp7			259302	Srgap3
11830	Aqp5	12808	Cobl	117167	Steap4	100504518	3425401B19Rik			14314	Fstl1
107589	Mylk	338372	Map3k9	71313	Fsip1	109979	Art3			98999	Znfx1
14114	Fbln1	100503650	Sap30bpos	100041290	D4Ertd617e	68955	Srrm4			27973	Vkorc1
11658	Alcam	70784	Rasl12	216439	Agap2	239447	Colec10			12585	Cdr2
29870	Gtse1	11878	Arx	11889	Asgr1	73938	4930412B13Rik			22121	Rpl13a
70152	Mettl7a1	20496	Slc12a2	242915	Garem2	12391	Cav3			64451	Dip2a
20715	Serpina3g	320273	B230208H11Rik	73061	Cldn34c1	20776	Tmie			20778	Scarb1
14421	B4galnt1	319504	Nrcam	20377	Sfrp1	71586	Ifih1			27399	Ip6k1
14681	Gnao1	110197	Dgkg	11499	Adam5	381836	Sbk2			11844	Arf5
16372	Irx2	11447	Chrnd	71761	Amdhd1	268297	Scml4			22248	Unc119
19242	Ptn	11459	Acta1	22337	Vdr	235281	Scn3b			56421	Pfkp
239217	Kctd12	77569	Limch1	17831	Muc2	71263	Mro			170799	Rtkn2
60322	Chst7	329934	Foxo6	433938	Mn1	27390	Mmel1			333654	Ppp1r13l
106861	Abhd3	58203	Zbp1	111970	Dlx1as	194590	Reps2			474332	Dnm3os
114606	Tle6	381148	Prob1	100169878	Gm10941	12865	Cox7a1			227210	Ccnyl1
20200	S100a6	12667	Chrd	22355	Vipr2	17896	Myl4			18596	Pdgfrb
16765	Stmn1	22004	Tpm2	71338	Tprg	20739	Spta1			14085	Fah
271711	Tmem169	11302	Aatk	239463	Fam83a	75589	2310043L19Rik			19285	Cavin1
75691	Anks6	387202	Mir206	209176	Ido2	231207	Cpeb2			11747	Anxa5
14806	Grik2	238455	Macc1	12983	Csf2rb	66195	Lce1g			13640	Efna5
11799	Birc5	626832	Gm6710	105171	Arrdc3	100041655	Gm10863			58185	Rsad2
243371	Lrrc61	100503043	Armcx4	14283	Fosl1	210145	Irgc1			69993	Chn2
328309	Gm9776	22317	Vamp1	19219	Ptger4	100038577	Gm10790			12399	Runx3
11600	Angpt1	20684	Sp100	13107	Cyp2f2	100039691	Lncenc1			108037	Shmt2
76877	Rab36	66898	Baiap2l1	71093	Atoh8	547253	Parp14			20102	Rps4x
78733	Troap	99899	Ifi44	18793	Plaur	55925	Syt8			16007	Ccn1
14319	Fth1	81799	C1qtnf3	210710	Gab3	14343	Fut1			268749	Rnf31
106878	Smim3	69852	Tcf23	14858	Gsta2	667373	Ifit1bl1			19094	Mapk11
235472	Prtg	15122	Hba-a1	27226	Pla2g7	228846	D630003M21Rik			13666	Eif2ak3
17160	Man2b2	14166	Fgf11	68312	Gstm7	11459	Acta1			171212	Galnt10
16188	Il3ra	105844	Card10	12828	Col4a3	76757	Trdn			50780	Rgs3
14069	F8	20666	Sox11	73504	1700071M16Rik	21926	Tnf			68521	Fam189b
18817	Plk1	16185	Il2rb	228598	Ebf4	434285	BB014433			240753	Plekha6
209012	Ulk4	233765	Plekha7	13609	S1pr1	54610	Tbc1d8			234582	Ccdc102a
319689	NA	100503966	NA	18573	Pde1a	241128	Fam124b			66071	Ethe1
13345	Twist2	226594	Rcsd1	16870	Lhx2	629147	Ctxn3			70358	Steap1
26382	Fgd2	20111	Rps6ka1	333182	Cox6b2	21679	Tead4			30940	Usp25
268354	Tafa2	56642	Ankrd2	373864	Col27a1	70788	Klhl30			29816	Hip1r
12424	Cck	12295	Cacnb1	72609	2700070H01Rik	13195	Ddc
77889	Lbh	381628	Adgrf3	80334	Kcnip4	109314	Prr9
12532	Cdc25c	329152	Hecw2	230904	Fbxo2	268709	Fam107a
14789	P3h3	627110	Tubb2a-ps2	67196	Ube2t	665155	Srp54b
100504230	NA	24115	Best1	14114	Fbln1	227659	Slc2a6
58238	Fam181b	320383	B230317F23Rik	73873	Fam161a	68775	Atp6v1c2
78610	Uvrag	117066	Cts3	73230	Bmper	22239	Ugt8a
70218	Kif18b	22061	Trp63	16803	Lbp	320383	B230317F23Rik
73723	Sh3bgrl3	109979	Art3	71373	Prr16	208666	Diras1
30939	Pttg1	66139	Mymk	545681	Gm12992	327959	Xaf1
18639	Pfkfb1	268902	Robo2	100316839	Mir1191	57339	Jph1
18133	Ccn3	74691	Tdrd9	215653	Rassf2	14659	Glrp1
68026	Pclaf	29857	Mapk12	81877	Tnxb	100504061	8030451A03Rik
218581	Depdc1b	109242	Kif24	77940	A930004D18Rik	75744	Svip
19729	Slc50a1	328035	Fads6	71724	Aox3	116939	Pnpla3
11624	Ahrr	237611	Stac3	108096	Slco1a5	229933	Clca2
100182	Akna	75572	Acyp2	17035	Lxn	209086	Samd9l
114664	Hsd17b11	107765	Ankrd1	381413	Gpr176	233199	Mybpc2
14632	Gli1	71912	Jsrp1	100038575	Gm10635	100502935	NA
67856	Echdc3	72049	Tnfrsf13c	67441	Isoc2b	15110	Hand1
26912	Gcat	20528	Slc2a4	17829	Muc1	19716	Bex1
100503392	4833438C02Rik	109264	Me3	103140	Gstt3	54698	Crtam
19348	Kif20a	632687	Marchf10	70762	Dclk2	403088	Tcaf3
97165	Hmgb2	11484	Aspa	213980	Fbxw10	622480	Spocd1
52276	Cdca8	108897	Aif1l	100503474	Platr22	668433	4930544D05Rik
53867	Col5a3	23956	Neu2	26464	Vnn3	100503605	Hbb-bs
12534	Cdk1	69181	Dyrk2	107589	Mylk	56544	Vmn2r1
18795	Plcb1	19013	Ppara	77318	Ankrd55	100861596	NA
14998	H2-DMa	69320	1700007J10Rik	230822	Ncmap	16420	Itgb6
69064	Fuom	17718	ND3	76650	Srxn1	94180	Acsbg1
327954	Dnah2	73710	Tubb2b	69787	Anxa13	69678	Atcayos
54525	Syt7	13838	Epha4	69635	Dapk1	66528	Smim5
17912	Myo1b	16669	Krt19	13860	Eps8	100503895	Tpsab1
100502853	NA	74770	Hhatl	11488	Adam11	16403	Itga6
108100	Baiap2	20450	St8sia2	18143	Npas2	276950	Slfn8
234258	Neil3	66222	Serpinb1a	72269	Cda	58801	Pmaip1
12428	Ccna2	286942	Kif19a	18104	Nqo1	211945	Plekhh1
319743	9630013D21Rik	140486	Igf2bp1	58234	Shank3	68339	Ccdc88c
72421	Ttc30b	16420	Itgb6	100502619	AW046200	12738	Cldn2
76491	Abhd14b	18260	Ocln	27047	Omd	109245	Lrrc39
21943	Tnfsf11	225845	Plaat3	434175	Ccnb1-ps	26903	Dysf
60455	Pgap6	667597	BC023105	93881	Pcdhb10	240058	Cpne5
654803	B130055M24Rik	214639	4930486L24Rik	654799	NA	381217	Fam189a2
320172	E230016M11Rik	67092	Gatm	15484	Hsd11b2	14613	Gja5
16572	Kif5a	30928	Zbtb18	100043147	Gm4262	20846	Stat1
170758	Rac3	12835	Col6a3	29863	Pde7b	235435	Lctl
235674	Acaa1b	67216	Mboat2	16005	Igfals	17388	Mmp15
74107	Cep55	240327	Gm4951	56744	Pf4	56191	Tro
16876	Lhx9	110326	Tas1r1	76571	Styxl1	140571	Plxnb3
69847	Wnk4	71130	Sh2d6	20568	Slpi	74589	Kbtbd12
52033	Pbk	67579	Cpeb4	244723	Olfm2	81799	C1qtnf3
270192	Rab6b	17928	Myog	22436	Xdh	27389	Dusp13
67052	Ndc80	67951	Tubb6	57875	Angptl4	12550	Cdh1
23871	Ets1	57778	Fmnl1	69657	2310047D07Rik	72330	Klhl40
12615	Cenpa	53901	Rcan2	114602	Zmynd10	384061	Fndc5
20668	Sox13	217700	Acot6	244238	Mrgpre	105855	Nckap1l
21857	Timp1	16763	Lad1	106014	Tafa5	13166	Dbh
13640	Efna5	12709	Ckb	107587	Osr2	109731	Maob
234396	Ankle1	57278	Bcam	66065	Hsd17b14	208166	Gm609
68553	Col6a4	140493	Kcnn3	240025	Dact2	17700	Mstn
52377	Rcn3	14061	F2	241633	Atp8b4	100217433	Snord88a
69716	Trip13	55985	Cxcl13	319767	Atp10b	622473	Ripply1
16803	Lbp	66790	Grtp1	71877	Efhc1	210293	Dock10
74637	Shpk	18164	Nptx1	22021	Tpst1	22229	Ucp3
12496	Entpd2	20866	Stim1	60411	Cenpk	56857	Slc37a2
14609	Gja1	240168	Rasgrp3	12700	Cish	330256	Gm20559
18414	Osmr	242594	Fyb2	107448	Unc5a	11815	Apod
328949	Mcc	100502935	NA	100503915	Smpd5	15122	Hba-a1
230098	Arhgef39	320910	Itgb8	246228	Vwa1	231238	Sel1l3
227923	A930012O16Rik	100862305	NA	14788	Gpr162	223672	Apol9a
75712	Tmem14a	18008	Nes	13394	Dlx4	212448	9330159F19Rik
66073	Txndc12	11815	Apod	381155	9630014M24Rik	72301	Shisal1
231646	Myo1h	66060	Cystm1	328234	Rnf182	74306	Prss46
244152	Tsku	227659	Slc2a6	100038627	F630042J09Rik	22145	Tuba4a
67849	Cdca5	226999	Slc9a2	100861870	Gm21284	207818	Smagp
11421	Ace	75869	Arl5b	432582	Ccdc92b	278304	Zfp385c
17701	Msx1	622434	Arhgef26	231004	Samd11	57355	BC051019
15476	Hs3st1	19713	Ret	432879	Kbtbd6	100316717	Mir1839
245865	Spag4	69480	Ttc9	272158	Poln	11878	Arx
20682	Sox9	100302688	Gm17455	100038558	Gm10752	225638	Alpk2
68895	Rasl11a	18491	Pappa	12062	Bdkrb2	100503378	Gm15638
105298	Epdr1	320709	Tmem117	17105	Lyz2	320472	Ppm1e
433809	Rnf207	54214	Golga4	17022	Lum	237711	Eml6
106512	Gpsm3	212706	N4bp3	224530	Acat3	16763	Lad1
213053	Slc39a14	626578	Gbp10	100503913	NA	12695	Patj
100042940	Gm4117	329872	Frem1	100041621	Gm3435	15945	Cxcl10
330323	Mindy4	214425	Cilp	217410	Trib2	382864	Colq
211147	Marchf11	66175	Mustn1	72500	Ier5l	18436	P2rx1
77318	Ankrd55	100043946	Gm14635	228564	Frmd5	100503021	Gm19510
66570	Cenpm	170706	Tmem37	229949	Ak5	16373	Irx3
407831	Tmem204	94045	P2rx5	545893	Mansc4	77569	Limch1
108013	Celf4	217219	Fam171a2	17690	Msi1	52187	Rragd
18074	Nid2	53620	Vamp5	72865	Rtl8c	271424	Ip6k3
100043147	Gm4262	100503152	Gm19578	12411	Cbs	74338	Slc6a19
20392	Sgce	100503597	NA	433323	Sgpp2	56642	Ankrd2
20877	Aurkb	353211	Prune2	276952	Rasl10b	20731	Spink4
59056	Evc	20402	Zfp106	93882	Pcdhb11	23832	Xcr1
58809	Rnase4	27206	Nrk	227753	Gsn	78414	1700034E13Rik
66205	Cd302	71306	Mfap3l	71520	Grap	319183	H2bc11
70419	2810408A11Rik	53791	Tlr5	544817	Arhgap27	100169868	Gm3173
68177	Ebpl	231655	Oasl1	18106	Cd244a	433367	Gm5532
230971	Megf6	67155	Smarca2	30051	Spdef	434341	Nlrc5
12702	Socs3	329828	Myorg	319862	E230008O15Rik	328274	Zfp459
381306	BC055324	319940	Sorbs2os	14362	Fzd1	100312987	Pate1
64540	Tspan4	407243	Tmem189	100861925	NA	108802	Calr4
100039805	D5Ertd605e	215243	Traf3ip3	100503390	Gm17518	70924	4921511C10Rik
100306944	Snora73a	239017	Ogdhl	269120	Optc	97848	Serpinb6c
17155	Man1a	100102	Pcsk9	75985	Rab30	100042918	Uqcrh-ps1
67790	Rab39b	118452	Baalc	244954	Prss35	240921	NA
208820	Triqk	14955	H19	14793	Cdca3	665119	Sec14l5
12977	Csf1	15944	Irgm1	243958	Siglecg	77772	Dcst1
16453	Jak3	57810	Cdon	74645	Tent5c	100505025	4930429H19Rik
73804	Kif2c	228836	Dlgap4	15234	Hgf	382427	Best3
329739	Fam102b	319387	Adgrl3	108052	Slc14a1	13048	Cux2
20524	Slc25a17	68339	Ccdc88c	56089	Ramp3	100503438	Gm19692
102614	Rpp25	70380	Mospd1	319480	Itga11	224674	Slc37a1
252903	Ap1s3	17202	Mc4r	17703	Msx3	226695	Ifi205
54637	Praf2	77559	Agl	107995	Cdc20	83456	Mov10l1
69202	Ptms	237928	Phospho1	20762	Sprr2h	13644	Efs
231997	Fkbp14	100702	Gbp6	85029	Rpph1	20618	Sncg
68144	5031426D15Rik	11677	Akr1b3	98496	Pid1	98733	Obsl1
12870	Cp	20112	Rps6ka2	108013	Celf4	74770	Hhatl
50931	Il27ra	208967	Thnsl1	101488	Slco2b1	15559	Htr2b
227541	Camk1d	71106	4933413J09Rik	100861645	NA	14783	Grb10
59031	Chst12	100038452	NA	66153	Fbxo36	626578	Gbp10
70024	Mcm10	209630	Frmd4a	14205	Vegfd	67138	Herc6
19252	Dusp1	11435	Chrna1	20503	Slc16a7	243197	Mfsd7a
545370	Hmcn1	100040462	Mndal	14709	Gng8	18019	Nfatc2
56078	Car5b	667931	Gm8883	12721	Coro1a	80861	Dhx58
23893	Grem2	74270	Usp20	69379	C8g	15950	Ifi203
20204	Prrx2	114871	Psg28	68895	Rasl11a	229898	Gbp5
16180	Il1rap	72351	Ptar1	627214	Insyn2a	66060	Cystm1
78070	Cpt1c	11474	Actn3	100041724	Gm15217	78286	Nav2
69017	Prrt2	382111	Susd5	100041120	Gm3150	225724	Mapk4
97440	B3gnt9	245527	Eda2r	20497	Slc12a3	12733	Clcnka
69747	Zswim7	11733	Ank1	237847	Rtn4rl1	319940	Sorbs2os
17279	Melk	217826	Kcnk13	100628606	Mir3960	21940	Cd27
12235	Bub1	245128	AU018091	67552	Macroh2a3	13426	Dync1i1
170716	Cyp4f13	11363	Acadl	231727	B3gnt4	12322	Camk2a
15511	Hspa1b	30948	Bin1	105653	Phyhip	50795	Sh3bgr
15903	Id3	110454	Ly6a	19882	Mst1r	11752	Anxa8
18516	Pbx3	16573	Kif5b	637008	Gm11793	19699	Reln
434782	Gm5637	57355	BC051019	93875	Pcdhb4	14619	Gjb2
66468	Ska1	50759	Fbxo16	328963	G630071F17Rik	27428	Shroom3
212398	Frat2	77132	2810433D01Rik	74901	Kbtbd11	52250	Reep1
22171	Tyms	19885	Rorc	26874	Abcd2	12869	Cox8b
100504527	Gm10374	237711	Eml6	68010	Bambi	54204	Septin1
83397	Akap12	108802	Calr4	654309	Nrp	56190	Rbm38
22040	Trex1	11744	Anxa11	317677	C1s2	723817	Mir133b
66442	Spc25	15957	Ifit1	14544	Gda	319229	Sctr
12444	Ccnd2	58518	Cts6	12702	Socs3	114479	Slc5a5
19698	Relb	13166	Dbh	320452	P4ha3	12295	Cacnb1
69976	Galk2	235323	Usp28	224008	Spidr	71912	Jsrp1
93834	Peli2	52076	Tmem38b	209558	Enpp3	53620	Vamp5
329659	E130311K13Rik	628161	NA	232821	Ccdc106	83679	Pde4dip
19361	Rad51	380713	Scarf1	77125	Il33	13421	Dnase1l3
16580	Kifc5b	666060	Frmpd1	14871	Gstt1	18011	Neurl1a
216864	Mgl2	215114	Hip1	209540	Rtl9	268857	Nlrc3
240514	Ccdc85b	230824	Grhl3	676527	Gm12248	226594	Rcsd1
17965	Nbl1	68728	Trp53inp2	64293	Stk32b	672511	Rnf213
100502766	Kifc1	52331	Stbd1	70918	Nsun7	70426	Tekt5
108907	Nusap1	432779	Lrrc14b	105005	Lratd1	245128	AU018091
668212	Efr3b	74188	Prl8a8	268780	Egflam	71091	Cdkl1
16510	Kcnh1	12575	Cdkn1a	20613	Snai1	76413	1700016D06Rik
77022	2700099C18Rik	619292	G430095P16Rik	12266	C3	106407	Slc51a
108927	Lhfp	81006	Gpr63	100503652	Gm16845	110385	Pde4c
54218	B3galt4	85031	Pla1a	14282	Fosb	243277	Adgrd1
56150	Mad2l1	56874	Rnf32	100861936	NA	574519	Vax2os
66330	1700020L24Rik	12350	Car3	12870	Cp	100417829	Gvin-ps2
72461	Prcp	98878	Ehd4	319207	Pgbd1	17147	Mageb3
380686	Cnrip1	20391	Sgca	654810	Appbp2os	232345	A2m
233107	Kctd15	15213	Hey1	100502992	NA	100503095	Gm19552
102791	Tcta	56636	Fgf21	50908	C1s1	73600	1700120C14Rik
232174	Cyp26b1	230806	Crybg2	70080	Igsf23	237886	Slfn9
207798	Gramd1c	21384	Tbx15	214240	Disp2	14348	Fut9
66214	Rgcc	212862	Chpt1	11770	Fabp4	15460	Hr
623474	Rad54b	17858	Mx2	210510	Tdrd6	67252	Cap2
18484	Pam	68810	Nexn	229357	Gpr149	320007	Sidt1
69009	Thap7	59091	Jph2	244886	Tmem266	12163	Bmp8a
15366	Hmmr	73998	Herc3	268747	Carmil3	100503519	Gm19744
16506	Kcnd1	20970	Sdc3	668415	LOC668415	18952	Septin4
57257	Vav3	100862074	NA	319455	Pld5	27028	Ermap
14264	Fmod	282663	Serpinb1b	666747	Trim43b	171530	Ucn2
16174	Il18rap	68828	Sync	80876	Ifitm2	668303	Kif26a
14281	Fos	66528	Smim5	58859	Efemp2	17681	Msc
217216	Hrob	13808	Eno3	331474	Rtl5	71653	Shtn1
18823	Plp1	15559	Htr2b	240776	Kcnt2	70355	Gprc5c
211378	6720489N17Rik	114601	Ehbp1l1	99633	Adgrl2	16780	Lamb3
17218	Mcm5	434693	Mrto4-ps2	100039495	Gm15706	12709	Ckb
66337	Fam229b	20502	Slc16a2	11600	Angpt1	621156	Apoo-ps
11777	Ap3s1	16782	Lamc2	19128	Pros1	233765	Plekha7
98376	Gorab	72349	Dusp3	14706	Gng4	20649	Sntb1
22038	Plscr1	17938	Naca	626870	Gm11992	384071	Slc25a34
223970	Rmi2	18124	Nr4a3	319317	Snhg11	68545	Ecscr
20419	Shcbp1	333088	Kcp	381822	Lockd	67426	Coq8a
494448	Cbx6	74959	Platr14	100502853	NA	27206	Nrk
93699	Pcdhgb1	64009	Syne1	72113	Adck1	18124	Nr4a3
272551	Gins2	675363	Gm9640	767815	BB557941	20562	Slit1
238871	Pde4d	22393	Wfs1	53314	Batf	99439	Duox1
19411	Rarg	11689	Alox5	107747	Aldh1l1	20709	Serpinb9f
107375	Slc25a45	100040543	Gm2830	100039684	5031434O11Rik	211134	Lzts1
56693	Crtap	80888	Hspb8	100504425	Tincr	52389	Adgra1
54354	Rassf5	626009	Gm6644	93842	Igsf9	75572	Acyp2
14235	Foxm1	68018	Cert1	71790	Anxa9	100628571	Mir378b
68283	9530077C05Rik	60613	Kcnq4	14221	Fjx1	20272	Scn7a
244556	Zfp791	20360	Sema6c	16010	Igfbp4	20355	Sema4f
69120	1810021B22Rik	69540	Klk10	71682	Wdr27	216739	Acsl6
664994	Isoc2a	380732	Milr1	14609	Gja1	209200	Dtx3l
71684	Rbm43	21912	Tspan7	17121	Mxd3	329152	Hecw2
107522	Ece2	67446	Dusp28	93878	Pcdhb7	170720	Card14
13003	Vcan	320678	Iffo1	433809	Rnf207	15958	Ifit2
68176	Inka1	234214	Sorbs2	271711	Tmem169	217303	Cd300a
272322	Arntl2	66889	Rnf128	100503147	Gm13293	56219	Extl1
66336	Cenpp	100504287	Ifi203-ps	237868	Sarm1	333670	Gm867
70235	Poc1a	108097	Prkab2	225997	Trpm6	26970	Pla2g2e
12703	Socs1	16456	F11r	11670	Aldh3a1	403175	Tigd4
12236	Bub1b	77619	Prelid2	12326	Camk4	11474	Actn3
103268	Cep57l1	74229	Paqr8	18578	Pde4b	226691	Ifi207
12608	Cebpb	319594	Hif1an	100503094	Gm19551	12960	Crybb1
75516	Ttc32	242109	Zfp697	18407	Orm3	16891	Lipg
15234	Hgf	67088	Cand2	623230	Tmem200b	83557	Lin28a
110033	Kif22	209760	Tmc7	70375	Ica1l	72049	Tnfrsf13c
54124	Cks1b	319520	Dusp4	242248	Bank1	140486	Igf2bp1
78445	C330013E15Rik	241447	Cers6	17380	Mme	239017	Ogdhl
12021	Bard1	60525	Acss2	71045	4933406I18Rik	107934	Celsr3
23853	Def6	100342	Tent5b	100036523	Gm16982	18173	Slc11a1
72043	Sulf2	18996	Pou4f1	332359	Tigd3	108079	Prkaa2
100044509	Tgfbr3l	11938	Atp2a2	22418	Wnt5a	223650	Eppk1
26909	Exo1	112407	Egln3	16000	Igf1	68515	Myadml2
237082	Nxt2	229900	Gbp7	216867	Slc16a11	11433	Acp5
54125	Polm	20707	Serpinb9c	20852	Stat6	23928	Lamc3
208084	Pif1	13644	Efs	218977	Dlgap5	67092	Gatm
72119	Tpx2	74202	Fblim1	76633	Lrmda	77462	Tmem116
268932	Caskin1	99512	Wdr47	18795	Plcb1	20710	Serpinb9e
18196	Nsg1	319518	Pdpr	11535	Adm	13655	Egr3
75259	4930556M19Rik	277978	Exoc3l	56193	Plek	76071	Jakmip1
14370	Fzd8	269016	Sh3rf2	330319	Wipf3	230824	Grhl3
26363	Btd	17957	Napb	75828	Hormad2	100124357	Traj32
14457	Gas7	653016	Mymx	13841	Epha7	100382	AW011738
70420	Arpin	11307	Abcg1	27386	Npas3	22004	Tpm2
229595	Adamtsl4	72301	Shisal1	70419	2810408A11Rik	20450	St8sia2
71998	Slc25a35	212391	Lcor	83924	Gpr137b	100504287	Ifi203-ps
20460	Stil	319636	Fsd1l	381633	Gm1673	320709	Tmem117
72415	Sgo1	20250	Scd2	13003	Vcan	653016	Mymx
17289	Mertk	21987	Tpd52l1	57746	Piwil2	12654	Chil1
13732	Emp3	74754	Dhcr24	100529076	Snord42a	17972	Ncf4
330812	Rnf150	18125	Nos1	20512	Slc1a3	19202	Rhox6
70300	Fuz	20648	Snta1	237758	Zfp454	76560	Prss8
57875	Angptl4	66273	Aamdc	100043314	Tigit	319829	9330154K18Rik
68014	Zwilch	69642	Mlip	547109	Trim43a	435626	Rufy4
27274	Zfp354b	66689	Klhl28	16633	Klra2	238384	Slc24a4
215378	Brinp3	52822	Rufy3	21814	Tgfbr3	230899	Nppa
15216	Hfe	80708	Pacsin3	100042940	Gm4117	243168	Hsd17b13
14456	Gas6	319880	Tmcc3	116838	Rims2	329753	9830132P13Rik
19025	Ctsa	118449	Synpo2	20446	St6galnac2	434769	Rhox10
70645	Oip5	66274	Lyrm9	50909	C1ra	100043335	Gm4371
18230	Nxn	68526	Gpr155	207911	Mchr1	20666	Sox11
98952	Fam102a	72017	Cyb5r1	23876	Fbln5	60613	Kcnq4
620695	Gm13889	11305	Abca2	18196	Nsg1	14652	Glp1r
12051	Bcl3	20710	Serpinb9e	320571	Atp8b5	72309	Tmem158
110639	Prps2	665700	Hmcn2	170574	Sp7	16168	Il15
100861977	Gm21370	73635	Ptges3l	13531	Usp17la	70363	Fam135b
17874	Myd88	12121	Bicd1	18584	Pde8a	16185	Il2rb
19821	Rnf2	382864	Colq	327954	Dnah2	13193	Dcx
104910	Slc25a47	231464	Cnot6l	11541	Adora2b	243653	Clec1a
17159	Man2b1	17762	Mapt	224093	Fam43a	12231	Btn1a1
66815	Mcub	110651	Rps6ka3	74782	Glt8d2	74691	Tdrd9
53614	Reck	12299	Cacng1	17948	Naip2	12808	Cobl
17300	Foxc1	140571	Plxnb3	14708	Gng7	319504	Nrcam
83767	Wasf1	74183	Perm1	13643	Efnb3	666060	Frmpd1
18005	Nek2	234671	Ces2c	114606	Tle6	11449	Chrng
20194	S100a10	108699	Chn1	226564	Fmo4	20536	Slc4a3
269181	Mgat4a	192678	Rassf3	621961	Anp32b-ps1	100503619	E330011O21Rik
17952	Naip6	20708	Serpinb6b	110084	Dnah1	73748	Gadl1
94219	Cnnm2	373852	4833422C13Rik	12583	Cdo1	20292	Ccl11
17112	Tm4sf1	14570	Arhgdig	240514	Ccdc85b	239530	Gpr20
101835	AW146154	74186	Ccdc3	12447	Ccne1	76574	Mfsd2a
207565	Camkk2	232714	Mgam	14261	Fmo1	16495	Kcna7
219114	Ska3	74165	Fbxl22	56410	Cbln3	320181	Fndc7
16548	Khk	22156	Tuft1	11630	Crybg1	72147	Zbtb46
237353	Sh3rf3	225362	Reep2	17196	Mbp	110257	Hba-a2
72135	Pygo1	72607	Usp13	54710	Hs3st3b1	237625	Pla2g3
66929	Asf1b	241308	Ralgps1	68612	Ube2c	68567	Cgref1
270906	Prr11	100047183	NA	244745	Dpy19l1	224419	Map3k7cl
78611	Btbd19	11426	Macf1	170745	Xpnpep2	432552	Fam71b
14667	Gm2a	11443	Chrnb1	319192	H2ac19	235283	Gramd1b
73582	Camkmt	320181	Fndc7	98388	Chst10	93689	Lmod1
102075	Plekhg4	212679	Mars2	106512	Gpsm3	434218	Trim34b
16855	Lgals4	223881	Rnd1	209743	Minar1	387202	Mir206
12983	Csf2rb	14360	Fyn	385668	Lca5l	230073	Ddx58
104457	0610010K14Rik	171508	Creld1	20341	Selenbp1	233424	Tmc3
100039239	Gm2115	77462	Tmem116	70448	Atad3aos	18767	Pkia
18647	Cdk14	54396	Irgm2	54357	Epb41l4b	108682	Gpt2
67547	Slc39a8	67374	Jam2	93699	Pcdhgb1	74165	Fbxl22
23834	Cdc6	100503471	Gm15867	100504593	Gm13431	108897	Aif1l
232441	Rerg	791290	Gm9938	20308	Ccl9	94045	P2rx5
109672	Cyb5a	225164	Mib1	320054	9230116N13Rik	15061	Ifi44l
320977	A330023F24Rik	246710	Rhobtb2	67749	Mgarp	11423	Ache
18573	Pde1a	74769	Pik3cb	67880	Dcxr	67951	Tubb6
53978	Lpar2	17777	Mttp	100502624	Gm13483	14942	Gzme
16912	Psmb9	381217	Fam189a2	11658	Alcam	75796	Cdyl2
76205	Stard3nl	320865	Cdh18	67261	2900005J15Rik	13180	Pcbd1
214579	Aldh5a1	14313	Fst	100038629	Gm10463	17153	Mal
170676	Peg10	225288	Fhod3	14430	Galt	544791	Myh13
320415	Gchfr	330189	Tmem120b	20878	Aurka	71265	4933431G14Rik
13429	Dnm1	544791	Myh13	16564	Kif21a	12836	Col7a1
214901	Chtf18	15277	Hk2	11883	Arsa	380839	Serpinb1c
70873	Cnbd2	170756	Slc8b1	18186	Nrp1	544963	Iqgap2
13605	Ect2	67861	Akr1b10	57440	Ehd3	22035	Tnfsf10
171567	Nme7	109305	Orai1	16165	Il13ra2	724112	BC106175
218820	Zfp503	102093	Phkb	68553	Col6a4	208943	Myo5c
72522	Atxn7l2	13138	Dag1	269181	Mgat4a	280635	Emilin3
20657	Sod3	237781	Mief2	74052	Ttc21a	69631	Plet1os
268465	Eme1	98682	Mfsd6	237256	Zc3h12d	72275	2200002D01Rik
102941	B630019K06Rik	13421	Dnase1l3	71740	Nectin4	12569	Cdk5r1
229521	Syt11	99167	Ssx2ip	100038414	Gm10735	329934	Foxo6
65116	Prrg2	229011	Samd10	19124	Procr	667931	Gm8883
100637	N4bp2l1	68567	Cgref1	19227	Pthlh	18602	Padi4
13850	Ephx2	79362	Bhlhe41	20475	Six5	19752	Rnase1
74008	Arsg	66369	Dus2	66815	Mcub	319164	H2ac6
16399	Itga2b	13360	Dhcr7	320842	C230035I16Rik	75986	Agmat
20195	S100a11	12267	C3ar1	230587	Glis1	100862241	NA
67119	Ccdc159	223435	Trio	100532730	C230037L18Rik	74341	G630025P09Rik
20892	Cenpx	66985	Rassf7	14456	Gas6	240892	Dusp27
78934	4930581F22Rik	56219	Extl1	100503392	4833438C02Rik	74186	Ccdc3
230661	Tesk2	102371	Myzap	330323	Mindy4	100526504	Mir3100
14263	Fmo5	242474	Tmem245	268354	Tafa2	18121	Nog
14453	Gas2	78558	Htra3	76901	Jade2	14429	Galr3
24132	Zfp53	20962	Sycp3	211482	Efhb	66813	Bcl2l14
214685	Chadl	68794	Flnc	68846	Rnf208	17540	Irag1
13555	E2f1	16450	Jag2	12982	Csf2ra	66898	Baiap2l1
69590	Gpx8	380836	Mrs2	26456	Sema4g	109697	Cpa1
13107	Cyp2f2	50782	Rgs11	667277	C1rb	114301	Palmd
70466	Ckap2l	21888	Tle4	16190	Il4ra	234779	Plcg2
67703	Kirrel3	16332	Inppl1	319468	Ppm1h	18198	Musk
235527	Plscr4	12632	Cfl2	70358	Steap1	19106	Eif2ak2
11593	Aga	73822	Mfsd12	19739	Rgs9	14313	Fst
18140	Uhrf1	17755	Map1b	192897	Itgb4	100862305	NA
17217	Mcm4	27404	Abca8b	73332	Ccdc30	16401	Itga4
80976	Syt13	230099	Car9	100038425	NA	216961	Coro6
18576	Pde3b	243385	Gprin3	18027	Nfia	75951	4930578M01Rik
100041948	Gm9800	68316	Apoo	17395	Mmp9	18707	Pik3cd
18626	Per1	17119	Mxd1	12628	Cfh	26878	B3galt2
378954	3000002C10Rik	12558	Cdh2	18074	Nid2	100702	Gbp6
213402	Armc2	100503578	NA	72080	Sapcd2	237611	Stac3
11838	Arc	69253	Hspb2	209012	Ulk4	66985	Rassf7
271127	Adamts16	224419	Map3k7cl	237221	Gemin8	80285	Parp9
12159	Bmp4	15958	Ifit2	71878	Fam83d	433022	Plcxd2
17193	Mbd4	19645	Rb1	234396	Ankle1	232714	Mgam
54137	Acrbp	238161	Akap6	319352	Pianp	74053	Grip1
76969	Chst1	60527	Fads3	99543	Olfml3	236727	Slc9a7
68259	Ift80	13346	Des	78329	2310010J17Rik	18591	Pdgfb
71819	Kif23	96957	Tmem62	59083	Fetub	13371	Dio2
66598	NA	244668	Sipa1l2	252837	Ackr4	622283	Mir1a-1hg
11535	Adm	53376	Usp2	241112	Catip	14176	Fgf5
107242	AI837181	26556	Homer1	14681	Gnao1	83560	Tex14
22137	Ttk	11475	Acta2	70218	Kif18b	100503319	Gm17281
58175	Rgs20	239530	Gpr20	67111	Naaa	15551	Htr1b
66111	Tmed3	218454	Lhfpl2	81913	Bambi-ps1	319387	Adgrl3
19224	Ptgs1	97114	H3c15	23948	Mmp17	380711	Rap1gap2
19231	Ptma	75986	Agmat	258543	Olfr810	228836	Dlgap4
381201	Ap5b1	17318	Mid1	17150	Mfap2	170722	Nxf7
77744	Bora	244141	Nars2	20750	Spp1	93806	Serpinb9g
56699	Cdc42ep4	214305	Hhipl1	235472	Prtg	14570	Arhgdig
53322	Nucb2	54153	Rasa4	75556	Cfap161	11475	Acta2
12509	Cd59a	237523	Ptprq	216343	Tph2	78444	Pgpep1l
245469	Pdzd4	21968	Tom1	387194	Mir199a-1	320145	Sp8
320174	A830082K12Rik	67149	Nkain1	106757	Catsperd	381310	Stum
23892	Grem1	98267	Stk17b	20897	Stra6	100503043	Armcx4
66934	Dsn1	11489	Adam12	224090	Tmem44	20264	Scn10a
319655	Podxl2	238505	Mtr	234356	Csgalnact1	70040	2610037D02Rik
211577	Mrgprf	83554	Fstl3	320225	Catsperg1	68709	Cilp2
102920	Cenpi	193385	Ripor2	320840	Negr1	100503007	Gm19500
56175	Bace2	71966	Nkiras2	100046579	NA	21912	Tspan7
108099	Prkag2	56198	Heyl	208990	Npb	277978	Exoc3l
12097	Bglap2	621156	Apoo-ps	110074	Dut	67216	Mboat2
66079	Tmem42	16780	Lamb3	380912	Zfp395	268902	Robo2
26568	Slc27a3	15950	Ifi203	269954	Ttll13	20411	Sorbs1
214424	Parp16	20586	Smarca4	213002	Ifitm6	26439	Psg19
83383	Tfap4	108151	Sema3d	12395	Runx1t1	21345	Tagln
75454	Phpt1	68585	Rtn4	320662	Casc1	67000	Prl3a1
72401	Slc43a1	278279	Tmtc2	20678	Sox5	230972	Arhgef16
16564	Kif21a	56323	Dnajb5	66929	Asf1b	18642	Pfkm
52430	Echdc2	16145	Igtp	75668	Rasl10a	11997	Akr1b7
66775	Hacd4	16565	Kif21b	89867	Sec16b	76670	Cfap70
16571	Kif4	22761	Zfpm1	13179	Dcn	654469	Gm17753
235582	Glyctk	217379	Ubxn2a	73072	Prr36	100504714	Gm16793
69066	1810010H24Rik	24110	Usp18	12442	Ccnb2	628693	Phf11
217653	Mis18bp1	16582	Kifc3	53381	Prdx4	18260	Ocln
11550	Adra1d	100123473	Trdc	53321	Cntnap1	242726	Padi6
68294	Mfsd10	74338	Slc6a19	76917	Flywch2	12955	Cryab
17865	Mybl2	67419	Armh4	102614	Rpp25	675363	Gm9640
13385	Dlg4	216363	Rab3ip	78284	Creb3l4	26559	Hunk
66197	Cks2	105440	Kctd9	100503981	NA	380765	D830013O20Rik
26410	Map3k8	13527	Dtna	100038433	9130213A22Rik	243376	Doxl2
224440	Setd4	16773	Lama2	212398	Frat2	20496	Slc12a2
20969	Sdc1	58909	Fam13a	12029	Bcl6b	217369	Uts2r
71804	Mtfr2	66278	Smim20	12235	Bub1	67855	Asprv1
17181	Matn2	11639	Ak4	68039	Nmb	278795	Lrrc10b
16551	Kif11	19091	Prkg1	76459	Car12	373852	4833422C13Rik
225995	D030056L22Rik	30938	Fgd3	100303738	D030025P21Rik	75573	Prr29
14544	Gda	74735	Trim14	100502914	Gm19451	56847	Aldh1a3
51944	Knstrn	213760	Prepl	69706	Lrr1	73635	Ptges3l
170643	Kirrel	666794	Rbm24	20527	Slc2a3	11576	Afp
21752	Tert	20856	Stc2	93876	Pcdhb5	269152	Kif26b
66309	Tmem128	230895	Vps13d	16516	Kcnj15	57778	Fmnl1
26399	Map2k6	21345	Tagln	215378	Brinp3	11363	Acadl
76131	Depdc1a	241062	Pgap1	227157	Mpp4	626903	Rpl31-ps21
20193	S100a1	271564	Vps13a	20969	Sdc1	18671	Abcb1a
72543	Mvb12b	71198	Otud1	268697	Ccnb1	382255	Gm1720
69479	1700029J07Rik	20307	Ccl8	19268	Ptprf	11484	Aspa
434402	Gm5617	242705	E2f2	100042125	Gm15535	67578	Patl2
107971	Frs3	76707	Clasp1	21857	Timp1	171469	Gpr37l1
68298	Ncapd2	100861916	NA	19348	Kif20a	94332	Cadm3
227612	Tor4a	74490	Mamstr	78733	Troap	14611	Gja3
14211	Smc2	243905	Zfp568	67547	Slc39a8	217258	Abca8a
277154	Nynrin	21687	Tek	107065	Lrrtm2	107371	Exoc6
14202	Fhl4	16373	Irx3	18576	Pde3b	74558	Gvin1
319757	Smo	74306	Prss46	68498	Tspan11	118449	Synpo2
80986	Ckap2	55925	Syt8	16775	Lama4	330406	B4galnt3
70484	Slc35d2	14561	Gdf11	72386	2610035D17Rik	100503650	Sap30bpos
381293	Kif14	71898	Apol9b	20204	Prrx2	13040	Ctss
56279	Dipk1b	74480	Samd4	98363	Efhd1	100504516	Gm20262
72155	Cenpn	381835	Sbk3	74411	Plpp6	80888	Hspb8
14585	Gfra1	84004	Mcam	51944	Knstrn	11435	Chrna1
327762	Dna2	76626	Msi2	16170	Il16	18996	Pou4f1
75458	Cklf	17067	Ly6c1	94284	Ugt1a6a	18442	P2ry2
21950	Tnfsf9	100038882	Isg15	70370	Fbln7	381148	Prob1
211535	Ccdc114	380842	Stmnd1	67701	Wfdc2	72828	Ubash3b
100503849	Sp3os	234857	Spire2	71566	Clmp	11677	Akr1b3
13528	Dtnb	56772	Mllt11	11777	Ap3s1	243967	Ntn5
11486	Ada	21819	Tg	213053	Slc39a14	118452	Baalc
56700	Glmp	216011	Lrrc20	11624	Ahrr	433287	Gm15455
73720	Cst6	16651	Sspn	26410	Map3k8	320678	Iffo1
67706	Tmem179b	100502789	NA	74116	Pi16	12562	Cdh5
224829	Trerf1	72472	Slc16a10	23850	Pappa2	13808	Eno3
13639	Efna4	74574	Lvrn	50527	Ero1a	402767	A830052D11Rik
12490	Cd34	67630	Samd8	11827	Aqp2	100705	Acacb
14017	Evi2a	78668	E130112N10Rik	74107	Cep55	18751	Prkcb
74030	Rin2	14089	Fap	23829	C1ql1	433968	Gm5566
232934	Mypop	66049	Rogdi	100503197	Gm19589	56068	Ammecr1
68440	Dusp23	68473	Mob1b	16009	Igfbp3	241494	Zfp385b
66578	Mis18a	17768	Mthfd2	93692	Glrx	329872	Frem1
219024	Pip4p1	234353	Psd3	170758	Rac3	110326	Tas1r1
107581	Col16a1	19182	Psmc3	74470	Cep72	100042856	Gvin2
16012	Igfbp6	67834	Idh3a	73914	Irak3	12723	Clcn1
14615	Gjc1	320560	Dennd5b	66487	Smim4	20847	Stat2
74041	Ddias	12955	Cryab	13393	Dlx3	75973	Ccdc162
72136	Chst14	230779	Serinc2	94185	Tnfrsf21	74153	Uba7
109552	Sri	67063	Pgap4	12608	Cebpb	12487	Cd28
100504196	Gm10023	246730	Oas1a	56699	Cdc42ep4	245527	Eda2r
12368	Casp6	110521	Hivep1	72043	Sulf2	110784	Nr3c2
83395	Sp6	109232	Sccpdh	269701	Wdr66	66790	Grtp1
18049	Ngf	170936	Zfp369	64378	Gpr88	12667	Chrd
629016	Zfp953	19201	Pstpip2	68852	Lrrn4cl	20215	Sag
170745	Xpnpep2	71728	Stk11ip	103768	Tubg2	56216	Stx1b
23966	Tenm4	110119	Mpi	21415	Tcf7l1	633395	Gm10548
239559	A4galt	208266	Dot1l	665903	Gm7846	76509	Plet1
56742	Psrc1	72185	Dbndd1	19782	Rmrp	72472	Slc16a10
66977	Nuf2	93708	Pcdhgc5	67685	Dnaaf4	100045792	Ect2l
72657	Selenoh	235416	Lman1l	71564	Izumo4	16502	Kcnc1
72287	Plekhf1	27402	Pdhx	72401	Slc43a1	225845	Plaat3
215303	Camk1g	19087	Prkar2a	100038668	Gm12526	11302	Aatk
57357	Srd5a3	21985	Tpd52	380686	Cnrip1	319530	Zfp750
94279	Sfxn2	77700	Gvin-ps1	20460	Stil	96957	Tmem62
664968	Tmem238	320301	E530011L22Rik	103142	Rdh9	66175	Mustn1
19376	Rab34	20706	Serpinb9b	107885	Mthfs	269019	Stk32a
12876	Cpe	12569	Cdk5r1	17701	Msx1	414089	Gja6
52466	Slc46a1	13800	Enah	11540	Adora2a	69253	Hspb2
21335	Tacc3	235542	Ppp2r3a	13345	Twist2	80718	Rab27b
353342	Peg13	64899	Lpin3	11303	Abca1	68810	Nexn
14132	Fcgrt	229715	Amigo1	70082	Lysmd2	381232	Mirt1
20720	Serpine2	12763	Cmah	29870	Gtse1	71130	Sh2d6
52666	Arhgef25	19272	Ptprk	94282	Sfxn5	210757	Themis
66443	Tnfaip8l1	66853	Pnpla2	71302	Arhgap26	12299	Cacng1
68841	Lppos	16561	Kif1b	18230	Nxn	547347	Gm6034
18187	Nrp2	23945	Mgll	216152	Plppr3	100862160	NA
16019	Ighm	68859	Smim1	238252	Gpr135	29857	Mapk12
12934	Dpysl2	20482	Skil	103551	Epop	68680	Fitm1
15270	H2ax	321022	Cdv3	73390	Msl3l2	74050	4921525O09Rik
100048895	9330020H09Rik	54384	Mtmr7	75691	Anks6	71960	Myh14
26874	Abcd2	69216	Svbp	12532	Cdc25c	665700	Hmcn2
114643	Oas1c	236539	Phgdh	619308	F830208F22Rik	24115	Best1
21827	Thbs3	18747	Prkaca	109270	Prr5	30948	Bin1
19222	Ptgir	22042	Tfrc	13639	Efna4	627110	Tubb2a-ps2
78926	Gas2l1	22003	Tpm1	20276	Scnn1a	193385	Ripor2
59093	Pcbp3	677289	Prr33	225995	D030056L22Rik	18191	Nrxn3
22419	Wnt5b	80718	Rab27b	68646	Nadk2	11981	Atp9a
69941	2810408I11Rik	17993	Ndufs4	14601	Ghrh	18008	Nes
14991	H2-M3	218476	Gcnt4	100036768	Gm11696	74387	4932438H23Rik
213522	Plekhg6	110095	Pygl	53614	Reck	21789	Tfpi2
246277	Csad	68691	Kansl1l	12534	Cdk1	58803	Pga5
621080	AI429214	11492	Adam19	11287	Pzp	638566	Trav13-2
338349	Cntln	17967	Ncam1	239606	Slc2a13	320365	Fry
107373	Fam111a	214150	Ago3	218820	Zfp503	239852	Zpld1
21652	Phf1	237052	Tceal1	68014	Zwilch	319454	Rptoros
73747	Shld1	320118	Fbxl13	71099	Tssk4	16913	Psmb8
22036	Traip	72404	Wdr44	338369	Tmem220	15558	Htr2a
74762	Mdga1	73102	Slc22a23	97165	Hmgb2	260301	Otos
14082	Fadd	21929	Tnfaip3	16399	Itga2b	271278	BC024139
105988	Espl1	217030	Synrg	245865	Spag4	72495	2610206C17Rik
54208	Arl6ip1	93671	Cd163	239570	Ttc38	217371	Rab40b
93734	Mpv17l	30963	Hacd1	66859	Slc16a9	11932	Atp1b2
66156	Anapc11	20539	Slc7a5	66748	Erich2	320604	Ccdc169
68385	Tlcd1	227333	Dgkd	12236	Bub1b	71306	Mfap3l
13559	E2f5	74127	Krt80	12051	Bcl3	74754	Dhcr24
245174	Zfp937	55932	Gbp3	209588	Sectm1a	170706	Tmem37
277010	Marveld1	56217	Mpp5	11799	Birc5	110454	Ly6a
99712	Cept1	67689	Aldh3b1	76041	Ccdc125	27056	Irf5
233877	Kctd13	240131	Lrrc30	110033	Kif22	236643	Sytl5
71566	Clmp	104215	Rhoq	100503849	Sp3os	236573	Gbp9
71893	Noxo1	103554	Psme4	18426	Ovol1	12161	Bmp6
54141	Spag5	16891	Lipg	76187	Adhfe1	13041	Ctsw
69185	Dtwd1	170829	Tram2	232975	Atp1a3	16391	Irf9
108000	Cenpf	72930	Ppp2r2b	100039707	Mthfsl	13479	Dpep1
66871	Cpne8	71586	Ifih1	270192	Rab6b	217219	Fam171a2
15212	Hexb	434197	Fam169b	103175	D630029K05Rik	71704	Arhgef3
67442	Retsat	80877	Lrba	68119	Cmtm3	338372	Map3k9
71962	Castor1	59009	Sh3rf1	627782	Gm6787	382111	Susd5
54392	Ncapg	11861	Arl4a	21752	Tert	18218	Dusp8
21400	Tcea2	226151	Slf2	23892	Grem1	209760	Tmc7
97487	Cmtm4	18128	Notch1	230098	Arhgef39	238055	Apob
69263	Rfc3	66695	Aspn	16875	Lhx8	108105	B3gnt5
229615	Pias3	15273	Hivep2	26382	Fgd2	20192	Ryr3
11867	Arpc1b	69563	Mrln	56318	Acpp	233744	Spon1
20937	Suv39h1	100502705	NA	20501	Slc16a1	217700	Acot6
229841	Cenpe	11652	Akt2	58223	Mmp19	18164	Nptx1
211651	Fancd2	76252	Atp6v0e2	14667	Gm2a	66889	Rnf128
73139	Cenpv	13063	Cycs	218138	Gmds	239618	Pdzrn4
22643	Zfp101	116847	Prelp	18049	Ngf	18574	Pde1b
319513	Pced1a	233733	Galnt18	14723	Gp1ba	109305	Orai1
72747	Ttc39c	76457	Ccdc134	12368	Casp6	60527	Fads3
67103	Ptgr1	68770	Phtf2	19261	Sirpa	12575	Cdkn1a
66559	Metap1d	11352	Abl2	17175	Masp2	72333	Palld
319545	D430020J02Rik	226641	Atf6	54140	Avpr1a	224454	Zdhhc14
99031	Osbpl6	105377	Slf1	11554	Adrb1	107765	Ankrd1
69772	Bdh2	73569	Vgll3	18414	Osmr	668139	Gm8995
243897	Ggn	192734	Lrrc75b	20668	Sox13	16560	Kif1a
53328	Pgrmc1	12338	Capn6	78767	Efcab11	330222	Sdk1
22320	Vamp8	109050	Inka2	20524	Slc25a17	229011	Samd10
239554	Foxred2	76895	Bicd2	12606	Cebpa	56772	Mllt11
17937	Nab2	236573	Gbp9	11596	Ager	14431	Gamt
75424	Zfp820	100039795	Ildr2	235674	Acaa1b	72685	Dnajc6
16881	Lig1	13175	Dclk1	100043600	Gm4544	11733	Ank1
652925	Tmem243	20354	Sema4d	57257	Vav3	213948	Atg9b
50781	Dkk3	12837	Col8a1	26450	Rbbp9	14766	Adgrg1
64297	Gprc5b	19400	Rapsn	100502763	NA	246190	Otoa
67803	Limd2	18769	Pkig	328309	Gm9776	70617	Fam241a
78334	Cdk19	20491	Sla	64580	Ndst4	243771	Parp12
243529	H1f10	380928	Lmo7	217356	Tmc8	72351	Ptar1
20667	Sox12	19240	Tmsb10	68026	Pclaf	11565	Adssl1
320398	Lrig3	77938	Fam53b	17912	Myo1b	66273	Aamdc
15976	Ifnar2	231991	Creb5	213522	Plekhg6	213603	Slc44a3
100504663	Atg14	22032	Traf4	100504446	Prr22	72433	Rab38
24100	Tpra1	214048	Larp1b	66208	Nenf	70574	Cpm
230757	5730409E04Rik	17281	Fyco1	58809	Rnase4	13599	Ecel1
67177	Cdt1	56177	Olfm1	17300	Foxc1	381835	Sbk3
67749	Mgarp	14154	Fem1a	100270707	Gm14379	22673	Zfp185
268860	Abat	69217	Plekha4	100503468	Gm14023	15213	Hey1
67702	Rnf149	76142	Ppp1r14c	69812	Abhd11os	110197	Dgkg
99586	Dpyd	76566	Rflnb	15478	Hs3st3a1	100504305	Gm16534
20229	Sat1	69823	Fyttd1	98952	Fam102a	20586	Smarca4
66910	Tmem107	110911	Cds2	629059	Fam124a	20112	Rps6ka2
238692	Zfp874a	170483	Grin3b	93887	Pcdhb16	320865	Cdh18
209584	Tyw3	18218	Dusp8	14432	Gap43	30928	Zbtb18
18030	Nfil3	27403	Abca7	52377	Rcn3	108760	Galnt16
23829	C1ql1	70240	Ufsp1	14729	Gp5	21384	Tbx15
24070	Mpdu1	16404	Itga7	665205	Gm14327	100042679	Gm16386
106795	Tcf19	14745	Lpar1	545091	Hnrnpa1l2-ps2	83770	Tas1r2
14325	Ftl1	121021	Cspg4	56461	Kcnip3	319564	C230012O17Rik
21848	Trim24	74007	Btbd11	633947	Gm6225	20502	Slc16a2
18764	Pkd2	13406	Dmp1	52276	Cdca8	14799	Gria1
192236	Hps1	208440	Dip2c	271375	Cd200r2	380713	Scarf1
22033	Traf5	14365	Fzd3	12428	Ccna2	11604	Agrp
218138	Gmds	12842	Col1a1	320415	Gchfr	20706	Serpinb9b
20352	Sema4b	209212	Osgin2	93834	Peli2	207521	Dtx4
234356	Csgalnact1	12445	Ccnd3	70676	Gulp1	234671	Ces2c
103743	Tmem98	672511	Rnf213	100504230	NA	70538	5730435O14Rik
11992	Auh	18415	Hspa4l	20256	Clec11a	320707	Atp2b3
114229	Kiss1r	67095	Trak1	214901	Chtf18	19132	Prph
227298	Retreg2	69587	Pcgf3	27973	Vkorc1	72349	Dusp3
269717	Orai2	20916	Sucla2	434232	Iqck	68162	A930003A15Rik
232539	Klhl42	14621	Gjb4	67307	Pbld2	104362	Meig1
15368	Hmox1	18583	Pde7a	20677	Sox4	50759	Fbxo16
230991	Fndc10	56524	Mpp6	100861977	Gm21370	20391	Sgca
22710	Zfp52	70207	Taco1	100302499	Snora3	75767	Rab11fip1
14775	Gpx1	319670	Eml5	320174	A830082K12Rik	12959	Cryba4
20308	Ccl9	17877	Myf5	232440	H2aj	100342	Tent5b
13865	Nr2f1	24000	Ptpn21	21877	Tk1	238057	Gdf7
12306	Anxa2	104175	Sbk1	170716	Cyp4f13	16002	Igf2
24057	Sh3yl1	68235	Mturn	14421	B4galnt1	67088	Cand2
104732	Tedc1	15114	Hap1	18817	Plk1	71597	Isx
12449	Ccnf	74580	Pyroxd2	226245	Plekhs1	229722	Elapor1
15473	Rida	12017	Bag1	243371	Lrrc61	100043126	NA
231214	Cc2d2a	68617	Mtcl1	223775	Pim3	20648	Snta1
116914	Slc19a2	226841	Vash2	59031	Chst12	21990	Tph1
108912	Cdca2	20499	Slc12a7	69066	1810010H24Rik	52076	Tmem38b
57869	Adck2	55927	Hes6	69976	Galk2	72607	Usp13
232440	H2aj	223672	Apol9a	16971	Lrp1	57915	Tbc1d1
93747	Echs1	11601	Angpt2	80976	Syt13	225207	Zfp521
14841	Haspin	73737	1110008P14Rik	73804	Kif2c	67446	Dusp28
16010	Igfbp4	14712	Gnpat	15366	Hmmr	19703	Renbp
18423	Otx1	107094	Rrp12	99031	Osbpl6	30935	Tor3a
110532	Adarb1	17472	Gbp4	626359	Wdr93	74229	Paqr8
12193	Zfp36l2	18173	Slc11a1	94219	Cnnm2	67063	Pgap4
16775	Lama4	14218	Sh3pxd2a	12819	Col15a1	22317	Vamp1
225898	Eml3	331487	Uprt	319655	Podxl2	381126	Garem1
432989	D930007P13Rik	100201	Tmem64	73910	Arhgap18	100101484	Trac
212307	Mapre2	57742	Abhd1	114230	Aipl1	108151	Sema3d
11548	Adra1b	214854	Neurl3	16414	Itgb2	407243	Tmem189
70314	Rabep2	108903	Tbcd	100504556	D5Ertd683e	229003	Helz2
14234	Foxc2	15364	Hmga2	18022	Nfe2	58518	Cts6
71988	Esco2	100340	Smpdl3b	69716	Trip13	329763	Gm5105
21973	Top2a	17449	Mdh1	68127	B230217C12Rik	70638	Fam189a1
16157	Il11ra1	67484	Eepd1	436022	Dnaaf3	85031	Pla1a
140742	Sesn1	240665	Ccnj	100502766	Kifc1	15114	Hap1
65086	Lpar3	278097	Armcx6	106878	Smim3	71841	Tcp11x2
74239	Iqce	14359	Fxr1	69908	Rab3b	100102	Pcsk9
100502897	NA	12566	Cdk2	13390	Dlx1	67419	Armh4
320965	4831440E17Rik	83964	Jam3	208820	Triqk	69216	Svbp
50524	Sall2	109697	Cpa1	664994	Isoc2a	192187	Stab1
14107	Fat1	76477	Pcolce2	414095	B130034C11Rik	69884	2010300F17Rik
223921	Aaas	60406	Sap30	216134	Pdxk	235323	Usp28
22390	Wee1	66569	Gdpd1	13865	Nr2f1	320910	Itgb8
68929	Mospd3	71720	Osbpl3	100182	Akna	68828	Sync
624866	Lekr1	70549	Tln2	654804	4732471J01Rik	100040543	Gm2830
216440	Os9	17921	Myo7a	100503754	Gm11725	30938	Fgd3
328801	Zfp414	12519	Cd80	234258	Neil3	240168	Rasgrp3
21886	Tle2	26364	Adgre5	12977	Csf1	108699	Chn1
13446	Doc2a	12419	Cbx5	211577	Mrgprf	625054	Gm6548
192663	Abcg4	16161	Il12rb1	654822	D330041H03Rik	22371	Vwf
13819	Epas1	17776	Mast2	12876	Cpe	622335	Gm6314
56520	Nme4	225115	Svil	74747	Ddit4	22354	Vipr1
56464	Ctsf	68162	A930003A15Rik	13392	Dlx2	64450	Gpr85
14739	S1pr2	215999	Mcu	17951	Naip5	626009	Gm6644
239546	Zfp647	67895	Ppa1	15511	Hspa1b	56508	Rapgef4
103220	Ttc41	98766	Ubac1	66443	Tnfaip8l1	20539	Slc7a5
233189	Ctu1	21832	Thpo	16765	Stmn1	235180	Fez1
22690	Zfp28	226971	Plekhb2	22710	Zfp52	14389	Gab2
329470	Accs	27357	Gyg	100169865	Gm10914	13512	Dsg3
17150	Mfap2	12555	Cdh15	26877	B3galt1	56753	Tacstd2
53321	Cntnap1	108800	Ston2	20392	Sgce	57248	Ly6i
56218	Patz1	21677	Tead2	19881	Rom1	230810	Slc30a2
20810	Srm	14431	Gamt	50766	Crim1	78473	Skap1
12606	Cebpa	239706	Mettl22	242608	Podn	56773	Chst5
22755	Zfp93	217143	Gpr179	16188	Il3ra	71233	Enkur
14230	Fkbp10	235345	Hoatz	11690	Alox5ap	56323	Dnajb5
100515	Zfp518b	105859	Csdc2	74145	F13a1	215243	Traf3ip3
29812	Ndrg3	20975	Synj2	11717	Ampd3	11744	Anxa11
71673	Rnf215	211484	Tsga10	72415	Sgo1	14164	Fgf1
16924	Lnx1	19703	Renbp	243529	H1f10	59091	Jph2
20750	Spp1	195209	Zfp469	272636	Esyt3	20111	Rps6ka1
68195	Rnaset2b	228859	Fitm2	109672	Cyb5a	215114	Hip1
14588	Gfra4	21809	Tgfb3	108099	Prkag2	114601	Ehbp1l1
75210	Prr3	217265	Abca5	105298	Epdr1	66371	Chmp4c
237911	Brip1	547253	Parp14	272551	Gins2	16904	Gzmm
12649	Chek1	71946	Endod1	101502	Hsd3b7	328381	Sh2d4b
67629	Spc24	18798	Plcb4	14998	H2-DMa	14468	Gbp2b
56496	Tspan6	20230	Satb1	54373	Prss16	80708	Pacsin3
102448	Xylb	21366	Slc6a6	319269	A130040M12Rik	74270	Usp20
16008	Igfbp2	76574	Mfsd2a	232599	Gm4876	12558	Cdh2
20296	Ccl2	68263	Pdhb	74637	Shpk	17768	Mthfd2
13603	Opn3	320799	Zhx3	17279	Melk	70380	Mospd1
212974	Pgghg	16646	Kpna1	76915	Mnd1	212706	N4bp3
232933	Ccdc61	65970	Lima1	58994	Smpd3	70110	Ifi35
14680	Gnal	17342	Mitf	14862	Gstm1	235416	Lman1l
633640	Tmem267	74410	Ttll11	67119	Ccdc159	12763	Cmah
234582	Ccdc102a	20359	Sema6b	227923	A930012O16Rik	329828	Myorg
78658	Ncapd3	328561	Apol10b	52430	Echdc2	81006	Gpr63
232879	Zbtb45	59033	Slc4a8	108100	Baiap2	69181	Dyrk2
213417	Klhdc8a	11603	Agrn	17221	Cd46	209630	Frmd4a
240641	Kif20b	19130	Prox1	58207	Slc43a3	100504195	Micalcl
16190	Il4ra	244666	Sprtn	73368	Col20a1	11489	Adam12
19261	Sirpa	223601	Cyrib	22403	Ccn5	11305	Abca2
15289	Hmgb1	77634	Snapc3	432611	Dnaic2	13175	Dclk1
103551	Epop	100502649	NA	16876	Lhx9	73710	Tubb2b
83965	Enpp5	14936	Gys1	18755	Prkch	11910	Atf3
320685	Dctd	242125	Mab21l3	100862375	Entpd4b	224014	Fgd4
58207	Slc43a3	52715	Ccdc43	16777	Lamb1	237987	Otop2
14862	Gstm1	11674	Aldoa	52033	Pbk	23945	Mgll
56526	Septin6	20336	Exoc4	93891	Pcdhb20	14344	Fut2
67282	Washc3	74732	Stx11	108907	Nusap1	16573	Kif5b
20773	Sptlc2	12457	Noct	75317	Parpbp	622434	Arhgef26
546336	Prrg1	12124	Bik	19729	Slc50a1	105440	Kctd9
21416	Tcf7l2	231872	Aimp2	100038470	Gm10808	194401	Mical3
15400	Hoxa3	52123	Agpat5	69017	Prrt2	100503152	Gm19578
208884	Zdhhc9	22228	Ucp2	59056	Evc	64929	Scel
329795	Tmem67	231532	Arhgap24	66570	Cenpm	56437	Rrad
18438	P2rx4	12111	Bgn	434402	Gm5617	93746	Gprc5d
13543	Dvl2	56077	Dgke	70979	Fancd2os	217328	Myo15b
19362	Rad51ap1	76453	Prss23	100502598	NA	100502653	C130060C02Rik
13010	Cst3	212163	8030462N17Rik	329739	Fam102b	74127	Krt80
118453	Mmp28	72469	Plcd3	380850	Gm5141	12346	Car1
60364	Donson	73713	Rbm20	216551	Lgalsl	75869	Arl5b
242669	Azin2	546071	Mast3	11622	Ahr	574428	Zmynd15
100041231	Gm3219	69721	Nkiras1	20350	Sema3f	242109	Zfp697
56752	Aldh9a1	209086	Samd9l	70717	Medag	64095	Gpr35
104799	Vipas39	57258	Xpo4	15450	Lipc	13614	Edn1
66940	Shisa5	56541	Habp4	81904	Cacng7	106565	Dlk2
78108	Particl	72729	Cdc42se2	69941	2810408I11Rik	74410	Ttll11
233335	Synm	72416	Lrpprc	546336	Prrg1	17938	Naca
72823	Pard3b	103967	Dnm3	19023	Ppef2	723889	Mir378a
16319	Incenp	64655	Mrps22	56150	Mad2l1	17472	Gbp4
12125	Bcl2l11	74370	Rptor	66073	Txndc12	20821	Trim21
230738	Zc3h12a	13400	Dmpk	74155	Errfi1	20250	Scd2
170439	Elovl6	76854	Gper1	100503810	Gm13056	328747	Gm5091
30933	Tor2a	17347	Mknk2	108000	Cenpf	20375	Spi1
105847	Lmf2	235339	Dlat	330355	Dnah6	11603	Agrn
13601	Ecm1	75695	Rilpl1	230752	Eva1b	244218	Ctf2
104111	Adcy3	195727	Nhs	59093	Pcbp3	14962	Cfb
54648	Ccdc120	207806	Usf3	76205	Stard3nl	19713	Ret
383103	Tvp23a	74205	Acsl3	110596	Arhgef28	70784	Rasl12
76843	Dtl	11745	Anxa3	319586	Celf5	209239	Gan
23984	Pde10a	621976	Tmem170b	76877	Rab36	22003	Tpm1
17309	Mgat3	217333	Trim47	100503982	Gm19998	71939	Apol6
12448	Ccne2	192157	Socs7	100038357	Gm10856	225362	Reep2
664849	Gm7367	75530	Lyrm7	13640	Efna5	12338	Capn6
21881	Tkt	56421	Pfkp	71819	Kif23	109242	Kif24
26942	Spag1	20448	St6galnac4	21826	Thbs2	276829	Smtnl2
58520	Erg28	20271	Scn5a	243963	Zfp473	319688	5930422O12Rik
67141	Fbxo5	19223	Ptgis	72747	Ttc39c	69065	Chac1
27999	Fam3c	50765	Tfr2	18626	Per1	208967	Thnsl1
106639	Vmac	20289	Scx	22370	Vtn	13607	Eda
14265	Fmr1	58233	Dnaja4	70967	Eva1c	18559	Pctp
80286	Tusc3	104418	Dgkz	70645	Oip5	22409	Wnt10a
14115	Fbln2	13992	Khdrbs3	100048895	9330020H09Rik	72973	Fbxo47
14790	Grcc10	22330	Vcl	100034739	Gm17762	17921	Myo7a
93887	Pcdhb16	29864	Rnf11	353188	Adam32	243385	Gprin3
13709	Elf1	107239	Carns1	240216	E230025N22Rik	12038	Bche
67278	Pagr1a	192976	Lrrc75a	244556	Zfp791	66369	Dus2
230761	Zfp362	211389	Suox	69747	Zswim7	21888	Tle4
240055	Neurl1b	333433	Gpd1l	11838	Arc	237781	Mief2
71240	Osbpl7	11515	Adcy9	654793	NA	212862	Chpt1
70693	Adgra3	19043	Ppm1b	72655	Snhg5	100740	AI839979
72114	Zbed3	83962	Btbd1	68298	Ncapd2	76566	Rflnb
72392	Tmem175	16593	Klc1	67103	Ptgr1	22393	Wfs1
71780	Isyna1	229706	Slc6a17	667518	Gm8680	57278	Bcam
67978	Tctn2	52463	Tet1	216161	Sbno2	218877	Sema3g
72749	Tonsl	19165	Psen2	20200	S100a6	170483	Grin3b
12527	Cd9	68149	Otub2	21335	Tacc3	72017	Cyb5r1
68992	Zfp580	22143	Tuba1b	54124	Cks1b	11689	Alox5
216161	Sbno2	224598	Zfp758	74211	1700017B05Rik	52822	Rufy3
56489	Ikbke	15530	Hspg2	21881	Tkt	21968	Tom1
20947	Swap70	23936	Lynx1	18440	P2rx6	20866	Stim1
66943	Slc66a2	626848	Zfp971	66214	Rgcc	244141	Nars2
18754	Prkce	231287	Atp10d	241525	Ypel4	69480	Ttc9
207596	Thsd4	218756	Slc4a7	23859	Dlg2	214854	Neurl3
17215	Mcm3	105782	Scrib	18484	Pam	214305	Hhipl1
54615	Npff	242083	Ppm1l	78923	Chsy3	625286	Tmem236
12972	Cryz	17164	Mapkapk2	72665	2810039B14Rik	225288	Fhod3
67916	Plpp3	110196	Fdps	14296	Frat1	11938	Atp2a2
76380	Cep112	29816	Hip1r	18802	Plcd4	23882	Gadd45g
19099	Mapk8ip1	97863	Fam8a1	64297	Gprc5b	330189	Tmem120b
26456	Sema4g	22295	Cdh23	17984	Ndn	67149	Nkain1
27756	Lsm2	66701	Spryd4	12287	Cacna1b	53376	Usp2
208595	Mterf1b	240752	Pik3c2b	16506	Kcnd1	22240	Dpysl3
234723	Txnl4b	235661	Dync1li1	668212	Efr3b	212679	Mars2
74747	Ddit4	233726	Ipo7	192236	Hps1	213760	Prepl
217692	Sipa1l1	80909	Castor2	50781	Dkk3	75084	4930511M06Rik
12393	Runx2	14620	Gjb3	11992	Auh	226999	Slc9a2
110695	Aldh7a1	268291	Rnf217	320295	C920006O11Rik	19130	Prox1
20166	Rtkn	216558	Ugp2	240725	Sulf1	11898	Ass1
70081	Zfp995	20321	Frrs1	106639	Vmac	79362	Bhlhe41
14231	Fkbp7	235439	Herc1	100504254	Gm15903	12978	Csf1r
381062	Ermard	54673	Sh3glb1	77889	Lbh	14166	Fgf11
12010	B2m	56449	Ybx3	107869	Cth	114868	Psg25
21937	Tnfrsf1a	209200	Dtx3l	67492	Zfand4	218454	Lhfpl2
67037	Pmf1	50754	Fbxw7	21807	Tsc22d1	98878	Ehd4
20971	Sdc4	72290	Lsm11	271127	Adamts16	102093	Phkb
239273	Abcc4	109006	Ciapin1	118453	Mmp28	56177	Olfm1
17536	Meis2	223658	Mroh1	67916	Plpp3	21350	Tal2
223864	Rapgef3	216965	Taok1	68404	Nrn1	19171	Psmb10
66151	Prr13	18131	Notch3	211651	Fancd2	319236	Trim12c
108767	Pnrc1	29819	Stau2	100047282	NA	107272	Psat1
246228	Vwa1	19244	Ptp4a2	55990	Fmo2	12124	Bik
76432	2310001H17Rik	19027	Sypl	71887	Ppm1j	76457	Ccdc134
72093	2010320M18Rik	23797	Akt3	214968	Sema6d	73998	Herc3
228421	Kif18a	19340	Rab3d	244152	Tsku	19736	Rgs4
71665	Fuca1	269037	Ctif	13605	Ect2	278279	Tmtc2
13636	Efna1	18108	Nmt2	68259	Ift80	100503529	NA
56530	Cnpy2	16004	Igf2r	69120	1810021B22Rik	217069	Trim25
109113	Uhrf2	67138	Herc6	224829	Trerf1	98267	Stk17b
76108	Rap2a	19317	Qk	12484	Cd24a	68691	Kansl1l
103511	Calhm5	227197	Ndufs1	328778	Rab26	56417	Adar
80904	Dtx3	22288	Utrn	18160	Npr1	67630	Samd8
227094	Nemp2	83921	Cemip2	16425	Itih2	100502649	NA
18037	Nfkbie	100504395	Gm20204	623474	Rad54b	16878	Lif
14087	Fanca	20454	St3gal5	12298	Cacnb4	14219	Ccn2
19342	Rab4b	320609	Strip2	78934	4930581F22Rik	100502705	NA
17428	Mnt	68795	Ubr3	258783	Olfr920	97114	H3c15
12348	Car11	231713	Naa25	654818	Smco3	64075	Smoc1
268395	Mpg	216150	Cdc34	73181	Nfatc4	98682	Mfsd6
12567	Cdk4	54607	Socs6	13528	Dtnb	396184	Flrt1
52504	Cenpo	11640	Akap1	270906	Prr11	77700	Gvin-ps1
381318	Nsl1	360013	Myo18a	105827	Amigo2	68018	Cert1
66172	Med11	102103	Mtus1	104910	Slc25a47	243905	Zfp568
70967	Eva1c	22142	Tuba1a	432763	Prr7	11426	Macf1
13008	Csrp2	13116	Cyp46a1	19222	Ptgir	106766	Stap2
225997	Trpm6	22256	Ung	68144	5031426D15Rik	20856	Stc2
18569	Pdcd4	329727	Dennd2c	14789	P3h3	319636	Fsd1l
14630	Gclm	17261	Mef2d	107971	Frs3	223881	Rnd1
21814	Tgfbr3	666468	Atg4a	67849	Cdca5	100340	Smpdl3b
234912	Cfap300	280408	Rilp	67856	Echdc3	16019	Ighm
16477	Junb	216001	Micu1	56615	Mgst1	77559	Agl
12931	Crlf1	20742	Sptbn1	12125	Bcl2l11	100502978	Gm19484
209039	Tns2	19386	Ranbp2	109212	Pimreg	11443	Chrnb1
100861712	NA	14633	Gli2	22419	Wnt5b	11634	Aire
269582	Clspn	57344	As3mt	20877	Aurkb	27261	Dok3
66199	Commd4	66967	Edem3	67052	Ndc80	100502950	Gm3336
333193	Proser3	210582	Coq10a	244595	Ces1a	16332	Inppl1
64339	Fndc4	65112	Pmepa1	100039805	D5Ertd605e	12457	Noct
71984	Sars2	30940	Usp25	208084	Pif1	241732	Tspyl3
194309	Vps37d	23970	Pacsin2	80880	Kank3	75761	Apol7a
236930	Ercc6l	94220	Cnnm4	240660	Slc35g1	12837	Col8a1
207175	Cetn4	66259	Camk2n1	14588	Gfra4	30953	Schip1
66812	Ppcdc	100505050	NA	71893	Noxo1	170484	Nphs2
224024	Scarf2	56386	B4galt6	17155	Man1a	432855	Zfhx2os
67392	4833420G17Rik	224617	Tbc1d24	114664	Hsd17b11	21809	Tgfb3
13481	Dpm2	66445	Cyc1	12615	Cenpa	100038647	Gm10572
213211	Rnf26	107351	Kank1	93709	Pcdhga1	17119	Mxd1
106042	Prickle1	69574	Cmbl	68992	Zfp580	54214	Golga4
56794	Hacl1	29811	Ndrg2	17771	Tesmin	242377	Pm20d2
105833	Ccdc65	16978	Lrrfip1	54637	Praf2	13405	Dmd
225372	Apbb3	217310	Hid1	207596	Thsd4	286942	Kif19a
56016	Hebp2	230316	Megf9	54141	Spag5	15015	H2-Q4
18858	Pmp22	74081	Cep350	268465	Eme1	69217	Plekha4
66634	Mcm8	26992	Brd7	100862004	NA	217721	Flvcr2
20317	Serpinf1	54375	Azin1	110639	Prps2	15007	H2-Q10
108014	Srsf9	68268	Zdhhc21	105988	Espl1	14957	H1f3
71837	1700003E16Rik	381308	Ifi211	12449	Ccnf	192678	Rassf3
18035	Nfkbia	21961	Tns1	14069	F8	100504235	Gm20125
76338	Rab2b	55991	Panx1	117591	Slc2a9	108097	Prkab2
223775	Pim3	68048	Aen	100042198	Gm3716	84004	Mcam
72244	1600014C10Rik	57296	Psmd8	102075	Plekhg4	14061	F2
76612	Lrrc27	16518	Kcnj2	72119	Tpx2	100042802	AI463229
80291	Rilpl2	56046	Uqcc1	14235	Foxm1	16782	Lamc2
76893	Cers2	18591	Pdgfb	13024	Ctla2a	11447	Chrnd
78755	Fam122b	77219	Ptgr2	69327	1700007K13Rik	78317	Ccdc88b
71562	Afmid	338467	Morc3	56752	Aldh9a1	102334	Ankrd10
16526	Kcnk2	78244	Dnajc21	237082	Nxt2	67484	Eepd1
19018	Scand1	74013	Rftn2	69123	Eci3	100503578	NA
74365	Lonrf3	11429	Aco2	242584	Wdr78	68585	Rtn4
268936	Brpf3	21682	Tec	22036	Traip	68794	Flnc
70472	Atad2	101437	Dhx32	17537	Meis3	110196	Fdps
67846	Tmem39a	320244	Ttll5	213171	Prss27	50706	Postn
70315	Hdac8	65106	Arl6ip5	110253	Triobp	57810	Cdon
12314	Calm2	14467	Nipsnap2	74992	4930487H11Rik	236539	Phgdh
114714	Rad51c	94044	Bcl2l13	12479	Cd1d1	105377	Slf1
17158	Man2a1	100504114	Gm16907	277414	Trp53i11	109264	Me3
12418	Cbx4	79202	Tnfrsf22	100042332	2810410L24Rik	278097	Armcx6
20585	Hltf	217154	Stac2	22092	Rsph1	242474	Tmem245
68743	Anln	73162	Otud3	214579	Aldh5a1	14360	Fyn
18186	Nrp1	67815	Sec14l2	16372	Irx2	16331	Inpp5d
12062	Bdkrb2	227937	Pkp4	19073	Srgn	105844	Card10
211323	Nrg1	54366	Ctnnal1	11803	Aplp1	19645	Rb1
15402	Hoxa5	17758	Map4	12296	Cacnb2	192734	Lrrc75b
213350	Gatd1	99138	Stard7	73835	Ifitm5	212516	Efcab12
30951	Cbx8	67266	Dipk1a	26909	Exo1	74890	Morn3
108012	Ap1s2	68202	Ndufa5	27274	Zfp354b	432628	Mfsd2b
18220	Nucb1	70335	Reep6	219114	Ska3	70004	1700028J19Rik
80287	Apobec3	17724	mt-Rnr1	12508	Cd53	329251	Ppp1r12b
74766	Yipf2	15945	Cxcl10	93885	Pcdhb14	52331	Stbd1
67203	Nde1	21425	Tfeb	100039139	Ccdc152	269016	Sh3rf2
22059	Trp53	76073	Pcgf5	17952	Naip6	20402	Zfp106
218311	Zfp455	105000	Dnal1	54613	St3gal6	60525	Acss2
66953	Cdca7	219150	Hmbox1	100126229	Gm12758	223435	Trio
110749	Chaf1b	27267	Cars	100504361	Gm14230	234353	Psd3
68428	Steap3	107272	Psat1	18005	Nek2	100141474	4933428G20Rik
18028	Nfib	15374	Jpt1	791370	A130051J06Rik	20840	Stac
12370	Casp8	102857	Slc6a8	76969	Chst1	327799	Usp44
667410	Gm8615	18293	Ogdh	20937	Suv39h1	240095	H2-M5
319278	Shfl	12283	Cab39	56526	Septin6	225608	Sh3tc2
68591	Mocos	12293	Cacna2d1	66442	Spc25	110119	Mpi
104360	Isl2	244418	Prag1	17309	Mgat3	16456	F11r
77011	Ticrr	217166	Nr1d1	20194	S100a10	60406	Sap30
18195	Nsf	56451	Suclg1	14319	Fth1	16535	Kcnq1
224171	Cip2a	26379	Esrra	69772	Bdh2	11468	Actg2
20405	Sh3gl1	24051	Sgcb	72282	1810062G17Rik	17957	Napb
11622	Ahr	22213	Ube2g2	15251	Hif1a	17718	ND3
216892	Spns2	239364	Tspyl5	78445	C330013E15Rik	78668	E130112N10Rik
654409	Stk35os1	242409	Tmem8b	23871	Ets1	12962	Crybb3
100604	Lrrc8c	28030	Gfm1	30939	Pttg1	216835	Usp43
14256	Flt3l	77480	Kidins220	27356	Insl6	19223	Ptgis
209737	Kif15	66218	Ndufb9	73139	Cenpv	53945	Slc40a1
19205	Ptbp1	71268	Lrrfip2	78070	Cpt1c	24000	Ptpn21
217125	Samd14	67972	Atp2b1	26912	Gcat	17258	Mef2a
105827	Amigo2	66966	Trit1	60322	Chst7	71946	Endod1
100041574	9030025P20Rik	66075	Chchd3	216864	Mgl2	260299	Cadm4
52679	E2f7	218100	Zfp322a	78108	Particl	18128	Notch1
234740	Tmem231	71703	Armcx3	18140	Uhrf1	66610	Abi3
212326	Fam149a	23917	Impdh1	237253	Lrp11	20482	Skil
51960	Kctd18	22402	Ccn4	107581	Col16a1	16186	Il2rg
236915	Arhgef9	76857	Spopl	14872	Gstt2	319998	Tmem198
211064	Alkbh1	73834	Atp6v1d	16580	Kifc5b	83921	Cemip2
18830	Pltp	75991	Slain2	21944	Tnfsf12	67579	Cpeb4
26378	Decr2	11973	Atp6v1e1	67586	Ubxn11	321022	Cdv3
270110	Irf2bp2	13046	Celf1	83383	Tfap4	14409	Gabrr2
13393	Dlx3	14369	Fzd7	210530	P3h2	246710	Rhobtb2
73910	Arhgap18	23962	Oasl2	70873	Cnbd2	195733	Grhl1
16007	Ccn1	107746	Rapgef1	52004	Cdk2ap2	75739	Mpp7
69581	Rhou	13167	Dbi	100043571	Gm4524	66222	Serpinb1a
93694	Clec2d	70892	Ttll7	56279	Dipk1b	353211	Prune2
12834	Col6a2	102334	Ankrd10	66468	Ska1	320292	Rasgef1b
102595	Plekho2	74104	Abcb6	624866	Lekr1	140493	Kcnn3
212898	Dse	66694	Uqcrfs1	80986	Ckap2	76477	Pcolce2
27426	Nagpa	76441	Daam2	66330	1700020L24Rik	50709	H1f4
243621	Iqsec3	14404	Gabre	70466	Ckap2l	26570	Slc7a11
11803	Aplp1	50772	Mapk6	434782	Gm5637	18769	Pkig
83797	Smarcd1	69399	1700025G04Rik	207175	Cetn4	76895	Bicd2
66573	Dzip1	320878	Mical2	54392	Ncapg	217333	Trim47
11810	Apobec1	12176	Bnip3	16924	Lnx1	71720	Osbpl3
207952	Klhl25	23794	Adamts5	217692	Sipa1l1	328035	Fads6
17684	Cited2	66734	Map1lc3a	12737	Cldn1	666794	Rbm24
106618	Wdr90	105727	Slc38a1	12778	Ackr3	17777	Mttp
233876	Hirip3	93871	Brwd1	100038464	Gm15441	13360	Dhcr7
106633	Ift140	353172	Gars	192657	Ell2	77976	Nuak1
15405	Hoxa9	56018	Stard10	140488	Igf2bp3	13346	Des
54636	Wdr45	69692	Hddc2	11796	Birc3	73737	1110008P14Rik
668166	Zxdb	66641	Sike1	100038714	Gm15401	65112	Pmepa1
17939	Naga	80907	Lactb	12816	Col12a1	107094	Rrp12
14726	Pdpn	18601	Padi3	100503791	NA	19240	Tmsb10
12316	Aspm	625901	Gm6634	58802	Kcnmb4	68728	Trp53inp2
73047	Camk2n2	100861803	NA	21950	Tnfsf9	68316	Apoo
93692	Glrx	67089	Psmc6	271508	Brd8dc	27357	Gyg
72723	Zfp74	20737	Spn	68285	C630043F03Rik	13400	Dmpk
230815	Man1c1	320720	Fastkd1	12767	Cxcr4	72511	2610316D01Rik
102747	Lrrc49	217578	Baz1a	93838	Dqx1	320019	Ptgs2os
404634	Macroh2a2	240283	Dmxl1	69974	2810405F15Rik	329416	Nostrin
544864	Gm5785	11958	Atp5k	100041294	Supt4b	244668	Sipa1l2
69770	Fam174c	66595	Aste1	237353	Sh3rf3	107239	Carns1
22771	Zic1	52665	Echdc1	242669	Azin2	270672	Map3k15
230770	Tmem39b	100101484	Trac	213211	Rnf26	17993	Ndufs4
207686	Cfap69	68493	Ndufaf4	67557	Larp6	54384	Mtmr7
11566	Adss	18693	Pick1	14632	Gli1	71198	Otud1
66119	Tomm6	77987	Ascc3	244864	Layn	21909	Tlx2
106707	Rpusd1	100737	Dcun1d4	102941	B630019K06Rik	230779	Serinc2
14287	Fpgs	67179	Ccdc25	19731	Rgl1	791290	Gm9938
67607	Zfp788	19267	Ptpre	20657	Sod3	67374	Jam2
13846	Ephb4	79201	Tnfrsf23	11727	Ang	630499	H2-K2
11845	Arf6	20725	Serpinb8	16855	Lgals4	73569	Vgll3
22712	Zfp54	71785	Pdgfd	11566	Adss	67620	Lrp2bp
93709	Pcdhga1	671878	Sms-ps	442801	Arhgef15	232943	Klc3
66616	Snx9	18023	Nfe2l1	100038541	Gm10554	280408	Rilp
15251	Hif1a	223773	Zbed4	71988	Esco2	66689	Klhl28
58223	Mmp19	12974	Cs	319689	NA	21832	Thpo
71643	Zgrf1	20743	Sptbn2	12142	Prdm1	16582	Kifc3
74753	Trmo	17977	Ncoa1	68178	Cgnl1	71728	Stk11ip
13178	Dck	13476	Reep5	207792	BC034090	619292	G430095P16Rik
13132	Dab2	434128	Pnmal2	22137	Ttk	665685	Ppp1r2-ps2
219151	Scara3	53886	Cdkl2	56338	Txnip	99167	Ssx2ip
18542	Pcolce	23999	Twf2	74008	Arsg	20491	Sla
14466	Gba	74257	Tspan17	68177	Ebpl	16514	Kcnj11
20492	Slbp	12305	Ddr1	208595	Mterf1b	170756	Slc8b1
72549	Reep4	17995	Ndufv1	20306	Ccl7	19182	Psmc3
50997	Mpp2	17076	Ly75	20971	Sdc4	17755	Map1b
67902	Sumf2	67220	Plekho1	20773	Sptlc2	100862074	NA
13014	Cstb	170826	Ppargc1b	17218	Mcm5	11492	Adam19
226970	Arhgef4	17909	Myo10	108912	Cdca2	21687	Tek
71934	Car13	69068	Tcim	19055	Ppp3ca	26437	Psg17
67200	Ccdc77	11676	Aldoc	246256	Fcgr4	20528	Slc2a4
225994	Nmrk1	12554	Cdh13	235534	Pxylp1	71920	Epgn
209446	Tfe3	100124467	Mir568	100503411	NA	18601	Padi3
75764	Slx1b	15461	Hras	217653	Mis18bp1	67895	Ppa1
81896	Ift122	22200	Uba3	19206	Ptch1	15024	H2-T10
22719	Zfp61	14118	Fbn1	100310872	Dynlt1a	632687	Marchf10
70088	Meaf6	228602	4930402H24Rik	102920	Cenpi	71670	Acy3
229445	Ctso	225908	Myrf	75571	Spata9	227620	Uap1l1
217946	Cdca7l	329910	Acot11	67299	Dock7	14365	Fzd3
214968	Sema6d	215690	Nav1	19231	Ptma	67834	Idh3a
14579	Gem	18612	Etv4	213402	Armc2	17001	Ltc4s
12552	Cdh11	20603	Sms	207798	Gramd1c	226841	Vash2
208795	Tmem63a	26896	Med14	381293	Kif14	100047183	NA
330463	Zfp78	16764	Aff3	20947	Swap70	65079	Rtn4r
244864	Layn	209131	Snx30	381350	Spag6	14972	H2-K1
66140	Ska2	16351	Ipp	17289	Mertk	14199	Fhl1
15006	H2-Q1	232341	Wnk1	12894	Cpt1a	237928	Phospho1
16431	Itm2a	11306	Abcb7	108652	Slc35b3	116847	Prelp
15931	Ids	57752	Tacc2	229474	Fhdc1	241447	Cers6
236899	Pcyt1b	320268	B930095G15Rik	100504663	Atg14	71069	Stox2
70757	Hacd2	330427	9330102E08Rik	104457	0610010K14Rik	76854	Gper1
69894	Fam241b	67379	Dedd2	100039768	1700024F20Rik	239528	Ago2
22695	Zfp36	71670	Acy3	19363	Rad51b	238161	Akap6
56419	Diaph3	14718	Got1	381196	Gm960	21929	Tnfaip3
19082	Prkag1	100041546	Ly6c2	57435	Plin4	211389	Suox
76260	Ttc8	76294	Asb5	381306	BC055324	319594	Hif1an
66487	Smim4	66148	Dnajc15	23834	Cdc6	13138	Dag1
71820	Wdr34	27008	Micall1	11550	Adra1d	77938	Fam53b
67168	Lpar6	30795	Fkbp3	67629	Spc24	73690	Glipr1
56738	Mocs1	226043	Cbwd1	100503253	NA	212391	Lcor
217124	Ppp1r9b	270076	Gcdh	16992	Lta	13838	Epha4
235184	Msantd2	20358	Sema6a	72135	Pygo1	68149	Otub2
208836	Fanci	13518	Dst	16194	Il6ra	53886	Cdkl2
109674	Ampd2	50492	Thop1	68841	Lppos	57742	Abhd1
72807	Zfp429	52892	Sco1	15476	Hs3st1	230379	Acer2
56233	Hdac7	76367	Trp53rkb	216456	Gls2	21923	Tnc
27878	Tada1	67150	Rnf141	71795	Pitpnc1	214791	Sertad4
26886	Cenph	66523	2810004N23Rik	107373	Fam111a	381308	Ifi211
70615	Ankrd24	269423	Abhd18	77022	2700099C18Rik	17967	Ncam1
74194	Rnd3	544971	Bdp1	77744	Bora	30963	Hacd1
228482	Arhgap11a	71943	Tom1l1	100041948	Gm9800	100502789	NA
105445	Dock9	117198	Ivns1abp	100044509	Tgfbr3l	52715	Ccdc43
70385	Spdl1	72117	Naa50	24057	Sh3yl1	667962	Zfp966
19268	Ptprf	13844	Ephb2	74761	Mxra8	22402	Ccn4
21853	Timeless	74137	Nuak2	66309	Tmem128	23956	Neu2
52635	Esyt2	18607	Pdpk1	66197	Cks2	216795	Wnt9a
22403	Ccn5	15422	Hoxc13	21886	Tle2	16561	Kif1b
381259	Tmem237	70223	Nars	19025	Ctsa	76626	Msi2
67771	Arpc5	13866	Erbb2	268932	Caskin1	21819	Tg
100862031	NA	56807	Scamp5	230991	Fndc10	74769	Pik3cb
170748	Smco4	59048	C1galt1c1	228482	Arhgap11a	100503471	Gm15867
103213	Traf3ip2	66066	Gng11	170676	Peg10	68526	Gpr155
232878	Zscan22	17754	Map1a	20892	Cenpx	75479	1700012D14Rik
70603	Mutyh	72754	Arhgef10l	226090	Ermp1	54635	Pdgfc
235406	Snx33	241694	Ralgapa2	16551	Kif11	76707	Clasp1
13617	Ednra	227095	Hibch	22033	Traf5	20288	Msr1
54006	Deaf1	75423	Arl5a	14686	Gnat2	99512	Wdr47
18538	Pcna	226251	Ablim1	18030	Nfil3	17069	Ly6e
14760	Gpr19	54598	Calcrl	14615	Gjc1	66049	Rogdi
68938	Aspscr1	56376	Pdlim5	54525	Syt7	68678	Smtnl1
114615	Elac1	18711	Pikfyve	207686	Cfap69	75379	4930599N23Rik
17427	Mns1	12908	Crat	238130	Dock4	18612	Etv4
94185	Tnfrsf21	69863	Ttc39b	252903	Ap1s3	381270	Marchf4
276905	Armc7	52064	Coq5	208777	Sned1	12835	Col6a3
98845	Eps8l2	12335	Capn3	652925	Tmem243	110310	Krt7
404710	Iqgap3	382571	Kcnf1	14087	Fanca	73713	Rbm20
232337	Zfp637	227723	Prrc2b	328949	Mcc	320273	B230208H11Rik
26433	Plod3	74996	Usp47	67062	Slc25a53	231872	Aimp2
83796	Smarcd2	26357	Abcg2	67702	Rnf149	66701	Spryd4
68304	Poglut3	242481	NA	29812	Ndrg3	227333	Dgkd
76779	Cluap1	16480	Jup	75538	Fam71e1	209212	Osgin2
12447	Ccne1	74843	Mss51	320172	E230016M11Rik	110651	Rps6ka3
263406	Plekhg3	18712	Pim1	16369	Irs3	330064	Slc5a6
170740	Zfp287	14756	Gpld1	56738	Mocs1	66930	Fank1
77128	Crebrf	14766	Adgrg1	78926	Gas2l1	109232	Sccpdh
58180	Hic2	170731	Mfn2	320982	Arl4c	66278	Smim20
69736	Nup37	13194	Ddb1	11486	Ada	54670	Atp8b1
208908	Ccdc62	269831	Tspan12	494448	Cbx6	217030	Synrg
93891	Pcdhb20	19325	Rab10	664849	Gm7367	72404	Wdr44
70208	Med23	224703	Marchf2	277360	Prex1	74959	Platr14
21750	Terf2	69638	Enho	19714	Rev3l	210582	Coq10a
252967	Ropn1l	13669	Eif3a	18209	Ntn3	434693	Mrto4-ps2
67844	Rab32	213436	Rtl3	20419	Shcbp1	11352	Abl2
74102	Slc35a5	100037282	Rsph3b	13601	Ecm1	545578	NA
71310	Tbc1d9	69550	Bst2	14017	Evi2a	51800	Bok
55936	Ctps2	208076	Pknox2	330812	Rnf150	671535	Parp10
14302	Frk	67048	Vma21	100504196	Gm10023	74076	4933406C10Rik
67711	Nsmce1	217893	Pacs2	19411	Rarg	208154	Btla
18295	Ogn	170768	Pfkfb3	70021	Nt5dc2	20725	Serpinb8
100038470	Gm10808	23886	Gdf15	78610	Uvrag	319880	Tmcc3
269224	Pask	382034	Gse1	15976	Ifnar2	68800	Prr32
69837	Pcgf1	66414	Ndufa12	67468	Mmd	80720	Pbx4
66455	Cnpy4	232664	Ccdc136	320563	Islr2	11652	Akt2
654470	Tctn1	194388	Tet3	239273	Abcc4	26556	Homer1
18242	Oat	387609	Zhx2	21973	Top2a	27402	Pdhx
72029	Cnpy3	229227	4932438A13Rik	64540	Tspan4	224833	AI661453
244216	Zfp771	269180	Inpp4a	319545	D430020J02Rik	12267	C3ar1
11855	Arhgap5	12224	Klf5	17294	Mest	19087	Prkar2a
17122	Mxd4	11636	Ak1	54648	Ccdc120	26364	Adgre5
14700	Gng10	64704	Htra2	380712	Tlcd2	71943	Tom1l1
71735	Lrwd1	269630	5031425E22Rik	72657	Selenoh	20743	Sptbn2
79456	Recql4	11951	Atp5g1	56464	Ctsf	22032	Traf4
14860	Gsta4	26570	Slc7a11	100503745	NA	74202	Fblim1
20443	St3gal4	66878	Riok3	19252	Dusp1	78781	Zc3hav1
27214	Dbf4	19106	Eif2ak2	227731	Slc25a25	98766	Ubac1
228913	Zfp217	26940	Ecsit	58175	Rgs20	22420	Wnt6
225875	Lrfn4	246293	Klhl8	104601	Mycbpap	321014	4930473A02Rik
26429	Orc5	109359	Abraxas2	83675	Bicc1	216350	Tspan8
12296	Cacnb2	214791	Sertad4	14281	Fos	211484	Tsga10
78928	Pigt	66602	Oip5os1	17427	Mns1	142687	Asb14
233902	Fbxl19	108116	Slco3a1	73272	1700108F19Rik	80877	Lrba
246257	Ovca2	268970	Arhgap28	434215	Lrrc32	27279	Tnfrsf12a
21915	Dtymk	210029	Metrnl	16180	Il1rap	269198	Nbeal1
230484	Usp1	54601	Foxo4	78658	Ncapd3	56631	Trim17
58804	Cdc42ep5	67264	Ndufb8	381853	Gipr	73102	Slc22a23
18971	Pold1	52348	Vps37a	21664	Phlda1	74490	Mamstr
75747	Sesn3	21991	Tpi1	13559	E2f5	15893	Ica1
266632	Irak4	22409	Wnt10a	723966	Mirlet7c-2	100502985	Gm10814
23971	Papss1	21923	Tnc	16881	Lig1	634650	Gbp11
270802	BC048403	105504	Exoc5	77630	Prdm8	15566	Htr7
60530	Fignl1	17127	Smad3	72668	Skida1	59009	Sh3rf1
69234	Zfp688	214855	Arid5a	208727	Hdac4	238555	Btn2a2
226250	Afap1l2	66102	Cxcl16	20513	Slc1a6	666048	Trabd2b
26562	Ncdn	226139	Cox15	66775	Hacd4	17762	Mapt
11303	Abca1	116701	Fgfrl1	13429	Dnm1	73834	Atp6v1d
69674	Mif4gd	21676	Tead1	225743	Rnf165	104215	Rhoq
14381	G6pdx	67154	Mtdh	100043407	Gm4419	100504486	Gdap10
208638	Slc25a38	67273	Ndufa10	17389	Mmp16	666468	Atg4a
215387	Ncaph	74895	Ccdc181	75747	Sesn3	66274	Lyrm9
78802	Ttc30a1	71544	Arhgap42	69590	Gpx8	98932	Myl9
231855	Ap5z1	333654	Ppp1r13l	100861633	NA	18693	Pick1
68876	Atp23	16800	Arhgef2	103213	Traf3ip2	69623	Zfp33b
170942	Erdr1	414801	Itprip	15898	Icam5	171508	Creld1
319370	Ubald2	14151	Fech	71837	1700003E16Rik	104418	Dgkz
170460	Stard5	14270	Srgap2	20195	S100a11	12223	Btc
233204	Tbc1d17	107227	Macrod1	72093	2010320M18Rik	225164	Mib1
17766	Nudt1	77976	Nuak1	76131	Depdc1a	26388	Ifi202b
19125	Prodh	23943	Esyt1	72461	Prcp	12566	Cdk2
73827	Tmem198b	14664	Slc6a9	229595	Adamtsl4	271564	Vps13a
68137	Kdelr1	237360	Adamts14	17160	Man2b2	15186	Hdc
11690	Alox5ap	70827	Trak2	11931	Atp1b1	328561	Apol10b
70296	Tbc1d13	16511	Kcnh2	100217417	Snora34	100861916	NA
246229	Bivm	11480	Acvr2a	100503759	Gm5084	100861840	NA
17000	Ltbr	68241	Mcrip2	12313	Calm1	12519	Cd80
17454	Mov10	218914	Wapl	50876	Tmod2	56198	Heyl
242557	Atg4c	55984	Camkk1	17965	Nbl1	100121	Tdrd7
16329	Inpp1	192156	Mvd	244551	Nanos3	240752	Pik3c2b
17220	Mcm7	11864	Arnt2	69263	Rfc3	77552	Shisa4
16400	Itga3	56317	Anapc7	108927	Lhfp	238505	Mtr
72391	Cdkn3	67451	Pkp2	100503842	2410022M11Rik	121021	Cspg4
100039864	Snhg12	238799	Tnpo1	66205	Cd302	50760	Fbxo17
21356	Tapbp	72722	Fam98a	16453	Jak3	76088	Dock8
320209	Ddx11	74251	Ankrd9	11994	Pcdh15	55991	Panx1
50798	Gne	269604	Gpr157	76843	Dtl	217379	Ubxn2a
668171	Zxda	66674	Spryd7	20583	Snai2	73822	Mfsd12
27998	Exosc5	109161	Ube2q2	209334	Gen1	677289	Prr33
13358	Slc25a1	26926	Aifm1	74030	Rin2	230726	Rhbdl2
77827	Krba1	229534	Pbxip1	20563	Slit2	226971	Plekhb2
72556	Zfp566	328329	Mast4	14211	Smc2	22143	Tuba1b
434437	Amt	226421	Rab7b	192663	Abcg4	74205	Acsl3
217837	Itpk1	66290	Atp6v1g1	14773	Grk5	109050	Inka2
216154	Med16	66390	Prelid3b	791294	Gm9958	12797	Cnn1
13368	Dffb	27984	Efhd2	69202	Ptms	11306	Abcb7
68732	Carmil1	69938	Scrn1	107242	AI837181	76252	Atp6v0e2
233406	Prc1	68041	Mid1ip1	70891	Spdya	216363	Rab3ip
13350	Dgat1	11865	Arntl	15426	Hoxc8	66597	Trim13
71929	Tmem123	116873	Stim2	258548	Olfr805	54153	Rasa4
269959	Adamtsl3	100042424	Pdcd5-ps	11676	Aldoc	68770	Phtf2
68708	Rabl2	21825	Thbs1	100040654	NA	67861	Akr1b10
72655	Snhg5	76179	Usp31	16572	Kif5a	387609	Zhx2
76527	Il34	21417	Zeb1	18647	Cdk14	77220	Tmem200a
80890	Trim2	19229	Ptk2b	75641	1700029I15Rik	17318	Mid1
76577	Faf2	15586	Hyal1	66871	Cpne8	319859	E030011O05Rik
12366	Casp2	329384	Ptrh1	329659	E130311K13Rik	216805	Flcn
13875	Erf	66108	Ndufa9	109594	Lmo1	257871	Olfr1372-ps1
209032	Zc3hav1l	84652	Fam126a	53310	Dlg3	66853	Pnpla2
67862	2310033P09Rik	232339	Ankrd26	18858	Pmp22	12224	Klf5
14086	Fscn1	14368	Fzd6	100038356	Gm15612	235542	Ppp2r3a
232976	Zfp574	231380	Uba6	16324	Inhbb	22156	Tuft1
50721	Sirt6	15505	Hsph1	70152	Mettl7a1	12017	Bag1
664862	Gpr137b-ps	78920	Dlst	235582	Glyctk	65106	Arl6ip5
58240	Hs1bp3	434130	Ccdc8	100504174	NA	12705	Cited1
17357	Marcksl1	74388	Dpp8	56226	Espn	333433	Gpd1l
19039	Lgals3bp	30059	Timm10	100306944	Snora73a	20499	Slc12a7
78134	Lpar4	11947	Atp5b	11858	Rnd2	626832	Gm6710
66822	Fbxo25	260315	Nav3	102132	E230013L22Rik	12350	Car3
67299	Dock7	11740	Slc25a5	13132	Dab2	12445	Ccnd3
330695	Ctxn1	14719	Got2	68195	Rnaset2b	19091	Prkg1
225028	Map4k3	76933	Ifi27l2a	13496	Arid3a	195209	Zfp469
77056	Tmco4	19893	Rpgr	100862258	Gm21596	104175	Sbk1
12313	Calm1	211329	Ncoa7	216616	Efemp1	320301	E530011L22Rik
360213	Trim46	216795	Wnt9a	75259	4930556M19Rik	13063	Cycs
209334	Gen1	26407	Map3k4	14381	G6pdx	74561	Nkx6-3
414069	BC024978	22151	Tubb2a	12193	Zfp36l2	69563	Mrln
227801	Dennd1a	94092	Trim16	24132	Zfp53	216150	Cdc34
227292	Ctdsp1	56291	Styx	16571	Kif4	15273	Hivep2
80294	Pofut2	12753	Clock	108017	Fxyd4	319520	Dusp4
225187	Ankrd29	11771	Ap2a1	100502897	NA	17261	Mef2d
56722	Litaf	78248	Armcx1	18423	Otx1	100302688	Gm17455
233064	Wdr62	225283	Rprd1a	18639	Pfkfb1	319670	Eml5
70021	Nt5dc2	65962	Slc9a3r2	20686	Spa17	64009	Syne1
66179	Ogfod3	59090	Midn	66336	Cenpp	22142	Tuba1a
110012	Tpgs1	65969	Cubn	53328	Pgrmc1	320560	Dennd5b
12192	Zfp36l1	68166	Spire1	106861	Abhd3	20448	St6galnac4
56316	Ggcx	18509	Pax7	218581	Depdc1b	70207	Taco1
76633	Lrmda	80982	Cemip	384569	Nova2	234214	Sorbs2
100038541	Gm10554	228608	Smox	18783	Pla2g4a	94220	Cnnm4
56453	Mbtps1	217980	Larp4b	229841	Cenpe	102371	Myzap
22234	Ugcg	13026	Pcyt1a	66953	Cdca7	56376	Pdlim5
100043121	Gm10175	70045	2610528A11Rik	16498	Kcnab2	20321	Frrs1
18033	Nfkb1	97820	4833439L19Rik	67141	Fbxo5	231464	Cnot6l
69821	Mterf4	59043	Wsb2	54199	Ccrl2	215999	Mcu
236733	Usp11	320100	Relt	53978	Lpar2	83964	Jam3
68145	Etaa1	69956	Ptcd3	14428	Galr2	12121	Bicd1
19714	Rev3l	104082	Wdr7	383103	Tvp23a	76441	Daam2
238130	Dock4	243362	Stard13	21937	Tnfrsf1a	68263	Pdhb
20350	Sema3f	56445	Dnaja2	53881	Slc5a3	235130	Adamts15
17294	Mest	20602	Ncor2	545370	Hmcn1	100041106	Gm3141
80283	Abtb1	100040220	Gm9892	50530	Mfap5	72185	Dbndd1
217430	Pqlc3	211673	Arfgef1	103511	Calhm5	18111	Nnat
56389	Stx5a	53332	Mtmr1	171543	Bmf	433297	Gm5526
76524	Cln6	67399	Pdlim7	240641	Kif20b	414066	BC037032
14964	H2-D1	15490	Hsd17b7	16319	Incenp	100503966	NA
100861652	NA	235380	Dmxl2	18113	Nnmt	27053	Asns
11461	Actb	22273	Uqcrc1	14086	Fscn1	328906	Gm15328
72667	Zfp444	67667	Alkbh8	17536	Meis2	233733	Galnt18
19016	Pparg	14248	Flii	233189	Ctu1	216188	Aldh1l2
231861	Tnrc18	195434	Utp14b	103268	Cep57l1	56429	Dpt
64294	Itm2c	20964	Syn1	18675	Phex	21387	Tbx4
14251	Flot1	54635	Pdgfc	98845	Eps8l2	97086	Slc9b2
13198	Ddit3	209018	Vps8	72136	Chst14	103967	Dnm3
18708	Pik3r1	72308	Brf1	16548	Khk	77634	Snapc3
22658	Pcgf2	72313	Fryl	14401	Gabrb2	12632	Cfl2
69683	Emc10	66972	Slc25a23	76432	2310001H17Rik	213436	Rtl3
18933	Prrx1	67296	Socs4	234912	Cfap300	329727	Dennd2c
56525	Zfp235	94186	Strn3	70024	Mcm10	23999	Twf2
67733	Itgb3bp	72201	Otud6b	71846	Syce2	20360	Sema6c
20677	Sox4	14158	Fer	12418	Cbx4	74480	Samd4
66354	Snw1	13382	Dld	56489	Ikbke	622459	Gm12216
240880	Scyl3	66597	Trim13	56693	Crtap	434197	Fam169b
58246	Slc35b4	16589	Uhmk1	330267	Thsd7a	14712	Gnpat
77891	Ube2s	69116	Ubr4	269224	Pask	279561	Wnk3
12476	Cd151	22272	Uqcrq	58238	Fam181b	14718	Got1
116972	Tlcd3a	18537	Pcmt1	70300	Fuz	319554	Idi1
211986	Tmem18	18679	Phka1	110532	Adarb1	381404	Pabpc1l
243906	Zfp14	16172	Il17ra	80914	Uck2	19400	Rapsn
17423	Ndst2	18803	Plcg1	56742	Psrc1	207806	Usf3
67896	Ccdc80	107932	Chd4	22171	Tyms	224523	4732491K20Rik
74114	Crot	56075	Pdss1	20667	Sox12	100504395	Gm20204
72997	Kantr	72179	Fbxl2	320950	9330104G04Rik	14154	Fem1a
18627	Per2	18452	P4ha2	53867	Col5a3	13527	Dtna
105446	Gmpr2	68705	Gtf2f2	19361	Rad51	15461	Hras
73847	Fam110a	54391	Rfk	103743	Tmem98	319158	H4c9
52808	Tspyl2	68117	Apool	74048	Vsir	105782	Scrib
66131	Tipin	100561	Slc15a4	269582	Clspn	665574	Gm7694
69573	Hilpda	67851	Mtres1	16948	Lox	192156	Mvd
16971	Lrp1	50760	Fbxo17	216441	Slc26a10	20975	Synj2
101540	Prkd2	12343	Capza2	72121	Dennd2d	380836	Mrs2
233552	Gdpd5	16776	Lama5	17865	Mybl2	229706	Slc6a17
71956	Rnf135	67345	Herc4	14132	Fcgrt	20540	Slc7a7
100090	Zbtb48	102436	Lars2	93886	Pcdhb15	80907	Lactb
102294	Cyp4v3	100986	Akap9	17357	Marcksl1	74013	Rftn2
20401	Sh3bp1	240832	Tor1aip2	217125	Samd14	58233	Dnaja4
67864	Yipf4	67306	Zc2hc1a	64292	Ptges	68539	Tmem109
101142	Itfg2	382117	Tcaim	328801	Zfp414	432779	Lrrc14b
17389	Mmp16	98170	Tmem132a	100042480	Nhsl2	213783	Plekhg1
72083	Mzt2	232087	Mat2a	77605	H2az2	224598	Zfp758
57914	Crlf2	50850	Spast	12306	Anxa2	68617	Mtcl1
319448	Fndc3a	67163	Ccdc47	64817	Svep1	64655	Mrps22
64136	Sdf2l1	93736	Aff4	194309	Vps37d	14664	Slc6a9
14824	Grn	78943	Ern1	100504043	Gm17529	67264	Ndufb8
14066	F3	57314	Nelfcd	100042875	Gm12059	100500713	9530027J09Rik
76500	Ip6k2	67900	Mtfp1	327762	Dna2	77987	Ascc3
109168	Atl3	67072	Cdc37l1	22771	Zic1	68531	1110020A21Rik
210789	Tbc1d4	22284	Usp9x	102595	Plekho2	16404	Itga7
12631	Cfl1	76478	Haus8	211535	Ccdc114	12305	Ddr1
13654	Egr2	74616	Scrn3	329509	1810024B03Rik	76073	Pcgf5
209448	Hoxc10	12122	Bid	226970	Arhgef4	70005	Znf41-ps
18044	Nfya	26362	Axl	211323	Nrg1	14745	Lpar1
235534	Pxylp1	208618	Etl4	73723	Sh3bgrl3	12642	Ch25h
233210	Prr12	94063	Mrpl16	100637	N4bp2l1	210356	Nckap5
328092	Dtd2	52690	Setd3	230661	Tesk2	29861	Dpf1
107986	Ddb2	268566	Gphn	27276	Plekhb1	22417	Wnt4
66497	Cmss1	71939	Apol6	330695	Ctxn1	208440	Dip2c
94280	Sfxn3	54123	Irf7	241624	Exd1	11973	Atp6v1e1
67623	Tm7sf3	66296	Haus2	170643	Kirrel	68041	Mid1ip1
19094	Mapk11	27355	Pald1	66412	Arrdc4	333654	Ppp1r13l
13798	En1	17978	Ncoa2	381201	Ap5b1	226641	Atf6
69572	Mfsd3	21854	Timm17a	407803	BC051226	68024	H2bc4
18685	Phtf1	415115	Neurl2	233107	Kctd15	20354	Sema4d
66447	Mgst3	226757	Wdr26	67978	Tctn2	69823	Fyttd1
14085	Fah	654472	Gm12070	20193	S100a1	71966	Nkiras2
58193	Extl2	233651	Dchs1	239659	C1ql4	380928	Lmo7
67695	Ost4	27053	Asns	20720	Serpine2	73162	Otud3
271970	Arsj	20867	Stip1	14234	Foxc2	56217	Mpp5
71909	Haus5	225659	Cep76	70420	Arpin	15951	Ifi204
68046	2700062C07Rik	106740	NA	223970	Rmi2	12122	Bid
93885	Pcdhb14	68187	Fam135a	225898	Eml3	228859	Fitm2
65945	Clstn1	20846	Stat1	54125	Polm	234857	Spire2
107701	Sf3b4	99730	Taf13	66607	Ms4a4d	546071	Mast3
56486	Gabarap	20850	Stat5a	319887	E030030I06Rik	110911	Cds2
81909	Zfpl1	20844	Stam	53422	Ybx2	666377	Gm8069
67605	Akt1s1	14479	Usp15	14115	Fbln2	18747	Prkaca
73545	1700094D03Rik	71648	Optn	104732	Tedc1	13800	Enah
71910	Plpp5	56295	Higd1a	99586	Dpyd	13521	Slc26a2
69993	Chn2	20347	Sema3b	74239	Iqce	11740	Slc25a5
93893	Pcdhb22	240261	Ccdc112	13555	E2f1	68817	Ddi2
72341	Elp6	72569	Bbs5	22234	Ugcg	72729	Cdc42se2
449521	Zfp213	56705	Ranbp9	14453	Gas2	98999	Znfx1
54381	Cpq	53599	Cd164	15405	Hoxa9	21425	Tfeb
54672	Adgrg3	259302	Srgap3	338349	Cntln	14628	Ostm1
76795	Tbc1d9b	20662	Sos1	69479	1700029J07Rik	16646	Kpna1
101197	Zfp956	80290	Gpr146	18569	Pdcd4	102857	Slc6a8
22232	Slc35a2	244058	Rgma	100504668	Gm20342	20708	Serpinb6b
27078	B9d1	76614	Immt	13446	Doc2a	114643	Oas1c
12905	Cradd	94352	Loxl2	319916	A730011C13Rik	26357	Abcg2
102124	Enkd1	12818	Col14a1	93707	Pcdhgc4	57296	Psmd8
24017	Rnf13	241915	Phc3	60530	Fignl1	72416	Lrpprc
71963	Cdca4	67003	Uqcrc2	217216	Hrob	269695	Rnft2
237436	Gas2l3	15258	Hipk2	14251	Flot1	14566	Gdf9
76686	Clip3	319583	Lig4	223864	Rapgef3	110521	Hivep1
18038	Nfkbil1	13047	Cux1	93712	Pcdhga4	11958	Atp5k
22248	Unc119	14897	Trip12	100503685	Gm15567	19027	Sypl
72590	Ppme1	66477	Atp5md	94279	Sfxn2	100861855	Gm16170
100862081	NA	12385	Ctnna1	319727	A330035P11Rik	12419	Cbx5
67217	L3hypdh	15200	Hbegf	76893	Cers2	105859	Csdc2
433759	Hdac1	50790	Acsl4	16400	Itga3	73893	Tmem202
19206	Ptch1	231834	Snx8	217946	Cdca7l	71106	4933413J09Rik
100910	Chpf2	18611	Pea15a	68910	Zfp467	100561	Slc15a4
230784	Sesn2	74153	Uba7	109552	Sri	68922	Dnaic1
225182	Rbbp8	56527	Mast1	232441	Rerg	14469	Gbp2
21749	Terf1	108837	Ibtk	208836	Fanci	667947	Gm12247
269999	Orai3	69151	Lzic	22038	Plscr1	70549	Tln2
17268	Meis1	94232	Ubqln4	12159	Bmp4	230603	Ttc39a
67219	Med18	171580	Mical1	71684	Rbm43	20970	Sdc3
277360	Prex1	12053	Bcl6	66111	Tmed3	20916	Sucla2
17083	Tmed1	74143	Opa1	224440	Setd4	214048	Larp1b
170742	Sertad3	76742	Snx27	319757	Smo	74732	Stx11
22596	Xrcc5	54216	Pcdh7	192654	Pla2g15	433406	Gm13363
54397	Ppt2	22785	Slc30a4	21810	Tgfbi	12522	Cd83
330286	D630045J12Rik	22215	Ube3a	319581	Xkr5	74183	Perm1
54409	Ramp2	18970	Polb	65115	Bean1	240332	Slc6a7
66530	Ubxn6	99375	Cul4a	140742	Sesn1	213233	Tapbpl
20751	Spr	69605	Lnpk	13846	Ephb4	244654	Mtss2
100504051	NA	67078	Pgp	14457	Gas7	13476	Reep5
12812	Coil	109108	Slc30a9	70083	Metrn	228775	Trib3
28200	Dhrs4	12858	Cox5a	78617	Cstad	60533	Cd274
233067	Lrfn3	67812	Ubxn4	16452	Jak2	319518	Pdpr
72151	Rfc5	13143	Dapk2	67442	Retsat	69320	1700007J10Rik
269033	4930503L19Rik	13435	Dnmt3a	11810	Apobec1	229715	Amigo1
67665	Dctn4	380614	Intu	21853	Timeless	64209	Herpud1
68618	Eola1	21351	Taldo1	70314	Rabep2	11861	Arl4a
21355	Tap2	19247	Ptpn11	229709	Ahcyl1	57752	Tacc2
108159	Ubxn8	194952	Jmjd4	434234	Rexo5	17281	Fyco1
16825	Ldb1	223723	Ttll12	14841	Haspin	52589	Ncald
14043	Ext2	108829	Jmjd1c	14302	Frk	112407	Egln3
12946	Cr1l	74374	Clec16a	105833	Ccdc65	69587	Pcgf3
26447	Poli	224938	Pja2	75424	Zfp820	65970	Lima1
56368	Cyb561d2	56458	Foxo1	20810	Srm	100217418	Snora44
497652	Acd	13388	Dll1	14183	Fgfr2	210719	Mkx
100163	Pafah2	54189	Rabep1	432442	Akap7	79201	Tnfrsf23
229709	Ahcyl1	26360	Angptl2	380785	Begain	268567	Tmem229b
170677	Cdhr1	56717	Mtor	12825	Col3a1	11951	Atp5g1
408022	Primpol	11789	Apc	15400	Hoxa3	268958	Capn11
320634	Ocrl	320554	Tcp11l1	68294	Mfsd10	17878	Myf6
17254	Slc3a2	382236	Brwd3	271697	Cdk15	74895	Ccdc181
23789	Coro1b	211948	Pde12	106633	Ift140	108903	Tbcd
12545	Cdc7	12013	Bach1	15403	Hoxa6	76367	Trp53rkb
50766	Crim1	66922	Rras2	100038526	Gm16008	56541	Habp4
23986	Eci2	15926	Idh1	54354	Rassf5	15422	Hoxc13
68801	Elovl5	17169	Mark3	238871	Pde4d	66695	Aspn
70101	Cyp4f16	321003	Xpnpep3	226075	Glis3	212163	8030462N17Rik
66169	Tomm7	27395	Mrpl15	654803	B130055M24Rik	70240	Ufsp1
[truncated: 1,661 more rows]
