# Supplementary material for: Regulation of the Wnt signaling pathway during myogenesis by the mammalian SWI/SNF ATPase BRG1
Source: Front Cell Dev Biol. 2023 Jul 7;11:1160227. doi: 10.3389/fcell.2023.1160227 (PMC10360407; doi:10.3389/fcell.2023.1160227)
Supplement: Supplementary file 2 [file Table3.XLSX]

## Sheet: siBRG1
ENTREZID	Symbol	logFC	logCPM	F	PValue	FDR
17189	Mb	-5.56686	8.04239	4825.34	1.4e-15	1.42e-11
17879	Myh1	-5.16397	7.61712	4438.32	2.19e-15	1.42e-11
15957	Ifit1	-5.14055	7.24154	4320.99	2.53e-15	1.42e-11
17883	Myh3	-5.10347	10.6376	4650.57	1.71e-15	1.42e-11
17996	Neb	-4.87694	9.1152	4293.34	2.62e-15	1.42e-11
226438	Igfn1	-6.60688	5.95678	3680.47	5.97e-15	1.66e-11
11472	Actn2	-5.48208	6.3675	3819.09	4.9e-15	1.66e-11
242702	Myom3	-5.36552	6.78437	3841.48	4.75e-15	1.66e-11
226041	Pgm5	-4.96271	6.59733	3682.21	5.96e-15	1.66e-11
106393	Srl	-4.48452	9.09555	3663.86	6.12e-15	1.66e-11
246728	Oas2	-12.1152	6.4796	3546.66	7.28e-15	1.8e-11
23962	Oasl2	-5.18133	6.91593	2923.45	2.04e-14	1.97e-11
17901	Myl1	-5.06997	8.90358	3321.97	1.03e-14	1.97e-11
100038882	Isg15	-4.95236	6.12155	3153.97	1.36e-14	1.97e-11
15464	Hrc	-4.75394	6.76016	2967.62	1.89e-14	1.97e-11
21925	Tnnc2	-4.71024	7.93467	3274.24	1.12e-14	1.97e-11
12577	Cdkn1c	-4.50508	7.6823	3163.08	1.34e-14	1.97e-11
22138	Ttn	-4.41806	9.51131	3318.03	1.04e-14	1.97e-11
22437	Xirp1	-4.36188	6.6077	3067.07	1.58e-14	1.97e-11
12292	Cacna1s	-4.35052	7.08254	3294.01	1.08e-14	1.97e-11
12715	Ckm	-4.30871	6.73906	2912.88	2.08e-14	1.97e-11
20190	Ryr1	-4.2155	7.58211	2987.47	1.82e-14	1.97e-11
11937	Atp2a1	-4.20225	9.4944	3034.01	1.68e-14	1.97e-11
53311	Mybph	-4.16425	8.77087	2958.49	1.92e-14	1.97e-11
21955	Tnnt1	-4.1604	7.58841	3166.42	1.33e-14	1.97e-11
12373	Casq2	-4.02163	8.4423	3138.97	1.4e-14	1.97e-11
228003	Klhl41	-4.00424	8.38569	3045.29	1.64e-14	1.97e-11
17928	Myog	-3.84783	9.24881	2925.52	2.04e-14	1.97e-11
66139	Mymk	-3.76857	9.3007	2907.29	2.11e-14	1.97e-11
21956	Tnnt2	-4.35248	9.3676	2867.95	2.26e-14	2.05e-11
53318	Pdlim3	-4.09346	6.61249	2806.64	2.54e-14	2.09e-11
19309	Pygm	-3.95886	7.38486	2827.97	2.44e-14	2.09e-11
17907	Mylpf	-3.73757	9.67907	2815.65	2.5e-14	2.09e-11
76933	Ifi27l2a	-7.59475	5.4734	2714.36	3.04e-14	2.21e-11
15959	Ifit3	-6.60614	6.57689	2754.9	2.81e-14	2.21e-11
11464	Actc1	-5.16258	10.6131	2730.64	2.94e-14	2.21e-11
319713	Ablim3	-4.58145	5.91126	2693.05	3.17e-14	2.21e-11
545428	Ccdc141	-4.1281	6.92396	2708.88	3.07e-14	2.21e-11
69585	Hjv	-3.94896	6.65558	2697.52	3.14e-14	2.21e-11
17885	Myh8	-5.50296	6.21066	2653.57	3.43e-14	2.27e-11
68760	Synpo2l	-4.0299	7.19886	2661.74	3.37e-14	2.27e-11
207839	Galnt6	-4.88241	6.0393	2625.82	3.63e-14	2.35e-11
216459	Myl6b	-4.13373	6.58163	2597.6	3.84e-14	2.43e-11
98660	Atp1a2	-4.60323	5.70907	2471.1	5.02e-14	2.78e-11
15944	Irgm1	-3.94646	6.3937	2519.16	4.53e-14	2.78e-11
434246	Trim72	-3.90542	6.54905	2480.6	4.92e-14	2.78e-11
70417	Megf10	-3.87317	7.24919	2497.18	4.74e-14	2.78e-11
74166	Tmem38a	-3.64855	7.6028	2487.59	4.84e-14	2.78e-11
17896	Myl4	-3.53174	7.82393	2489.42	4.82e-14	2.78e-11
21952	Tnni1	-4.11104	9.15505	2458.84	5.15e-14	2.8e-11
69550	Bst2	-3.80254	6.85824	2390.88	5.99e-14	3.19e-11
68016	Cavin4	-3.67287	7.36651	2382.66	6.1e-14	3.19e-11
667370	Ifit3b	-6.36605	4.90368	2355.2	6.49e-14	3.26e-11
21953	Tnni2	-4.12363	7.37102	2355.3	6.48e-14	3.26e-11
24131	Ldb3	-3.85204	6.70571	2330.93	6.85e-14	3.39e-11
246727	Oas3	-7.93068	4.74997	2296.2	7.43e-14	3.6e-11
21924	Tnnc1	-3.91221	9.71408	2250.65	8.26e-14	3.94e-11
93677	Lmod2	-4.48746	6.20259	2235.02	8.58e-14	4.02e-11
12180	Smyd1	-4.01639	5.88941	2224.51	8.8e-14	4.05e-11
81799	C1qtnf3	-3.28837	9.23505	2211.33	9.08e-14	4.11e-11
217012	Unc45b	-4.79124	5.93834	2171.42	1e-13	4.3e-11
54396	Irgm2	-4.20798	5.77478	2166.82	1.01e-13	4.3e-11
320502	Lmod3	-3.72607	6.30144	2167.8	1.01e-13	4.3e-11
17930	Myom2	-3.6973	9.03341	2177.29	9.86e-14	4.3e-11
60440	Iigp1	-6.73941	4.87472	2127.64	1.12e-13	4.33e-11
24110	Usp18	-6.56821	5.365	2144.26	1.07e-13	4.33e-11
99899	Ifi44	-6.46932	5.60927	2144.06	1.07e-13	4.33e-11
18600	Padi2	-4.72691	5.25939	2128.66	1.11e-13	4.33e-11
54123	Irf7	-4.63722	5.67326	2157.36	1.04e-13	4.33e-11
20846	Stat1	-3.31438	7.32503	2136.49	1.09e-13	4.33e-11
26549	Itgb1bp2	-3.76043	6.38901	2098.29	1.2e-13	4.6e-11
238564	Mylk4	-4.71153	5.20389	2085.58	1.24e-13	4.68e-11
74100	Arpp21	-3.73535	5.96338	2017.97	1.48e-13	5.43e-11
11459	Acta1	-3.4891	11.7362	2022.61	1.46e-13	5.43e-11
78321	Ankrd23	-3.91011	5.7197	2002.55	1.54e-13	5.51e-11
17929	Myom1	-3.88433	6.6694	2004.86	1.53e-13	5.51e-11
16979	Lrrn1	-5.22133	4.92609	1996.25	1.57e-13	5.53e-11
21957	Tnnt3	-4.31135	9.08981	1979.97	1.64e-13	5.67e-11
18419	Otog	-4.06515	5.51836	1977.81	1.65e-13	5.67e-11
24053	Sgcg	-4.03455	5.51315	1951.67	1.77e-13	5.93e-11
20315	Cxcl12	3.97422	10.308	1953.56	1.76e-13	5.93e-11
11811	Apobec2	-4.04617	5.71424	1929.86	1.88e-13	6.22e-11
18175	Nrap	-3.87092	6.52191	1905.94	2.01e-13	6.49e-11
384061	Fndc5	-3.27753	6.51745	1908.53	1.99e-13	6.49e-11
29818	Hspb7	-4.77599	5.12761	1884.57	2.13e-13	6.7e-11
66106	Smpx	-4.70199	5.01142	1886.14	2.12e-13	6.7e-11
234593	Ndrg4	-3.62221	7.13199	1882.22	2.15e-13	6.7e-11
14825	Cxcl1	3.85645	8.24494	1854.7	2.32e-13	7.17e-11
12372	Casq1	-4.63087	5.10289	1840.57	2.42e-13	7.34e-11
83679	Pde4dip	-2.96184	7.66807	1838.65	2.43e-13	7.34e-11
114249	Npnt	-4.31656	6.84526	1829.91	2.49e-13	7.45e-11
21916	Tmod1	-4.13758	5.91217	1824.05	2.54e-13	7.49e-11
71898	Apol9b	-3.62489	6.50384	1794.34	2.77e-13	8.09e-11
241113	Prkag3	-4.31439	5.72036	1767.41	3e-13	8.68e-11
56012	Pgam2	-4.05565	5.51302	1734.41	3.32e-13	9.39e-11
16145	Igtp	-3.87456	5.63935	1736.57	3.3e-13	9.39e-11
219132	Phf11d	-5.80727	4.3964	1718.87	3.48e-13	9.75e-11
11474	Actn3	-2.82405	8.00788	1709.34	3.59e-13	9.94e-11
234311	Ddx60	-7.33267	5.46074	1680.79	3.92e-13	1.08e-10
109272	Mybpc1	-4.91049	4.89683	1670.39	4.05e-13	1.1e-10
381485	Trim55	-3.82116	5.33244	1665.1	4.12e-13	1.11e-10
98733	Obsl1	-3.08773	7.32861	1662.01	4.16e-13	1.11e-10
381339	Tmem182	-3.86945	5.27873	1655.32	4.26e-13	1.12e-10
21824	Thbd	3.4773	8.88622	1639.56	4.48e-13	1.17e-10
67252	Cap2	-2.92706	7.34755	1630.69	4.61e-13	1.19e-10
11826	Aqp1	3.706	7.90307	1625.62	4.69e-13	1.2e-10
11449	Chrng	-2.71435	8.75276	1615.91	4.84e-13	1.23e-10
68507	Ppfia4	-3.79221	5.2626	1598.14	5.13e-13	1.29e-10
140781	Myh7	-4.94887	4.81038	1584.21	5.38e-13	1.34e-10
17858	Mx2	-5.66791	4.59491	1539.41	6.26e-13	1.52e-10
18011	Neurl1a	-2.95127	6.76075	1541.86	6.21e-13	1.52e-10
108682	Gpt2	-2.6724	8.01928	1539.94	6.25e-13	1.52e-10
110880	Scn4a	-5.39634	4.67775	1533.82	6.39e-13	1.54e-10
106877	Afap1l1	-3.93158	5.60039	1529.97	6.47e-13	1.54e-10
547253	Parp14	-3.51021	5.59664	1524.89	6.59e-13	1.54e-10
67951	Tubb6	-2.64654	9.11375	1526.89	6.54e-13	1.54e-10
20698	Sphk1	3.55019	7.39007	1523.38	6.62e-13	1.54e-10
22169	Cmpk2	-6.50038	4.12837	1516.47	6.79e-13	1.55e-10
327959	Xaf1	-3.40455	5.55214	1515.52	6.81e-13	1.55e-10
70355	Gprc5c	-2.905	6.44657	1514.99	6.82e-13	1.55e-10
20311	Cxcl5	3.6815	10.0438	1507.51	7e-13	1.57e-10
56190	Rbm38	-2.98251	6.21112	1492.81	7.38e-13	1.64e-10
14077	Fabp3	-5.25346	4.31188	1477.29	7.8e-13	1.65e-10
116904	Alpk3	-4.51732	5.13395	1479.97	7.73e-13	1.65e-10
209086	Samd9l	-3.38653	5.83663	1477.02	7.81e-13	1.65e-10
12295	Cacnb1	-2.97206	6.23281	1478.72	7.76e-13	1.65e-10
672511	Rnf213	-2.94217	7.63913	1477.14	7.81e-13	1.65e-10
12709	Ckb	-2.89773	7.18204	1490.08	7.45e-13	1.65e-10
18595	Pdgfra	3.41547	7.87217	1479.86	7.73e-13	1.65e-10
67092	Gatm	-2.79908	6.74191	1473.14	7.92e-13	1.66e-10
20319	Sfrp2	3.26118	9.08225	1461.81	8.25e-13	1.71e-10
17313	Mgp	3.34426	8.2434	1450.23	8.61e-13	1.77e-10
108897	Aif1l	-2.65351	7.96933	1437.83	9.01e-13	1.84e-10
55932	Gbp3	-4.60708	4.74658	1431.54	9.22e-13	1.86e-10
12862	Cox6a2	-3.72917	5.21067	1431.68	9.22e-13	1.86e-10
22004	Tpm2	-2.77331	10.6168	1427.78	9.35e-13	1.87e-10
15950	Ifi203	-3.05935	6.07099	1422.46	9.54e-13	1.89e-10
70788	Klhl30	-3.45958	5.69647	1417.37	9.73e-13	1.92e-10
56636	Fgf21	-3.62165	5.1804	1399.67	1.04e-12	2.03e-10
65256	Asb2	-4.88662	4.38062	1396.66	1.05e-12	2.04e-10
58203	Zbp1	-3.92045	4.88314	1392.34	1.07e-12	2.06e-10
380698	Obscn	-4.99491	6.05688	1382.76	1.11e-12	2.11e-10
74376	Myo18b	-4.45741	4.53304	1382.58	1.11e-12	2.11e-10
246730	Oas1a	-8.84273	3.75678	1367.3	1.18e-12	2.22e-10
22145	Tuba4a	-3.2109	6.79389	1361.34	1.21e-12	2.26e-10
209200	Dtx3l	-2.84178	6.13603	1345.62	1.28e-12	2.39e-10
229900	Gbp7	-3.61977	5.28749	1340.75	1.31e-12	2.42e-10
244923	Klhl31	-3.79816	4.87115	1330.5	1.36e-12	2.5e-10
20649	Sntb1	-2.88805	6.08251	1320.81	1.42e-12	2.57e-10
18767	Pkia	-2.67847	6.94941	1321.77	1.41e-12	2.57e-10
70450	Unc13d	-3.99537	4.97661	1317.18	1.44e-12	2.59e-10
241035	Pkhd1	-5.11296	4.40739	1303.81	1.52e-12	2.71e-10
71912	Jsrp1	-2.9689	5.82232	1300.28	1.54e-12	2.73e-10
71586	Ifih1	-3.58892	5.48482	1292.3	1.59e-12	2.81e-10
12609	Cebpd	3.2468	8.04678	1280.67	1.67e-12	2.91e-10
96875	Prg4	3.94093	7.12272	1280.28	1.67e-12	2.91e-10
228836	Dlgap4	-2.46974	8.39234	1262.04	1.8e-12	3.12e-10
18642	Pfkm	-2.41124	8.18609	1253.69	1.87e-12	3.21e-10
17750	Mt2	3.30996	10.4527	1242.11	1.96e-12	3.36e-10
18406	Orm2	8.13317	4.86898	1229.84	2.07e-12	3.52e-10
13009	Csrp3	-4.17291	4.62306	1225.06	2.11e-12	3.57e-10
16373	Irx3	-3.13021	5.44069	1221.96	2.14e-12	3.59e-10
30878	Apln	3.06449	7.2932	1214.24	2.22e-12	3.67e-10
16819	Lcn2	7.60971	5.01127	1215.87	2.2e-12	3.67e-10
103172	Chchd10	-3.82293	4.95511	1210.38	2.25e-12	3.71e-10
12322	Camk2a	-3.01549	6.21702	1208.66	2.27e-12	3.72e-10
57339	Jph1	-3.4003	5.58411	1205.12	2.31e-12	3.73e-10
17388	Mmp15	-3.30667	6.0503	1205.39	2.3e-12	3.73e-10
17748	Mt1	2.98776	9.94293	1203.12	2.33e-12	3.74e-10
78286	Nav2	-3.02305	6.2138	1200.05	2.36e-12	3.77e-10
11677	Akr1b3	-2.31795	8.56606	1177.62	2.61e-12	4.14e-10
11435	Chrna1	-2.33259	9.62609	1171.68	2.68e-12	4.23e-10
26903	Dysf	-3.33579	6.23919	1164.73	2.76e-12	4.29e-10
223672	Apol9a	-3.23009	6.53216	1166.18	2.75e-12	4.29e-10
12955	Cryab	-2.40496	7.81788	1163.43	2.78e-12	4.29e-10
83453	Chrdl1	3.16407	6.82517	1166.4	2.74e-12	4.29e-10
13867	Erbb3	-4.68928	4.48576	1162.04	2.8e-12	4.3e-10
59006	Myoz2	-3.96453	5.1819	1153.99	2.9e-12	4.43e-10
12391	Cav3	-3.58982	4.95073	1145.82	3.02e-12	4.58e-10
13808	Eno3	-2.29939	8.83947	1139.11	3.11e-12	4.7e-10
56642	Ankrd2	-3.12106	6.03179	1132.6	3.21e-12	4.74e-10
20536	Slc4a3	-2.71299	6.37627	1134.3	3.18e-12	4.74e-10
66898	Baiap2l1	-2.56084	6.89722	1132.93	3.2e-12	4.74e-10
385643	Kng2	3.74891	5.90298	1133.83	3.19e-12	4.74e-10
227358	Erfe	3.35986	6.81069	1130.69	3.24e-12	4.75e-10
19220	Ptgfr	3.07738	6.82818	1125.68	3.31e-12	4.84e-10
14178	Fgf7	3.18474	7.58021	1122.37	3.37e-12	4.89e-10
100043946	Gm14635	-3.74282	4.59858	1120.59	3.39e-12	4.91e-10
80888	Hspb8	-2.33506	7.45477	1116.53	3.46e-12	4.98e-10
11475	Acta2	-2.46033	11.2933	1114.05	3.5e-12	5.01e-10
70598	Filip1	-4.22057	4.92872	1111.97	3.54e-12	5.03e-10
13723	Emb	2.86162	7.63228	1108.72	3.59e-12	5.08e-10
72330	Klhl40	-3.27931	5.0174	1095.95	3.82e-12	5.35e-10
240892	Dusp27	-2.57767	6.456	1096.91	3.8e-12	5.35e-10
231134	Dok7	-4.16678	4.49085	1089.49	3.94e-12	5.47e-10
271424	Ip6k3	-3.12438	5.41445	1089.53	3.94e-12	5.47e-10
20496	Slc12a2	-2.38178	6.81484	1086.3	4e-12	5.52e-10
19106	Eif2ak2	-2.54395	6.09245	1075.86	4.21e-12	5.79e-10
13371	Dio2	-2.49034	6.28016	1073.2	4.27e-12	5.83e-10
30948	Bin1	-2.20363	9.25459	1063.71	4.48e-12	6.08e-10
211945	Plekhh1	-3.34197	4.88838	1060.54	4.55e-12	6.09e-10
12695	Patj	-3.15552	5.09787	1060.4	4.55e-12	6.09e-10
14451	Gas1	2.75996	11.224	1061.26	4.53e-12	6.09e-10
77018	Col25a1	-6.96002	3.35288	1056.83	4.63e-12	6.16e-10
53620	Vamp5	-2.96184	5.7594	1056.3	4.65e-12	6.16e-10
68802	Mypn	-5.13658	5.0728	1032.13	5.25e-12	6.88e-10
20450	St8sia2	-2.76989	5.80479	1031.75	5.26e-12	6.88e-10
320678	Iffo1	-2.30157	7.20544	1031.97	5.26e-12	6.88e-10
18619	Penk	6.17091	4.73813	1027.39	5.38e-12	7e-10
94227	Pi15	2.9146	6.83744	1022.47	5.52e-12	7.15e-10
107769	Tm6sf1	-5.4511	3.76296	1016.03	5.71e-12	7.36e-10
56504	Srpk3	-4.18918	4.14791	1014.52	5.76e-12	7.38e-10
69564	Nmrk2	-5.26023	4.39799	1010.67	5.87e-12	7.5e-10
16790	Anpep	2.71437	8.68416	1003.75	6.09e-12	7.74e-10
67426	Coq8a	-2.88087	5.67777	997.845	6.29e-12	7.95e-10
18008	Nes	-2.1957	9.67691	989.706	6.57e-12	8.26e-10
20666	Sox11	-2.73183	6.35992	975.484	7.09e-12	8.88e-10
12299	Cacng1	-2.22017	7.18984	970.113	7.3e-12	9.1e-10
20847	Stat2	-2.28125	7.00718	962.456	7.61e-12	9.41e-10
107765	Ankrd1	-2.11349	9.00726	963.082	7.59e-12	9.41e-10
216961	Coro6	-2.53127	5.84772	954.398	7.96e-12	9.79e-10
232288	Frmd4b	-4.39625	4.09054	951.986	8.07e-12	9.87e-10
12575	Cdkn1a	-2.11916	10.1648	951.287	8.1e-12	9.87e-10
60527	Fads3	-2.11963	7.56365	946.667	8.31e-12	1.01e-09
18405	Orm1	4.49788	5.56324	942.356	8.52e-12	1.03e-09
69743	Casz1	-4.09217	4.09109	940.085	8.63e-12	1.04e-09
18772	Pkp1	-3.69703	4.9484	936.087	8.82e-12	1.05e-09
15483	Hsd11b1	2.76951	6.65414	935.721	8.84e-12	1.05e-09
12808	Cobl	-2.71775	5.39742	930.682	9.1e-12	1.08e-09
80285	Parp9	-2.51312	5.74335	928.231	9.23e-12	1.09e-09
433766	Trim63	-3.78598	4.2684	921.476	9.59e-12	1.13e-09
18166	Npy1r	6.86779	4.59166	910.966	1.02e-11	1.19e-09
20411	Sorbs1	-2.42036	6.67038	908.917	1.03e-11	1.2e-09
14114	Fbln1	2.43895	8.50891	907.389	1.04e-11	1.21e-09
12759	Clu	3.09328	5.93202	905.604	1.05e-11	1.22e-09
58801	Pmaip1	-3.34265	4.52111	899.872	1.09e-11	1.25e-09
16002	Igf2	-2.03188	9.24193	900.456	1.08e-11	1.25e-09
20379	Sfrp4	4.16623	5.40194	899.164	1.09e-11	1.25e-09
17882	Myh2	-5.35965	3.58063	895.794	1.11e-11	1.26e-09
14313	Fst	-2.54258	5.54596	896.502	1.11e-11	1.26e-09
71306	Mfap3l	-2.16622	6.59416	895.492	1.12e-11	1.26e-09
666060	Frmpd1	-2.71706	5.42564	892.689	1.14e-11	1.27e-09
11752	Anxa8	-3.01053	4.84141	878.586	1.24e-11	1.38e-09
14766	Adgrg1	-2.09896	6.80263	875.986	1.25e-11	1.4e-09
17311	Kitl	2.79483	6.64563	873.493	1.27e-11	1.41e-09
22337	Vdr	2.54439	8.52696	871.17	1.29e-11	1.43e-09
13609	S1pr1	2.47142	7.28677	869.541	1.3e-11	1.44e-09
16420	Itgb6	-3.37024	4.41216	856.011	1.42e-11	1.54e-09
74754	Dhcr24	-2.16604	6.55651	857.062	1.41e-11	1.54e-09
110454	Ly6a	-2.16445	8.26319	856.778	1.41e-11	1.54e-09
30935	Tor3a	-1.99803	7.52473	848.914	1.48e-11	1.6e-09
66175	Mustn1	-2.23874	6.08869	844.281	1.53e-11	1.64e-09
11733	Ank1	-2.10111	6.77319	844.682	1.52e-11	1.64e-09
105171	Arrdc3	2.49933	7.10426	840.629	1.56e-11	1.67e-09
100043899	R3hdml	-4.12348	4.83815	835.571	1.61e-11	1.72e-09
58185	Rsad2	-6.14561	5.68064	1291.59	1.68e-11	1.78e-09
15958	Ifit2	-2.83368	5.24698	828.796	1.68e-11	1.78e-09
228785	Mylk2	-3.93347	4.03084	814.052	1.85e-11	1.95e-09
68460	Dhrs7c	-5.49804	3.22316	810.135	1.9e-11	1.98e-09
380711	Rap1gap2	-2.47086	6.50941	810.64	1.89e-11	1.98e-09
227659	Slc2a6	-3.41462	4.44105	809.122	1.91e-11	1.99e-09
653016	Mymx	-2.75635	6.30371	808.462	1.92e-11	1.99e-09
20148	Dhrs3	3.21557	6.10662	807.048	1.94e-11	2e-09
57875	Angptl4	2.27797	8.47026	798.549	2.05e-11	2.11e-09
12398	Cbfa2t3	-4.4718	3.80771	792.699	2.13e-11	2.18e-09
234515	Inpp4b	-4.85496	3.67973	791.367	2.15e-11	2.2e-09
30928	Zbtb18	-2.06167	6.96398	790.393	2.16e-11	2.2e-09
72333	Palld	-2.11787	6.77933	788.998	2.18e-11	2.21e-09
16803	Lbp	2.43373	6.93469	783.56	2.26e-11	2.29e-09
21384	Tbx15	-2.05792	7.32275	778.268	2.35e-11	2.36e-09
227721	Plpp7	-3.5965	4.07005	777.197	2.36e-11	2.37e-09
233246	Ano5	-6.79977	2.91834	770.861	2.47e-11	2.47e-09
71093	Atoh8	2.49072	7.02294	768.113	2.52e-11	2.5e-09
19288	Ptx3	3.55491	5.14117	767.999	2.52e-11	2.5e-09
18198	Musk	-2.54668	5.65559	764.025	2.59e-11	2.56e-09
17260	Mef2c	-4.0769	3.76453	758.817	2.68e-11	2.64e-09
18950	Pnp	2.9206	6.59837	754.056	2.78e-11	2.72e-09
20586	Smarca4	-2.06565	6.88897	753.055	2.79e-11	2.73e-09
232371	C1rl	2.81968	5.90588	751.994	2.82e-11	2.74e-09
378431	Txlnb	-3.85111	4.31337	745.841	2.94e-11	2.85e-09
230073	Ddx58	-2.68435	6.67086	744.843	2.96e-11	2.85e-09
448987	Fbxl7	3.14015	5.43984	745.376	2.95e-11	2.85e-09
12558	Cdh2	-1.88336	7.52149	741.909	3.02e-11	2.9e-09
100040462	Mndal	-4.01072	3.96355	734.681	3.19e-11	3.05e-09
58522	Trim54	-3.99429	4.71328	726.807	3.37e-11	3.2e-09
16193	Il6	4.34	4.63872	726.87	3.37e-11	3.2e-09
16573	Kif5b	-1.84178	8.20977	721.85	3.5e-11	3.31e-09
14362	Fzd1	2.16631	7.55947	720.844	3.52e-11	3.32e-09
73230	Bmper	2.43531	6.51894	713.176	3.73e-11	3.51e-09
207728	Pde2a	-3.91567	4.14685	712.15	3.76e-11	3.52e-09
16403	Itga6	-3.35605	4.88963	710.062	3.81e-11	3.55e-09
14758	Gpm6b	2.71181	5.81294	710.417	3.8e-11	3.55e-09
217219	Fam171a2	-2.15267	5.99583	706.908	3.91e-11	3.61e-09
11565	Adssl1	-2.08761	6.23156	706.765	3.91e-11	3.61e-09
329152	Hecw2	-2.84047	4.89374	703.958	3.99e-11	3.68e-09
108079	Prkaa2	-2.80373	4.66899	699.333	4.13e-11	3.77e-09
118449	Synpo2	-2.33697	7.27811	698.813	4.15e-11	3.77e-09
16391	Irf9	-2.15718	5.71486	699.859	4.12e-11	3.77e-09
13175	Dclk1	-1.85208	9.54844	700.149	4.11e-11	3.77e-09
244698	Hephl1	-6.04327	3.11493	697.392	4.2e-11	3.79e-09
243771	Parp12	-2.08907	5.94866	697.755	4.18e-11	3.79e-09
407243	Tmem189	-1.98205	6.81246	696.969	4.21e-11	3.79e-09
17938	Naca	-1.81628	9.81044	695.404	4.26e-11	3.82e-09
76722	Ckmt2	-6.29284	2.92939	693.357	4.33e-11	3.87e-09
20684	Sp100	-4.03212	3.55392	690.806	4.41e-11	3.93e-09
54610	Tbc1d8	-3.46967	4.78427	690.405	4.42e-11	3.93e-09
108151	Sema3d	-1.98577	6.17189	686.987	4.54e-11	4.02e-09
22436	Xdh	2.28189	7.39655	685.076	4.61e-11	4.07e-09
12870	Cp	2.03748	8.8887	683.976	4.65e-11	4.09e-09
215114	Hip1	-1.90028	7.17351	679.5	4.81e-11	4.22e-09
68339	Ccdc88c	-3.3412	4.34017	675.222	4.98e-11	4.35e-09
246228	Vwa1	2.24795	6.78945	673.061	5.06e-11	4.41e-09
52076	Tmem38b	-2.01947	6.41647	671.706	5.12e-11	4.44e-09
80861	Dhx58	-3.05942	4.25568	665.514	5.37e-11	4.65e-09
11938	Atp2a2	-1.74463	9.32514	664.566	5.41e-11	4.67e-09
22021	Tpst1	2.26276	6.51824	663.259	5.47e-11	4.69e-09
13860	Eps8	2.35766	7.12188	663.286	5.47e-11	4.69e-09
23959	Nt5e	2.97713	5.30514	658.588	5.68e-11	4.85e-09
99633	Adgrl2	2.00268	8.52857	656.606	5.77e-11	4.91e-09
11363	Acadl	-2.35689	7.33987	655.766	5.81e-11	4.93e-09
56811	Dkk2	2.81571	5.55536	649.615	6.1e-11	5.17e-09
73710	Tubb2b	-1.85157	6.50806	647.584	6.21e-11	5.21e-09
22003	Tpm1	-1.79776	10.1958	647.638	6.2e-11	5.21e-09
15234	Hgf	2.14179	6.9877	647.413	6.21e-11	5.21e-09
72349	Dusp3	-2.04051	6.2363	645.933	6.29e-11	5.26e-09
104943	Fam110c	4.34643	4.40807	644.848	6.35e-11	5.29e-09
11870	Art1	-4.72278	3.41738	641.237	6.54e-11	5.43e-09
227753	Gsn	2.17093	10.8473	640.393	6.58e-11	5.45e-09
20613	Snai1	2.04478	7.92621	639.583	6.63e-11	5.47e-09
50908	C1s1	2.01783	7.50454	633.045	7e-11	5.76e-09
19200	Pstpip1	-4.70961	4.15033	630.494	7.15e-11	5.86e-09
63828	Fn3k	-3.92755	3.63084	630.31	7.16e-11	5.86e-09
329934	Foxo6	-2.60668	4.66882	625.806	7.43e-11	6.06e-09
21743	Inmt	6.21971	3.95143	625.548	7.45e-11	6.06e-09
98878	Ehd4	-1.72394	8.16817	624.674	7.51e-11	6.09e-09
237611	Stac3	-2.51573	4.76321	622.723	7.63e-11	6.15e-09
114601	Ehbp1l1	-1.89095	7.85867	623.188	7.6e-11	6.15e-09
225638	Alpk2	-3.18964	4.01269	621.424	7.71e-11	6.17e-09
98267	Stk17b	-1.7043	7.84465	621.677	7.7e-11	6.17e-09
16010	Igfbp4	1.94862	8.12516	621.52	7.71e-11	6.17e-09
245527	Eda2r	-2.27244	6.01561	620.413	7.78e-11	6.2e-09
268859	Rbfox1	-4.31367	3.21133	619.762	7.82e-11	6.22e-09
12801	Cnr1	-4.15638	3.72847	616.11	8.07e-11	6.4e-09
74318	Hopx	3.90138	4.51951	614.471	8.19e-11	6.47e-09
107589	Mylk	2.36674	6.37145	612.477	8.33e-11	6.56e-09
223332	Ranbp3l	3.84226	4.52031	610.703	8.46e-11	6.64e-09
11600	Angpt1	1.99453	8.2329	608.526	8.62e-11	6.75e-09
102093	Phkb	-1.72215	7.32146	605.83	8.82e-11	6.87e-09
76650	Srxn1	2.36147	5.93655	605.755	8.83e-11	6.87e-09
240726	Slco5a1	-5.53477	2.72645	598.964	9.37e-11	7.28e-09
20250	Scd2	-1.80927	9.37912	595.992	9.62e-11	7.43e-09
80876	Ifitm2	2.00952	9.01251	596.255	9.6e-11	7.43e-09
58859	Efemp2	2.00908	7.19452	593.471	9.84e-11	7.57e-09
20128	Trim30a	-3.6155	3.81629	591.474	1e-10	7.69e-09
235323	Usp28	-1.9571	5.92544	586.718	1.04e-10	8e-09
107272	Psat1	-1.71457	6.675	575.336	1.16e-10	8.84e-09
231148	Ablim2	-4.17467	3.16365	574.93	1.16e-10	8.85e-09
225845	Plaat3	-2.24488	5.44873	570.119	1.22e-10	9.2e-09
209630	Frmd4a	-1.86527	6.44826	570.332	1.21e-10	9.2e-09
27047	Omd	2.33891	6.0417	568.09	1.24e-10	9.35e-09
243197	Mfsd7a	-3.06197	3.97313	566.212	1.26e-10	9.49e-09
80708	Pacsin3	-1.88557	6.13262	565.013	1.27e-10	9.57e-09
12338	Capn6	-1.79143	6.39945	564.01	1.29e-10	9.6e-09
11426	Macf1	-1.68167	9.40681	564.163	1.28e-10	9.6e-09
68585	Rtn4	-1.60842	9.4163	563.635	1.29e-10	9.61e-09
100039796	Tgtp2	-7.92897	2.28818	562.667	1.3e-10	9.67e-09
59091	Jph2	-1.90263	7.95466	562.324	1.31e-10	9.68e-09
629147	Ctxn3	-3.46357	3.59474	561.15	1.32e-10	9.76e-09
74901	Kbtbd11	2.08151	6.44497	559.848	1.34e-10	9.85e-09
56177	Olfm1	-1.72042	6.88918	557.206	1.37e-10	1.01e-08
20661	Sort1	-3.99293	4.12764	555.519	1.39e-10	1.02e-08
236573	Gbp9	-2.15931	5.11787	553.891	1.42e-10	1.03e-08
212862	Chpt1	-1.76817	6.20739	549.902	1.47e-10	1.07e-08
207521	Dtx4	-2.04335	5.82781	548.681	1.49e-10	1.08e-08
20539	Slc7a5	-1.92982	7.07617	548.734	1.49e-10	1.08e-08
66473	Ctrb1	-3.9299	3.22085	547.305	1.51e-10	1.09e-08
625054	Gm6548	-1.94618	5.59628	544.719	1.55e-10	1.11e-08
21809	Tgfb3	-1.64704	7.15139	544.65	1.55e-10	1.11e-08
20512	Slc1a3	1.86556	7.27653	541.625	1.59e-10	1.14e-08
14261	Fmo1	1.79957	9.54113	540.717	1.61e-10	1.15e-08
67138	Herc6	-3.0714	3.9069	539.181	1.63e-10	1.16e-08
14609	Gja1	1.94849	7.2779	538.964	1.63e-10	1.16e-08
22393	Wfs1	-1.76363	6.42221	536.564	1.67e-10	1.19e-08
20391	Sgca	-2.03549	5.36295	530.301	1.78e-10	1.26e-08
209558	Enpp3	2.06043	6.22459	530.205	1.78e-10	1.26e-08
57810	Cdon	-1.60508	8.56744	528.09	1.82e-10	1.28e-08
71738	Mamdc2	-3.62241	3.67875	526.013	1.86e-10	1.3e-08
18164	Nptx1	-2.12461	5.17059	525.168	1.87e-10	1.31e-08
11443	Chrnb1	-1.65917	6.70088	521.872	1.94e-10	1.35e-08
72017	Cyb5r1	-1.75718	6.13018	519.709	1.98e-10	1.38e-08
14555	Gpd1	-4.45198	2.97474	519.03	1.99e-10	1.39e-08
244091	Fsd2	-5.45753	2.60189	517.691	2.02e-10	1.4e-08
321022	Cdv3	-1.53706	7.97829	517.179	2.03e-10	1.4e-08
11630	Crybg1	1.79745	7.4217	515.679	2.06e-10	1.42e-08
320452	P4ha3	2.06216	6.40861	513.105	2.12e-10	1.46e-08
233199	Mybpc2	-3.38185	3.50372	511.037	2.16e-10	1.48e-08
72113	Adck1	1.96606	6.37973	511.373	2.15e-10	1.48e-08
18227	Nr4a2	2.91182	4.82477	508.311	2.22e-10	1.52e-08
23967	Osr1	2.86172	4.866	507.19	2.25e-10	1.53e-08
18186	Nrp1	1.75579	7.74381	504.396	2.32e-10	1.57e-08
18196	Nsg1	1.83644	6.99923	503.831	2.33e-10	1.58e-08
23876	Fbln5	1.83787	6.84723	500.322	2.42e-10	1.63e-08
12628	Cfh	1.72176	8.0755	499.993	2.43e-10	1.64e-08
50909	C1ra	1.84461	6.95262	498.408	2.47e-10	1.66e-08
21393	Tcap	-5.2713	2.5707	497.807	2.48e-10	1.67e-08
217069	Trim25	-1.70498	6.09053	497.524	2.49e-10	1.67e-08
67088	Cand2	-2.0273	6.69142	496.202	2.52e-10	1.68e-08
329828	Myorg	-1.87269	5.84958	496.363	2.52e-10	1.68e-08
65112	Pmepa1	-1.52239	8.16901	496.038	2.53e-10	1.68e-08
223435	Trio	-1.58052	6.95107	490.274	2.69e-10	1.78e-08
60613	Kcnq4	-2.73085	4.57913	488.802	2.73e-10	1.8e-08
76895	Bicd2	-1.52779	8.00893	489.167	2.72e-10	1.8e-08
77794	Adamtsl2	-4.66333	2.74232	487.811	2.76e-10	1.81e-08
67216	Mboat2	-2.4329	4.52759	487.69	2.76e-10	1.81e-08
170706	Tmem37	-2.16518	4.83451	487.631	2.77e-10	1.81e-08
18578	Pde4b	1.93687	6.26333	485.163	2.84e-10	1.86e-08
224008	Spidr	2.06094	5.92504	483.191	2.9e-10	1.89e-08
219148	Fam167a	-5.0538	2.53867	481.519	2.96e-10	1.92e-08
18769	Pkig	-1.5285	7.54475	481.129	2.97e-10	1.92e-08
17755	Map1b	-1.47491	8.40666	481.519	2.96e-10	1.92e-08
14456	Gas6	1.73743	7.72573	479.012	3.04e-10	1.96e-08
100503043	Armcx4	-2.44796	4.73576	477.959	3.07e-10	1.98e-08
56417	Adar	-1.7013	6.4666	476.218	3.13e-10	2.01e-08
665113	Tnik	-3.9854	3.06883	475.819	3.15e-10	2.02e-08
19017	Ppargc1a	-5.09828	2.8081	474.704	3.19e-10	2.04e-08
229003	Helz2	-1.97812	6.3208	473.817	3.22e-10	2.05e-08
11447	Chrnd	-1.61437	7.80851	474.044	3.21e-10	2.05e-08
77559	Agl	-1.66567	7.21517	473.073	3.24e-10	2.06e-08
69216	Svbp	-1.96362	5.16968	471.54	3.3e-10	2.09e-08
330256	Gm20559	-3.23487	3.5029	470.327	3.34e-10	2.11e-08
13003	Vcan	1.87381	8.8052	470.495	3.34e-10	2.11e-08
19223	Ptgis	-1.55866	6.58617	468.563	3.41e-10	2.15e-08
57266	Cxcl14	3.98826	4.03291	467.718	3.44e-10	2.16e-08
14360	Fyn	-1.5952	6.4342	466.773	3.48e-10	2.18e-08
71584	Gdpd2	4.51813	3.98135	466.433	3.49e-10	2.18e-08
68018	Cert1	-1.68928	5.95822	465.83	3.52e-10	2.19e-08
76884	Cyfip2	-5.9442	2.90803	463.133	3.63e-10	2.25e-08
68810	Nexn	-2.2276	7.18114	463.005	3.63e-10	2.25e-08
13346	Des	-1.5232	10.7288	462.148	3.67e-10	2.27e-08
11670	Aldh3a1	1.93984	6.22605	462.229	3.66e-10	2.27e-08
244745	Dpy19l1	1.79345	8.48899	461.162	3.71e-10	2.29e-08
68728	Trp53inp2	-1.51977	7.3516	459.798	3.77e-10	2.32e-08
327978	Slfn5	-5.44949	2.99499	456.459	3.91e-10	2.4e-08
215653	Rassf2	2.42247	5.11119	453.641	4.04e-10	2.47e-08
20648	Snta1	-2.02066	5.56196	452.28	4.11e-10	2.51e-08
67630	Samd8	-1.69722	6.84517	448.842	4.27e-10	2.61e-08
11492	Adam19	-1.47481	7.72116	448.471	4.29e-10	2.61e-08
243905	Zfp568	-1.6849	6.67717	447.831	4.33e-10	2.62e-08
21857	Timp1	1.63272	7.87274	446.247	4.41e-10	2.67e-08
19128	Pros1	1.99385	6.24836	445.965	4.42e-10	2.67e-08
68794	Flnc	-1.60836	9.39222	445.548	4.44e-10	2.68e-08
12667	Chrd	-2.26741	4.99241	443	4.58e-10	2.75e-08
215378	Brinp3	1.63892	8.09631	441.555	4.66e-10	2.79e-08
12837	Col8a1	-1.65078	6.40273	440.522	4.72e-10	2.82e-08
102334	Ankrd10	-1.61246	6.8551	439.956	4.75e-10	2.84e-08
13400	Dmpk	-1.5165	7.76739	438.441	4.83e-10	2.88e-08
24000	Ptpn21	-1.55683	6.51874	436.608	4.94e-10	2.94e-08
19182	Psmc3	-1.47493	8.04492	436.096	4.97e-10	2.95e-08
56323	Dnajb5	-1.90852	5.1973	433.937	5.1e-10	3.02e-08
15945	Cxcl10	-3.15399	3.53012	433.299	5.14e-10	3.03e-08
654812	Angptl7	11.85	3.18023	433.363	5.14e-10	3.03e-08
74270	Usp20	-1.88478	5.54419	428.92	5.42e-10	3.18e-08
16332	Inppl1	-1.65629	7.87261	428.885	5.43e-10	3.18e-08
17967	Ncam1	-1.42474	9.50672	428.741	5.44e-10	3.18e-08
20750	Spp1	1.69156	11.6307	428.7	5.44e-10	3.18e-08
16716	Ky	-7.05446	2.19413	426.015	5.62e-10	3.27e-08
14431	Gamt	-2.10753	5.0155	426.009	5.62e-10	3.27e-08
238161	Akap6	-1.44278	7.07301	425.874	5.63e-10	3.27e-08
53381	Prdx4	1.66276	6.92477	425.185	5.68e-10	3.29e-08
70129	Slc44a4	-4.92654	2.64525	424.154	5.75e-10	3.3e-08
105440	Kctd9	-1.83686	5.40513	424.17	5.75e-10	3.3e-08
380912	Zfp395	1.68489	6.77353	424.671	5.71e-10	3.3e-08
68180	Hyi	2.66491	4.76629	424.351	5.74e-10	3.3e-08
19219	Ptger4	2.49177	5.13955	423.904	5.77e-10	3.31e-08
23961	Oas1b	-3.96552	3.1356	423.369	5.81e-10	3.32e-08
18074	Nid2	1.72149	10.2385	422.413	5.88e-10	3.36e-08
17906	Myl2	-7.52095	1.88553	420.296	6.03e-10	3.43e-08
666794	Rbm24	-1.52469	7.36283	420.214	6.04e-10	3.43e-08
17884	Myh4	-4.61044	2.54766	419.623	6.08e-10	3.45e-08
54214	Golga4	-1.64226	6.90081	419.184	6.12e-10	3.46e-08
109245	Lrrc39	-3.33586	3.18727	418.351	6.18e-10	3.49e-08
14793	Cdca3	2.14987	5.42911	417.484	6.25e-10	3.52e-08
17069	Ly6e	-1.39897	9.89829	416.966	6.29e-10	3.53e-08
20716	Serpina3n	4.41134	3.78856	416.899	6.29e-10	3.53e-08
18230	Nxn	1.55597	7.9595	416.233	6.35e-10	3.55e-08
12266	C3	2.04311	6.60423	416.335	6.34e-10	3.55e-08
231207	Cpeb2	-3.52031	3.15946	415.928	6.37e-10	3.56e-08
69253	Hspb2	-2.22834	4.65975	414.216	6.51e-10	3.61e-08
83921	Cemip2	-1.54172	6.17695	414.184	6.51e-10	3.61e-08
214791	Sertad4	-1.4284	7.00111	414.582	6.48e-10	3.61e-08
213053	Slc39a14	1.60725	7.72918	414.455	6.49e-10	3.61e-08
14199	Fhl1	-1.44839	6.7847	413.684	6.56e-10	3.62e-08
16582	Kifc3	-1.48992	6.42802	412.591	6.65e-10	3.65e-08
72043	Sulf2	1.58306	9.11294	412.809	6.63e-10	3.65e-08
17386	Mmp13	4.89888	3.63861	412.487	6.66e-10	3.65e-08
16564	Kif21a	1.75693	6.41832	412.186	6.68e-10	3.66e-08
56068	Ammecr1	-2.29641	4.9021	411.61	6.73e-10	3.68e-08
99543	Olfml3	1.70511	7.53962	410.862	6.79e-10	3.7e-08
18553	Pcsk6	2.95296	4.4117	410.863	6.79e-10	3.7e-08
57915	Tbc1d1	-2.01394	6.24111	410.111	6.86e-10	3.73e-08
20192	Ryr3	-2.13273	4.71134	409.654	6.9e-10	3.74e-08
11744	Anxa11	-1.9048	5.67193	409.306	6.93e-10	3.75e-08
11539	Adora1	-4.18143	2.66641	408.47	7.01e-10	3.77e-08
22402	Ccn4	-1.41751	7.04542	408.548	7e-10	3.77e-08
18793	Plaur	2.49003	4.91994	408.561	7e-10	3.77e-08
67374	Jam2	-1.50571	6.29423	407.789	7.07e-10	3.8e-08
11305	Abca2	-1.85691	5.7866	406.057	7.23e-10	3.86e-08
56437	Rrad	-1.82998	5.14217	406.424	7.19e-10	3.86e-08
11652	Akt2	-1.35988	8.21197	405.927	7.24e-10	3.86e-08
16009	Igfbp3	1.5963	7.12432	406.045	7.23e-10	3.86e-08
73569	Vgll3	-1.50388	6.40474	405.465	7.28e-10	3.87e-08
96957	Tmem62	-2.24163	4.36402	403.99	7.42e-10	3.94e-08
230779	Serinc2	-1.50802	6.30584	401.994	7.62e-10	4.04e-08
17035	Lxn	2.40774	4.95791	399.659	7.85e-10	4.15e-08
68691	Kansl1l	-1.7041	5.47263	398.638	7.96e-10	4.2e-08
15460	Hr	-2.92893	3.50108	397.667	8.06e-10	4.25e-08
14681	Gnao1	1.6977	9.26155	397.472	8.08e-10	4.25e-08
20501	Slc16a1	1.50686	8.79183	396.618	8.17e-10	4.29e-08
26364	Adgre5	-1.35078	7.82888	396.324	8.2e-10	4.3e-08
232670	Tspan33	-3.64827	2.96318	395.032	8.35e-10	4.36e-08
53412	Ppp1r3c	3.08107	4.32583	394.947	8.36e-10	4.36e-08
218454	Lhfpl2	-1.7246	5.97255	394.111	8.45e-10	4.39e-08
77976	Nuak1	-1.52363	6.66051	393.826	8.48e-10	4.39e-08
14972	H2-K1	-1.44889	6.93627	393.822	8.48e-10	4.39e-08
107995	Cdc20	2.12717	5.32285	394.269	8.43e-10	4.39e-08
50915	Grb14	3.29384	4.1059	393.729	8.49e-10	4.39e-08
17857	Mx1	-6.33978	1.993	392.32	8.65e-10	4.46e-08
246710	Rhobtb2	-1.5357	6.02831	392.261	8.66e-10	4.46e-08
12738	Cldn2	-3.33819	3.44403	387.165	9.27e-10	4.76e-08
18414	Osmr	1.50183	8.04107	386.341	9.38e-10	4.81e-08
72301	Shisal1	-3.22276	3.14692	386.013	9.42e-10	4.82e-08
17768	Mthfd2	-1.88281	4.93593	385.418	9.49e-10	4.84e-08
110119	Mpi	-1.57199	6.04628	385.436	9.49e-10	4.84e-08
56857	Slc37a2	-3.23894	3.57902	385.005	9.55e-10	4.86e-08
70110	Ifi35	-1.8766	5.48725	384.622	9.6e-10	4.87e-08
353211	Prune2	-1.53301	8.42433	384.735	9.58e-10	4.87e-08
64082	Popdc2	-4.49902	3.66939	383.937	9.69e-10	4.89e-08
373864	Col27a1	2.45311	5.10922	383.986	9.68e-10	4.89e-08
268297	Scml4	-3.57618	3.48715	383.691	9.72e-10	4.9e-08
27389	Dusp13	-3.28055	4.01917	383.438	9.75e-10	4.91e-08
21415	Tcf7l1	1.5785	6.7877	382.787	9.84e-10	4.94e-08
76757	Trdn	-3.4727	3.05638	380.903	1.01e-09	5.06e-08
107371	Exoc6	-2.33908	4.12619	380.762	1.01e-09	5.06e-08
14667	Gm2a	1.50676	7.74244	380.553	1.01e-09	5.07e-08
12608	Cebpb	1.58514	7.51854	380.016	1.02e-09	5.09e-08
21814	Tgfbr3	1.8586	5.71893	380.085	1.02e-09	5.09e-08
723817	Mir133b	-2.98199	3.64306	377.991	1.05e-09	5.2e-08
20272	Scn7a	-2.85906	3.77177	378.081	1.05e-09	5.2e-08
19240	Tmsb10	-1.51979	10.3932	378.15	1.05e-09	5.2e-08
27357	Gyg	-1.51886	6.11756	377.468	1.06e-09	5.23e-08
378435	Mafa	-3.94271	2.65451	377.099	1.06e-09	5.25e-08
20969	Sdc1	1.63504	7.9615	376.856	1.07e-09	5.25e-08
57440	Ehd3	1.75396	6.01681	376.899	1.07e-09	5.25e-08
79362	Bhlhe41	-1.72702	5.23592	376.309	1.08e-09	5.28e-08
20377	Sfrp1	2.56258	4.64989	375.411	1.09e-09	5.33e-08
19645	Rb1	-1.59416	6.65746	375.26	1.09e-09	5.34e-08
109305	Orai1	-2.12043	4.8712	374.613	1.1e-09	5.37e-08
68828	Sync	-1.95547	5.26656	374.535	1.1e-09	5.37e-08
16561	Kif1b	-1.41279	7.86043	373.793	1.11e-09	5.42e-08
20402	Zfp106	-1.5825	8.82499	372.71	1.13e-09	5.49e-08
56772	Mllt11	-2.10895	4.6485	372.328	1.14e-09	5.51e-08
69181	Dyrk2	-1.86739	5.48652	372.049	1.14e-09	5.52e-08
104215	Rhoq	-1.33035	7.38182	371.25	1.15e-09	5.57e-08
277978	Exoc3l	-2.43388	3.96466	371.103	1.16e-09	5.58e-08
23960	Oas1g	-8.62781	2.06713	366.363	1.24e-09	5.95e-08
18442	P2ry2	-2.32823	4.13512	366.317	1.24e-09	5.95e-08
67149	Nkain1	-1.74134	5.21683	365.576	1.25e-09	6e-08
24115	Best1	-2.20954	4.24254	365.146	1.26e-09	6.01e-08
23882	Gadd45g	-1.74384	5.34717	365.294	1.26e-09	6.01e-08
16190	Il4ra	1.73086	8.11703	364.348	1.27e-09	6.06e-08
330119	Adamts3	3.23603	4.01601	364.356	1.27e-09	6.06e-08
442827	Rab44	-4.07645	2.57319	363.833	1.28e-09	6.1e-08
12061	Bdkrb1	2.77572	4.35528	363.69	1.29e-09	6.1e-08
11603	Agrn	-1.80085	7.40652	362.828	1.3e-09	6.16e-08
20482	Skil	-1.54328	6.06419	362.255	1.31e-09	6.2e-08
66929	Asf1b	1.66892	6.32609	361.484	1.33e-09	6.26e-08
52250	Reep1	-2.99267	3.82869	358.94	1.38e-09	6.49e-08
12835	Col6a3	-1.39503	8.48116	358.423	1.39e-09	6.52e-08
53313	Atp2a3	-5.59516	1.93771	355.804	1.44e-09	6.74e-08
12323	Camk2b	-4.77848	2.36014	355.91	1.44e-09	6.74e-08
58809	Rnase4	1.48344	7.14315	356.03	1.44e-09	6.74e-08
66109	Tspan13	-4.87122	2.32663	354.997	1.46e-09	6.81e-08
14205	Vegfd	2.11759	5.67843	354.894	1.46e-09	6.81e-08
238455	Macc1	-4.29042	2.37311	353.602	1.49e-09	6.91e-08
110196	Fdps	-1.60621	5.83517	353.579	1.49e-09	6.91e-08
26388	Ifi202b	-1.318	7.30481	353.827	1.48e-09	6.91e-08
68612	Ube2c	1.79449	5.68545	353.217	1.5e-09	6.93e-08
50706	Postn	-1.60616	6.49547	351.996	1.52e-09	7.05e-08
223513	Abra	-4.09051	2.47375	350.255	1.56e-09	7.19e-08
22032	Traf4	-1.34569	7.21418	350.448	1.56e-09	7.19e-08
74205	Acsl3	-1.29132	7.41594	350.479	1.56e-09	7.19e-08
93692	Glrx	1.58951	6.70615	348.71	1.6e-09	7.35e-08
76626	Msi2	-1.41247	7.64197	347.484	1.63e-09	7.47e-08
66985	Rassf7	-2.51411	3.719	347.106	1.64e-09	7.49e-08
72269	Cda	2.34696	4.69845	347.184	1.64e-09	7.49e-08
17888	Myh6	-4.53498	2.53763	346.641	1.65e-09	7.53e-08
70370	Fbln7	1.61276	6.19959	345.735	1.67e-09	7.62e-08
50527	Ero1a	1.6042	7.0901	345.572	1.68e-09	7.63e-08
19268	Ptprf	1.63392	8.24674	345.183	1.69e-09	7.66e-08
65106	Arl6ip5	-1.27952	8.70298	344.921	1.69e-09	7.68e-08
235283	Gramd1b	-2.69088	3.48562	344.586	1.7e-09	7.7e-08
52377	Rcn3	1.47552	8.15695	344.503	1.71e-09	7.7e-08
12569	Cdk5r1	-2.60851	3.59304	343.345	1.74e-09	7.79e-08
76707	Clasp1	-1.40493	7.18957	343.447	1.73e-09	7.79e-08
77125	Il33	2.05714	5.0674	343.334	1.74e-09	7.79e-08
72500	Ier5l	2.19479	5.42197	343.648	1.73e-09	7.79e-08
57278	Bcam	-1.76124	6.01065	342.577	1.76e-09	7.86e-08
236539	Phgdh	-1.60216	6.21661	341.924	1.77e-09	7.93e-08
19293	Pvalb	-5.43188	1.94867	341.555	1.78e-09	7.95e-08
12977	Csf1	1.42187	9.53144	341.584	1.78e-09	7.95e-08
69480	Ttc9	-1.75274	5.33178	338.741	1.86e-09	8.27e-08
12702	Socs3	2.06487	7.13404	338.843	1.86e-09	8.27e-08
192678	Rassf3	-1.62328	5.43984	337.566	1.9e-09	8.41e-08
16644	Kng1	5.5685	2.99724	337.13	1.91e-09	8.45e-08
13179	Dcn	1.66629	7.27981	335.533	1.96e-09	8.65e-08
244238	Mrgpre	2.27115	4.71499	334.928	1.98e-09	8.72e-08
50795	Sh3bgr	-3.01271	3.10155	334.421	1.99e-09	8.76e-08
226841	Vash2	-1.45201	6.10841	334.438	1.99e-09	8.76e-08
20866	Stim1	-1.75306	5.78177	332.694	2.05e-09	8.98e-08
30963	Hacd1	-1.41956	6.67264	332.007	2.07e-09	9.06e-08
21345	Tagln	-2.41265	4.30154	331.441	2.09e-09	9.13e-08
66889	Rnf128	-2.12176	4.4878	328.054	2.2e-09	9.62e-08
19735	Rgs2	3.2458	3.83433	327.635	2.22e-09	9.66e-08
11717	Ampd3	1.40499	7.28917	326.714	2.25e-09	9.78e-08
14165	Fgf10	3.59684	3.84867	326.726	2.25e-09	9.78e-08
330189	Tmem120b	-1.74148	5.08258	326.122	2.27e-09	9.85e-08
213760	Prepl	-1.73403	5.80454	326.057	2.27e-09	9.85e-08
27428	Shroom3	-2.99631	4.21372	325.562	2.29e-09	9.91e-08
71566	Clmp	1.61146	5.99124	325.436	2.29e-09	9.91e-08
11883	Arsa	1.75633	6.15182	325.314	2.3e-09	9.92e-08
13850	Ephx2	4.21633	3.455	324.758	2.32e-09	9.99e-08
319594	Hif1an	-1.43948	6.41685	324.532	2.33e-09	1e-07
107094	Rrp12	-1.52212	5.4691	322.669	2.4e-09	1.03e-07
17258	Mef2a	-1.55517	7.63552	321.594	2.44e-09	1.05e-07
14862	Gstm1	1.39586	8.07763	321.299	2.45e-09	1.05e-07
17329	Cxcl9	-8.44059	1.88185	320.318	2.49e-09	1.06e-07
13195	Ddc	-3.45453	2.69306	320.384	2.49e-09	1.06e-07
73713	Rbm20	-1.39357	6.06666	320.188	2.5e-09	1.06e-07
100303644	C130080G10Rik	-4.7415	2.81571	319.987	2.5e-09	1.07e-07
109232	Sccpdh	-1.38096	6.02592	319.721	2.52e-09	1.07e-07
27226	Pla2g7	2.48203	4.42749	317.742	2.6e-09	1.1e-07
11352	Abl2	-1.3719	6.05143	317.314	2.62e-09	1.11e-07
66273	Aamdc	-2.0821	4.40493	315.972	2.67e-09	1.13e-07
20112	Rps6ka2	-2.06393	4.4556	314.313	2.75e-09	1.16e-07
68646	Nadk2	1.54444	6.17729	313.13	2.8e-09	1.18e-07
18484	Pam	1.332	8.07162	312.415	2.84e-09	1.19e-07
12869	Cox8b	-2.9898	3.50755	311.085	2.9e-09	1.22e-07
225288	Fhod3	-1.74513	4.81381	311.247	2.89e-09	1.22e-07
67916	Plpp3	1.31867	8.21482	310.622	2.92e-09	1.22e-07
240327	Gm4951	-6.06293	1.72606	310.142	2.95e-09	1.23e-07
94045	P2rx5	-2.64975	3.43335	310.442	2.93e-09	1.23e-07
80976	Syt13	1.44354	6.90957	309.835	2.96e-09	1.23e-07
241303	Fam78a	-5.36949	1.8092	309.094	3e-09	1.25e-07
71728	Stk11ip	-1.48906	5.76886	308.602	3.02e-09	1.26e-07
21807	Tsc22d1	1.32195	9.4179	308.431	3.03e-09	1.26e-07
19659	Rbp1	3.66103	3.65951	308.454	3.03e-09	1.26e-07
22403	Ccn5	1.39064	7.02076	307.674	3.07e-09	1.27e-07
320415	Gchfr	1.4676	6.61014	307.503	3.08e-09	1.27e-07
56376	Pdlim5	-1.25057	7.0247	305.899	3.17e-09	1.3e-07
89867	Sec16b	1.66635	5.63791	306.263	3.15e-09	1.3e-07
70380	Mospd1	-1.87993	4.65733	304.943	3.22e-09	1.32e-07
16777	Lamb1	1.38496	9.60399	304.913	3.22e-09	1.32e-07
15953	Ifi47	-4.49662	2.61693	304.575	3.24e-09	1.33e-07
235633	Als2cl	-3.66093	2.61668	304.626	3.23e-09	1.33e-07
231872	Aimp2	-1.39242	5.88701	304.123	3.26e-09	1.33e-07
16000	Igf1	1.90433	5.62541	302.778	3.34e-09	1.36e-07
21968	Tom1	-1.75376	4.71237	301.704	3.4e-09	1.38e-07
22143	Tuba1b	-1.29277	6.48468	302.03	3.38e-09	1.38e-07
64009	Syne1	-1.25622	6.67036	302.132	3.38e-09	1.38e-07
27279	Tnfrsf12a	-1.34004	6.34296	300.88	3.45e-09	1.4e-07
268709	Fam107a	-3.42188	2.67974	300.04	3.5e-09	1.41e-07
53376	Usp2	-1.73793	5.02091	300.09	3.5e-09	1.41e-07
71946	Endod1	-1.55483	5.18977	300.52	3.47e-09	1.41e-07
66222	Serpinb1a	-1.53405	6.36298	300.166	3.49e-09	1.41e-07
71720	Osbpl3	-1.52709	5.69195	299.886	3.51e-09	1.41e-07
93834	Peli2	1.46727	6.274	300.224	3.49e-09	1.41e-07
77938	Fam53b	-1.43867	5.67765	299.541	3.53e-09	1.42e-07
108097	Prkab2	-1.62043	5.20237	297.31	3.67e-09	1.46e-07
76441	Daam2	-1.24442	6.75762	297.509	3.66e-09	1.46e-07
105298	Epdr1	1.40178	7.13401	297.876	3.63e-09	1.46e-07
240514	Ccdc85b	1.80407	5.64124	297.785	3.64e-09	1.46e-07
226971	Plekhb2	-1.29399	6.40218	295.832	3.77e-09	1.49e-07
14712	Gnpat	-1.22717	6.77249	295.999	3.75e-09	1.49e-07
18747	Prkaca	-1.18118	7.86217	295.983	3.76e-09	1.49e-07
14283	Fosl1	2.492	4.46913	296.075	3.75e-09	1.49e-07
234214	Sorbs2	-1.25351	6.61784	295.44	3.79e-09	1.5e-07
105782	Scrib	-1.22105	6.99255	294.369	3.86e-09	1.53e-07
12796	Camp	4.8738	3.5411	294.088	3.88e-09	1.53e-07
235542	Ppp2r3a	-1.28067	6.50042	293.703	3.91e-09	1.54e-07
12445	Ccnd3	-1.27569	8.25203	293.486	3.92e-09	1.54e-07
240725	Sulf1	1.32468	7.44658	293.465	3.93e-09	1.54e-07
21826	Thbs2	1.35151	9.01439	293.475	3.93e-09	1.54e-07
19348	Kif20a	1.63233	5.64467	293.129	3.95e-09	1.55e-07
17119	Mxd1	-1.64264	4.89158	292.663	3.98e-09	1.56e-07
15015	H2-Q4	-1.63737	5.11524	292.706	3.98e-09	1.56e-07
333433	Gpd1l	-1.27812	6.3317	292.783	3.97e-09	1.56e-07
231655	Oasl1	-4.10434	2.68211	291.26	4.08e-09	1.59e-07
12419	Cbx5	-1.16588	8.57038	291.474	4.07e-09	1.59e-07
19215	Ptgds	-4.19898	2.14357	290.921	4.11e-09	1.6e-07
57296	Psmd8	-1.16944	7.60073	290.833	4.11e-09	1.6e-07
237886	Slfn9	-2.93178	2.97263	290.279	4.15e-09	1.61e-07
381148	Prob1	-2.32793	3.83311	290.028	4.17e-09	1.61e-07
12447	Ccne1	1.80369	5.19422	290.078	4.17e-09	1.61e-07
14747	Cmklr1	-4.09768	2.94967	289.698	4.2e-09	1.62e-07
59031	Chst12	1.45009	6.33133	288.373	4.3e-09	1.66e-07
14389	Gab2	-1.92469	4.38975	286.573	4.44e-09	1.7e-07
13360	Dhcr7	-1.52413	5.87391	286.993	4.41e-09	1.7e-07
68539	Tmem109	-1.21228	7.16887	286.814	4.42e-09	1.7e-07
218820	Zfp503	1.53906	6.76043	285.893	4.5e-09	1.72e-07
74153	Uba7	-2.28002	3.69414	285.425	4.53e-09	1.73e-07
13479	Dpep1	-2.15637	4.13283	285.156	4.56e-09	1.73e-07
76457	Ccdc134	-1.70934	5.09751	285.213	4.55e-09	1.73e-07
20194	S100a10	1.25514	8.7129	285.367	4.54e-09	1.73e-07
11622	Ahr	1.36834	6.76868	285.639	4.52e-09	1.73e-07
11689	Alox5	-1.75565	4.9594	284.844	4.58e-09	1.74e-07
319387	Adgrl3	-2.4717	3.76842	284.219	4.63e-09	1.76e-07
234356	Csgalnact1	1.68761	6.04704	284.16	4.64e-09	1.76e-07
116847	Prelp	-1.44575	6.13968	283.597	4.69e-09	1.77e-07
27027	Tspan32	-4.08744	2.24596	281.481	4.87e-09	1.84e-07
108100	Baiap2	1.39325	6.54357	280.355	4.98e-09	1.88e-07
19703	Renbp	-2.00215	4.11556	279.216	5.08e-09	1.91e-07
13476	Reep5	-1.15165	7.81258	279.37	5.07e-09	1.91e-07
104418	Dgkz	-1.32209	6.39178	278.648	5.14e-09	1.93e-07
112407	Egln3	-1.1447	7.58644	278.363	5.16e-09	1.94e-07
17777	Mttp	-1.52467	5.1413	277.89	5.21e-09	1.95e-07
11777	Ap3s1	1.6097	5.56754	277.833	5.21e-09	1.95e-07
13138	Dag1	-1.43937	9.83295	277.281	5.27e-09	1.97e-07
26874	Abcd2	2.07493	4.647	277.269	5.27e-09	1.97e-07
19400	Rapsn	-1.22575	6.44172	275.812	5.41e-09	2.02e-07
216150	Cdc34	-1.26487	6.47293	275.466	5.45e-09	2.03e-07
15251	Hif1a	1.25335	8.79919	275.454	5.45e-09	2.03e-07
56198	Heyl	-1.30885	5.88263	274.228	5.58e-09	2.07e-07
170756	Slc8b1	-1.47818	5.31923	273.698	5.63e-09	2.08e-07
98932	Myl9	-1.3278	5.95729	273.923	5.61e-09	2.08e-07
13800	Enah	-1.18084	7.3942	273.962	5.61e-09	2.08e-07
73910	Arhgap18	1.43562	6.07949	273.399	5.67e-09	2.09e-07
171508	Creld1	-1.32358	5.79587	272.866	5.72e-09	2.11e-07
20111	Rps6ka1	-1.90143	4.50301	272.459	5.77e-09	2.12e-07
77552	Shisa4	-1.30709	5.88119	272.273	5.79e-09	2.13e-07
12442	Ccnb2	1.66545	5.39701	272.13	5.8e-09	2.13e-07
216867	Slc16a11	1.90419	4.9157	272.195	5.8e-09	2.13e-07
140493	Kcnn3	-1.53251	6.07708	271.755	5.85e-09	2.14e-07
111975	Igf2os	-4.42831	2.21934	271.264	5.9e-09	2.15e-07
244654	Mtss2	-1.15254	7.66796	271.512	5.87e-09	2.15e-07
20524	Slc25a17	1.49876	7.05278	271.151	5.91e-09	2.15e-07
11535	Adm	1.89437	4.91115	271.498	5.87e-09	2.15e-07
494504	Apcdd1	2.94136	4.54046	271.331	5.89e-09	2.15e-07
231464	Cnot6l	-1.24937	6.34582	270.602	5.98e-09	2.17e-07
319480	Itga11	2.13671	5.17047	270.669	5.97e-09	2.17e-07
65970	Lima1	-1.1426	8.85029	270.17	6.03e-09	2.18e-07
224796	Clic5	-5.1864	2.4419	269.6	6.09e-09	2.2e-07
67895	Ppa1	-1.46681	5.26528	269.573	6.1e-09	2.2e-07
11740	Slc25a5	-1.18019	7.88516	269.549	6.1e-09	2.2e-07
56699	Cdc42ep4	1.58374	5.69231	269.805	6.07e-09	2.2e-07
20499	Slc12a7	-1.27764	6.18894	269.248	6.13e-09	2.21e-07
353172	Gars	-1.12403	7.75996	269.019	6.16e-09	2.21e-07
12428	Ccna2	1.46842	6.34915	268.562	6.21e-09	2.23e-07
217410	Trib2	2.19834	4.98976	268.581	6.21e-09	2.23e-07
70717	Medag	1.36686	6.47686	268.173	6.26e-09	2.24e-07
219134	Shisa2	-4.66787	1.95875	267.558	6.34e-09	2.26e-07
226641	Atf6	-1.19361	7.44459	267.388	6.36e-09	2.26e-07
12876	Cpe	1.42078	6.30778	267.382	6.36e-09	2.26e-07
70676	Gulp1	1.4651	6.66616	267.424	6.35e-09	2.26e-07
98999	Znfx1	-1.1762	7.24679	267.096	6.39e-09	2.27e-07
668940	Myh7b	-4.05657	2.5753	266.46	6.47e-09	2.3e-07
68263	Pdhb	-1.24335	6.89654	266.417	6.48e-09	2.3e-07
20204	Prrx2	1.62178	5.86551	266.304	6.49e-09	2.3e-07
15951	Ifi204	-1.1869	6.68474	265.392	6.61e-09	2.34e-07
20971	Sdc4	1.2081	8.56953	265.144	6.64e-09	2.35e-07
74434	Sohlh2	-3.66357	2.3743	264.564	6.72e-09	2.37e-07
16404	Itga7	-1.20153	9.47921	264.479	6.73e-09	2.37e-07
12534	Cdk1	1.54216	6.21865	264.319	6.75e-09	2.38e-07
80718	Rab27b	-2.22784	3.97771	263.826	6.81e-09	2.4e-07
68895	Rasl11a	2.10433	4.52929	263.585	6.85e-09	2.4e-07
216161	Sbno2	1.33569	7.74748	263.423	6.87e-09	2.41e-07
11658	Alcam	1.76326	5.2748	262.999	6.93e-09	2.43e-07
56338	Txnip	1.21018	8.78956	262.342	7.02e-09	2.45e-07
227333	Dgkd	-1.38909	5.84854	261.697	7.1e-09	2.48e-07
329739	Fam102b	1.37093	6.37166	261.578	7.12e-09	2.48e-07
70762	Dclk2	2.37504	4.1735	261.123	7.19e-09	2.5e-07
215999	Mcu	-1.24863	6.24272	260.88	7.22e-09	2.51e-07
16646	Kpna1	-1.17521	6.51565	260.691	7.25e-09	2.52e-07
269152	Kif26b	-2.36355	3.40879	260.058	7.34e-09	2.55e-07
19231	Ptma	1.20192	9.08363	259.946	7.36e-09	2.55e-07
18104	Nqo1	2.34564	4.19201	259.839	7.37e-09	2.55e-07
74480	Samd4	-1.23067	6.14151	259.075	7.48e-09	2.59e-07
17912	Myo1b	1.48439	6.03111	258.605	7.55e-09	2.61e-07
12017	Bag1	-1.2804	7.153	258.033	7.64e-09	2.64e-07
227620	Uap1l1	-1.46515	5.57468	257.261	7.76e-09	2.67e-07
20448	St6galnac4	-1.25425	6.29843	257.275	7.76e-09	2.67e-07
66073	Txndc12	1.35831	6.72279	257.215	7.77e-09	2.67e-07
64209	Herpud1	-1.14731	7.13052	256.645	7.86e-09	2.7e-07
20657	Sod3	1.21544	7.56396	256.202	7.93e-09	2.72e-07
626578	Gbp10	-3.07221	3.57908	255.689	8.01e-09	2.74e-07
93689	Lmod1	-2.68958	3.10454	255.748	8e-09	2.74e-07
19055	Ppp3ca	1.20678	7.86513	255.71	8.01e-09	2.74e-07
56318	Acpp	1.50717	5.78002	255.323	8.07e-09	2.75e-07
102857	Slc6a8	-1.17361	6.48089	255.149	8.1e-09	2.76e-07
106369	Ypel1	3.14852	3.8219	254.864	8.15e-09	2.77e-07
100340	Smpdl3b	-1.67329	4.55978	254.718	8.17e-09	2.78e-07
17281	Fyco1	-1.14597	6.75755	254.535	8.2e-09	2.78e-07
66790	Grtp1	-2.27068	3.55582	254.116	8.27e-09	2.8e-07
74155	Errfi1	1.35685	7.57551	254.01	8.29e-09	2.81e-07
57355	BC051019	-3.20603	2.59151	253.132	8.44e-09	2.84e-07
54375	Azin1	-1.09619	7.54167	253.412	8.39e-09	2.84e-07
19025	Ctsa	1.17829	8.49536	253.283	8.41e-09	2.84e-07
72713	Angptl1	6.95379	2.44323	253.307	8.41e-09	2.84e-07
223775	Pim3	1.45103	5.90261	252.689	8.51e-09	2.86e-07
19027	Sypl	-1.16613	7.01948	252.404	8.56e-09	2.88e-07
72416	Lrpprc	-1.16728	6.43099	252.006	8.63e-09	2.9e-07
77889	Lbh	1.32407	7.09861	251.936	8.65e-09	2.9e-07
16981	Lrrn3	4.07469	2.97567	251.85	8.66e-09	2.9e-07
14745	Lpar1	-1.19734	6.26116	251.213	8.77e-09	2.93e-07
106014	Tafa5	2.26972	4.43434	251.2	8.78e-09	2.93e-07
20292	Ccl11	-2.70648	3.50877	251.054	8.8e-09	2.94e-07
110074	Dut	1.68584	5.12945	250.901	8.83e-09	2.94e-07
68795	Ubr3	-1.08926	7.54594	250.717	8.86e-09	2.95e-07
98766	Ubac1	-1.34468	6.1759	250.52	8.9e-09	2.96e-07
51944	Knstrn	1.61778	5.4034	250.39	8.92e-09	2.96e-07
67834	Idh3a	-1.45269	6.81069	249.748	9.04e-09	3e-07
22240	Dpysl3	-1.73775	5.78555	249.55	9.08e-09	3.01e-07
68119	Cmtm3	1.51489	5.60172	248.896	9.2e-09	3.04e-07
59043	Wsb2	-1.10131	7.17318	248.121	9.35e-09	3.09e-07
74747	Ddit4	1.41987	5.98245	247.843	9.41e-09	3.1e-07
237781	Mief2	-1.76876	4.31207	247.686	9.44e-09	3.11e-07
71704	Arhgef3	-2.15198	3.62671	246.862	9.6e-09	3.16e-07
218977	Dlgap5	1.89997	4.74285	246.587	9.66e-09	3.17e-07
52331	Stbd1	-1.58708	5.44156	245.873	9.8e-09	3.22e-07
671535	Parp10	-1.36794	5.54479	245.742	9.83e-09	3.22e-07
20200	S100a6	1.33565	8.51194	245.042	9.98e-09	3.27e-07
17993	Ndufs4	-1.51175	5.58323	244.058	1.02e-08	3.33e-07
99167	Ssx2ip	-1.48513	5.17852	243.552	1.03e-08	3.36e-07
16971	Lrp1	1.44393	11.4271	243.509	1.03e-08	3.36e-07
229665	Ampd1	-6.15938	1.95301	243.24	1.04e-08	3.38e-07
12305	Ddr1	-1.19917	7.12302	243.137	1.04e-08	3.38e-07
13527	Dtna	-1.22272	6.22863	242.962	1.04e-08	3.39e-07
70218	Kif18b	1.69526	5.1376	242.279	1.06e-08	3.43e-07
66445	Cyc1	-1.07231	7.52412	242.039	1.06e-08	3.44e-07
109270	Prr5	1.54928	5.35944	242.057	1.06e-08	3.44e-07
12632	Cfl2	-1.23254	8.79079	241.843	1.07e-08	3.45e-07
22330	Vcl	-1.09401	9.07785	241.125	1.08e-08	3.5e-07
14319	Fth1	1.25491	11.9054	240.903	1.09e-08	3.52e-07
17164	Mapkapk2	-1.10999	6.82805	240.679	1.09e-08	3.53e-07
12778	Ackr3	1.22541	6.86433	240.501	1.1e-08	3.54e-07
19411	Rarg	1.15324	7.9957	240.332	1.1e-08	3.55e-07
108699	Chn1	-1.95082	3.97114	239.5	1.12e-08	3.6e-07
103554	Psme4	-1.119	7.32853	239.577	1.12e-08	3.6e-07
217371	Rab40b	-2.17063	3.54393	238.186	1.15e-08	3.7e-07
20392	Sgce	1.41035	6.00625	237.972	1.16e-08	3.71e-07
70223	Nars	-1.10814	7.66548	237.855	1.16e-08	3.72e-07
68567	Cgref1	-2.69614	2.89489	237.445	1.17e-08	3.75e-07
20773	Sptlc2	1.20793	6.84427	237.239	1.18e-08	3.76e-07
271564	Vps13a	-1.31705	5.43114	237.076	1.18e-08	3.77e-07
18611	Pea15a	-1.07548	7.53165	235.96	1.21e-08	3.86e-07
110911	Cds2	-1.18288	6.5665	235.408	1.23e-08	3.9e-07
26450	Rbbp9	1.48861	5.54067	235.059	1.24e-08	3.92e-07
72828	Ubash3b	-2.31864	3.9586	234.226	1.26e-08	3.99e-07
380928	Lmo7	-1.19038	7.40611	234.215	1.26e-08	3.99e-07
268697	Ccnb1	1.63422	5.37519	233.815	1.27e-08	4.02e-07
70021	Nt5dc2	1.15307	8.49905	233.596	1.28e-08	4.03e-07
74761	Mxra8	1.18152	7.68914	233.609	1.28e-08	4.03e-07
12224	Klf5	-1.28183	6.28759	233.154	1.29e-08	4.06e-07
74211	1700017B05Rik	1.33453	7.37494	232.644	1.3e-08	4.1e-07
319636	Fsd1l	-1.67773	4.50388	232.366	1.31e-08	4.13e-07
54637	Praf2	1.2856	6.31027	232.16	1.32e-08	4.13e-07
241226	Itga8	4.10758	3.00712	232.168	1.32e-08	4.13e-07
12767	Cxcr4	1.21965	6.98575	231.842	1.33e-08	4.16e-07
14421	B4galnt1	1.45383	6.11949	231.224	1.35e-08	4.21e-07
100702	Gbp6	-2.51744	3.18079	231.091	1.35e-08	4.22e-07
29857	Mapk12	-2.21762	4.38121	230.99	1.35e-08	4.22e-07
494448	Cbx6	1.15947	7.64312	231.008	1.35e-08	4.22e-07
73174	Tbkbp1	3.94872	2.91814	230.685	1.36e-08	4.24e-07
16515	Kcnj12	-5.94634	1.30468	230.488	1.37e-08	4.26e-07
29812	Ndrg3	1.16726	7.14883	229.392	1.4e-08	4.36e-07
17965	Nbl1	1.12377	8.04319	229.068	1.41e-08	4.38e-07
12484	Cd24a	1.31036	6.14969	228.985	1.41e-08	4.39e-07
18128	Notch1	-1.5506	5.3767	228.652	1.42e-08	4.41e-07
23970	Pacsin2	-1.02856	8.08193	228.72	1.42e-08	4.41e-07
73737	1110008P14Rik	-1.52311	4.9131	228.457	1.43e-08	4.42e-07
21973	Top2a	1.14986	7.4733	228.253	1.44e-08	4.44e-07
71198	Otud1	-1.51075	4.93768	228.102	1.44e-08	4.45e-07
69202	Ptms	1.11104	8.73021	228.054	1.44e-08	4.45e-07
216805	Flcn	-1.28276	5.49968	227.621	1.46e-08	4.47e-07
17294	Mest	1.14938	9.64795	227.634	1.46e-08	4.47e-07
12894	Cpt1a	1.19775	8.39442	227.84	1.45e-08	4.47e-07
29863	Pde7b	2.30985	3.99978	227.644	1.46e-08	4.47e-07
68259	Ift80	1.31182	6.11504	227.484	1.46e-08	4.48e-07
74202	Fblim1	-1.34541	5.23262	227.321	1.47e-08	4.49e-07
68298	Ncapd2	1.34069	6.33441	227.387	1.47e-08	4.49e-07
235534	Pxylp1	1.20572	6.58357	226.697	1.49e-08	4.54e-07
58207	Slc43a3	1.39161	5.72776	226.68	1.49e-08	4.54e-07
13601	Ecm1	1.1561	9.21232	225.875	1.52e-08	4.62e-07
72119	Tpx2	1.27902	6.20905	225.571	1.53e-08	4.65e-07
16765	Stmn1	1.41571	6.13533	225.452	1.53e-08	4.66e-07
27053	Asns	-1.237	5.71076	225.265	1.54e-08	4.67e-07
12554	Cdh13	-1.08998	6.91108	225.119	1.54e-08	4.68e-07
117198	Ivns1abp	-1.03787	9.13348	224.987	1.55e-08	4.69e-07
244668	Sipa1l2	-1.51464	4.73176	224.696	1.56e-08	4.71e-07
211389	Suox	-1.4413	5.32919	224.619	1.56e-08	4.71e-07
77987	Ascc3	-1.20256	5.91559	224.578	1.56e-08	4.71e-07
69976	Galk2	1.4488	6.1789	224.707	1.56e-08	4.71e-07
12475	Cd14	2.76505	3.80601	224.473	1.57e-08	4.72e-07
67264	Ndufb8	-1.20704	6.31034	224.299	1.57e-08	4.73e-07
76294	Asb5	-1.02079	7.88276	224.283	1.57e-08	4.73e-07
18858	Pmp22	1.10419	8.58486	224.104	1.58e-08	4.74e-07
320365	Fry	-2.19238	3.47665	223.922	1.59e-08	4.75e-07
12313	Calm1	1.12511	9.7832	224.016	1.58e-08	4.75e-07
76901	Jade2	1.73548	4.91966	223.918	1.59e-08	4.75e-07
66815	Mcub	1.74389	4.78782	223.764	1.59e-08	4.76e-07
20350	Sema3f	1.36789	5.78308	223.668	1.6e-08	4.77e-07
76142	Ppp1r14c	-1.09124	6.6286	223.359	1.61e-08	4.79e-07
622473	Ripply1	-3.24961	2.3196	222.951	1.62e-08	4.83e-07
78781	Zc3hav1	-1.34503	5.80184	222.926	1.62e-08	4.83e-07
17776	Mast2	-1.04292	7.71471	222.974	1.62e-08	4.83e-07
226151	Slf2	-1.06655	6.7229	222.59	1.64e-08	4.85e-07
109672	Cyb5a	1.40246	5.69862	222.629	1.63e-08	4.85e-07
216739	Acsl6	-2.85277	3.29455	222.147	1.65e-08	4.9e-07
74013	Rftn2	-1.21386	5.75449	221.068	1.69e-08	5.02e-07
69823	Fyttd1	-1.19183	7.19636	220.938	1.7e-08	5.03e-07
66153	Fbxo36	2.11905	4.29903	220.893	1.7e-08	5.03e-07
24051	Sgcb	-1.08115	7.3458	220.682	1.71e-08	5.04e-07
70549	Tln2	-1.15838	6.40917	220.459	1.72e-08	5.07e-07
78926	Gas2l1	1.16413	6.84562	220.23	1.73e-08	5.09e-07
19714	Rev3l	1.1576	7.04008	219.93	1.74e-08	5.12e-07
66528	Smim5	-3.36096	2.31422	219.161	1.77e-08	5.2e-07
320878	Mical2	-1.05612	6.75548	218.939	1.78e-08	5.23e-07
227197	Ndufs1	-1.11702	7.00788	218.739	1.79e-08	5.24e-07
74337	Palm3	-4.12589	2.28193	218.345	1.81e-08	5.29e-07
18576	Pde3b	1.62547	4.97498	218.098	1.82e-08	5.31e-07
54635	Pdgfc	-1.40547	5.05481	217.931	1.82e-08	5.33e-07
18030	Nfil3	1.17399	6.62575	217.325	1.85e-08	5.4e-07
12816	Col12a1	1.22213	10.7394	217.173	1.86e-08	5.41e-07
240832	Tor1aip2	-1.07889	7.90705	216.885	1.87e-08	5.44e-07
17300	Foxc1	1.48322	6.30337	216.87	1.87e-08	5.44e-07
27973	Vkorc1	1.4612	5.9893	216.728	1.88e-08	5.45e-07
242705	E2f2	-1.03574	7.22939	216.599	1.88e-08	5.46e-07
76293	Mfap4	-4.46558	2.35425	216.259	1.9e-08	5.5e-07
67095	Trak1	-1.04604	6.82477	216.128	1.9e-08	5.51e-07
27402	Pdhx	-1.35538	5.17685	215.991	1.91e-08	5.52e-07
108013	Celf4	2.12109	4.14981	215.967	1.91e-08	5.52e-07
16773	Lama2	-1.08916	6.59295	215.858	1.91e-08	5.53e-07
11931	Atp1b1	1.1286	7.35741	215.725	1.92e-08	5.54e-07
11973	Atp6v1e1	-1.19433	6.54977	215.584	1.93e-08	5.55e-07
20677	Sox4	1.45917	7.27325	215.636	1.92e-08	5.55e-07
12566	Cdk2	-1.31733	5.66031	214.932	1.96e-08	5.63e-07
17909	Myo10	-1.11833	8.68179	214.363	1.98e-08	5.69e-07
67399	Pdlim7	-1.03629	7.19872	214.32	1.99e-08	5.69e-07
108000	Cenpf	1.35624	5.80075	214.272	1.99e-08	5.69e-07
317677	C1s2	2.06656	4.20113	214.425	1.98e-08	5.69e-07
218138	Gmds	1.50654	5.705	214.154	1.99e-08	5.7e-07
71690	Esm1	6.69734	2.19194	214.029	2e-08	5.72e-07
23999	Twf2	-1.23102	5.62021	213.51	2.03e-08	5.78e-07
68404	Nrn1	1.31754	5.81717	212.527	2.07e-08	5.91e-07
59056	Evc	1.37657	5.634	212.278	2.09e-08	5.94e-07
70617	Fam241a	-2.08914	3.47345	211.974	2.1e-08	5.97e-07
17309	Mgat3	1.25522	6.05681	211.984	2.1e-08	5.97e-07
14154	Fem1a	-1.22368	6.36293	211.799	2.11e-08	5.99e-07
20556	Slfn2	-7.05353	1.97883	211.586	2.12e-08	6.02e-07
100705	Acacb	-2.29844	3.18267	211.519	2.12e-08	6.02e-07
11799	Birc5	1.5281	5.19849	211.483	2.13e-08	6.02e-07
235339	Dlat	-1.02212	7.06231	211.324	2.13e-08	6.04e-07
11566	Adss	1.2142	6.81485	211.211	2.14e-08	6.05e-07
80877	Lrba	-1.34068	5.14342	211.039	2.15e-08	6.06e-07
20975	Synj2	-1.21872	6.23697	210.966	2.15e-08	6.06e-07
69587	Pcgf3	-1.14318	6.83347	210.987	2.15e-08	6.06e-07
19261	Sirpa	1.50409	5.1646	210.812	2.16e-08	6.08e-07
15273	Hivep2	-1.26424	6.10694	210.735	2.17e-08	6.09e-07
67111	Naaa	1.69457	5.08026	210.178	2.19e-08	6.16e-07
17449	Mdh1	-1.06362	7.3658	210.065	2.2e-08	6.17e-07
216558	Ugp2	-1.10583	6.54332	209.894	2.21e-08	6.19e-07
64297	Gprc5b	1.32989	7.46291	209.599	2.23e-08	6.23e-07
54563	Nup210	-5.09431	1.63206	209.144	2.25e-08	6.29e-07
23892	Grem1	1.51172	7.81193	208.842	2.27e-08	6.33e-07
52715	Ccdc43	-1.41811	5.15515	208.732	2.27e-08	6.34e-07
12051	Bcl3	1.53036	5.56993	208.692	2.28e-08	6.34e-07
21937	Tnfrsf1a	1.07846	7.74432	208.467	2.29e-08	6.37e-07
240328	F830016B08Rik	-7.89438	1.34493	208.391	2.29e-08	6.38e-07
229534	Pbxip1	-0.985014	8.44497	208.279	2.3e-08	6.39e-07
12457	Noct	-1.65368	4.24654	208.077	2.31e-08	6.41e-07
72729	Cdc42se2	-1.1768	5.92451	208.092	2.31e-08	6.41e-07
14219	Ccn2	-1.69398	4.18376	207.5	2.34e-08	6.49e-07
68526	Gpr155	-1.406	4.88189	207.504	2.34e-08	6.49e-07
72309	Tmem158	-2.72791	3.4251	206.762	2.39e-08	6.6e-07
72014	Btbd17	-3.88197	2.03937	206.37	2.41e-08	6.66e-07
11636	Ak1	-1.05764	7.24537	206.138	2.42e-08	6.69e-07
67299	Dock7	1.20248	8.15749	205.832	2.44e-08	6.73e-07
20568	Slpi	2.29268	3.85973	205.834	2.44e-08	6.73e-07
74030	Rin2	1.11787	6.85029	205.697	2.45e-08	6.74e-07
217333	Trim47	-1.52746	4.72832	205.533	2.46e-08	6.76e-07
74370	Rptor	-1.03899	6.84509	204.879	2.5e-08	6.87e-07
76566	Rflnb	-1.7654	4.08494	204.704	2.51e-08	6.89e-07
207777	Tspoap1	-4.31245	2.24672	204.513	2.52e-08	6.91e-07
13132	Dab2	1.0965	8.35397	204.521	2.52e-08	6.91e-07
13429	Dnm1	1.13726	7.06514	204.327	2.54e-08	6.93e-07
217082	Hlf	5.2861	2.31917	204.067	2.55e-08	6.97e-07
100121	Tdrd7	-1.30876	5.64281	203.857	2.57e-08	7e-07
20289	Scx	-1.05829	6.82355	203.881	2.56e-08	7e-07
67468	Mmd	1.15035	6.8461	203.716	2.58e-08	7.01e-07
14235	Foxm1	1.27853	5.81988	203.359	2.6e-08	7.07e-07
57257	Vav3	1.48985	5.14438	203.33	2.6e-08	7.07e-07
21679	Tead4	-3.46158	5.73806	503.066	2.61e-08	7.08e-07
319909	Ism1	5.80129	2.25949	203.087	2.62e-08	7.1e-07
76574	Mfsd2a	-2.70462	2.77093	202.96	2.62e-08	7.11e-07
18647	Cdk14	1.10718	6.87093	202.853	2.63e-08	7.12e-07
77318	Ankrd55	2.36607	3.74119	202.68	2.64e-08	7.15e-07
12865	Cox7a1	-3.53945	1.99627	202.514	2.65e-08	7.17e-07
94219	Cnnm2	1.4394	5.24668	202.331	2.67e-08	7.2e-07
67103	Ptgr1	1.34027	5.79855	201.969	2.69e-08	7.26e-07
22042	Tfrc	-0.98816	7.6055	201.859	2.7e-08	7.27e-07
22142	Tuba1a	-1.25608	5.4429	201.486	2.72e-08	7.33e-07
16948	Lox	1.05231	9.54188	201.466	2.73e-08	7.33e-07
381836	Sbk2	-3.5797	2.39599	201.107	2.75e-08	7.39e-07
75589	2310043L19Rik	-3.52446	2.2353	201.012	2.76e-08	7.4e-07
23871	Ets1	1.25131	6.26565	200.907	2.76e-08	7.41e-07
14086	Fscn1	1.07552	9.50269	200.49	2.79e-08	7.48e-07
56336	B4galt5	-1.00183	6.91363	200.086	2.82e-08	7.55e-07
16324	Inhbb	1.10227	6.93589	199.793	2.84e-08	7.6e-07
110326	Tas1r1	-2.28743	3.10048	199.353	2.88e-08	7.68e-07
18573	Pde1a	2.46154	3.77792	199.207	2.89e-08	7.7e-07
70426	Tekt5	-2.94189	2.47736	199.13	2.89e-08	7.71e-07
17758	Map4	-1.01569	8.63263	199.113	2.89e-08	7.71e-07
208440	Dip2c	-1.19555	6.27512	198.744	2.92e-08	7.77e-07
217692	Sipa1l1	1.2267	7.52873	198.286	2.96e-08	7.86e-07
229595	Adamtsl4	1.1303	6.65754	197.967	2.98e-08	7.91e-07
22710	Zfp52	1.41298	5.39822	197.82	2.99e-08	7.93e-07
13655	Egr3	-2.79654	2.49958	197.443	3.02e-08	8e-07
225115	Svil	-1.05473	7.81834	197.445	3.02e-08	8e-07
66853	Pnpla2	-1.28195	5.40944	197.194	3.04e-08	8.04e-07
20583	Snai2	1.12075	6.8905	196.999	3.06e-08	8.07e-07
11303	Abca1	1.5633	4.93165	196.678	3.08e-08	8.13e-07
19729	Slc50a1	1.38084	5.34703	196.171	3.12e-08	8.23e-07
12306	Anxa2	1.04658	9.81183	195.857	3.15e-08	8.29e-07
235587	Parp3	-1.0368	6.48802	195.633	3.17e-08	8.33e-07
73834	Atp6v1d	-1.33057	6.56772	195.514	3.18e-08	8.35e-07
12606	Cebpa	1.49525	5.76104	195.437	3.18e-08	8.35e-07
12235	Bub1	1.64977	4.92095	195.463	3.18e-08	8.35e-07
14936	Gys1	-0.992326	7.86167	195.299	3.19e-08	8.37e-07
76459	Car12	1.64883	5.00828	195.314	3.19e-08	8.37e-07
52004	Cdk2ap2	1.23874	6.69589	195.21	3.2e-08	8.38e-07
56534	Hspb3	-4.79462	1.43035	195.039	3.22e-08	8.41e-07
13345	Twist2	1.56485	4.84813	194.598	3.25e-08	8.5e-07
30938	Fgd3	-1.95296	4.07476	194.324	3.28e-08	8.54e-07
67749	Mgarp	1.7688	4.50823	194.342	3.28e-08	8.54e-07
14359	Fxr1	-1.10924	7.3486	193.6	3.34e-08	8.7e-07
21366	Slc6a6	-1.07543	9.51699	193.385	3.36e-08	8.74e-07
21881	Tkt	1.3345	5.63468	193.257	3.37e-08	8.76e-07
11987	Slc7a1	-1.09828	5.96925	193.185	3.38e-08	8.77e-07
208715	Hmgcs1	-0.991052	6.92193	193.132	3.38e-08	8.77e-07
210582	Coq10a	-1.37364	4.78078	193.067	3.39e-08	8.78e-07
72607	Usp13	-2.01512	3.43922	192.92	3.4e-08	8.8e-07
17472	Gbp4	-1.81546	3.77855	192.914	3.4e-08	8.8e-07
21923	Tnc	-1.43074	5.79682	192.84	3.41e-08	8.81e-07
13063	Cycs	-1.27087	5.87186	192.673	3.42e-08	8.83e-07
69551	2310022B05Rik	-0.965738	7.34108	192.689	3.42e-08	8.83e-07
60525	Acss2	-1.58201	4.42708	192.291	3.46e-08	8.91e-07
319236	Trim12c	-1.7153	4.08894	191.86	3.5e-08	8.99e-07
20475	Six5	1.74579	4.52282	191.928	3.49e-08	8.99e-07
14962	Cfb	-1.80002	3.87738	191.757	3.51e-08	9e-07
21929	Tnfaip3	-1.44272	4.63881	191.766	3.51e-08	9e-07
29870	Gtse1	1.56221	4.90748	191.733	3.51e-08	9e-07
19184	Psmc5	-1.01695	6.47986	191.616	3.52e-08	9.02e-07
20970	Sdc3	-1.15784	7.30813	190.818	3.6e-08	9.2e-07
14132	Fcgrt	1.04963	7.28439	190.671	3.61e-08	9.23e-07
12236	Bub1b	1.53105	5.29448	190.543	3.62e-08	9.26e-07
17318	Mid1	-1.28372	5.16457	190.401	3.64e-08	9.28e-07
108927	Lhfp	1.12295	6.5261	189.634	3.71e-08	9.47e-07
22228	Ucp2	-0.951973	7.46841	189.203	3.76e-08	9.57e-07
233765	Plekha7	-2.89072	2.49486	188.887	3.79e-08	9.64e-07
107242	AI837181	1.10926	6.49284	188.437	3.83e-08	9.75e-07
14151	Fech	-0.962424	7.26631	188.084	3.87e-08	9.83e-07
12010	B2m	-0.946026	9.8663	187.54	3.93e-08	9.97e-07
14718	Got1	-1.22664	5.69796	187.254	3.96e-08	1e-06
16651	Sspn	-1.01574	6.70178	187.266	3.96e-08	1e-06
105377	Slf1	-1.60165	4.34996	187.107	3.98e-08	1.01e-06
387609	Zhx2	-1.28441	5.05375	186.711	4.02e-08	1.01e-06
19317	Qk	-0.964486	8.90627	186.764	4.01e-08	1.01e-06
17160	Man2b2	1.12934	6.38832	187.018	3.98e-08	1.01e-06
107373	Fam111a	1.1835	6.06559	186.8	4.01e-08	1.01e-06
76469	Cmya5	-7.18066	1.55297	186.348	4.06e-08	1.02e-06
209212	Osgin2	-1.38657	4.68022	186.184	4.08e-08	1.02e-06
110253	Triobp	1.27237	5.74688	186.461	4.05e-08	1.02e-06
56752	Aldh9a1	1.27734	5.71904	186.357	4.06e-08	1.02e-06
15366	Hmmr	1.4401	5.27894	185.842	4.11e-08	1.03e-06
83964	Jam3	-1.24642	5.13737	185.277	4.18e-08	1.05e-06
235661	Dync1li1	-0.977133	6.76171	185.318	4.17e-08	1.05e-06
52187	Rragd	-3.1278	2.79424	184.848	4.23e-08	1.06e-06
434341	Nlrc5	-3.11711	2.27269	184.61	4.26e-08	1.06e-06
69590	Gpx8	1.13456	6.99815	184.419	4.28e-08	1.07e-06
232341	Wnk1	-0.95687	8.90134	184.023	4.33e-08	1.08e-06
19043	Ppm1b	-1.04837	6.13107	182.93	4.46e-08	1.11e-06
76893	Cers2	1.01531	7.47747	182.904	4.46e-08	1.11e-06
216134	Pdxk	1.42407	5.69372	183.001	4.45e-08	1.11e-06
73635	Ptges3l	-2.37251	3.18126	182.643	4.5e-08	1.12e-06
73998	Herc3	-1.70835	3.90885	182.532	4.51e-08	1.12e-06
79201	Tnfrsf23	-1.14128	5.55203	182.687	4.49e-08	1.12e-06
98952	Fam102a	1.47902	5.30215	182.496	4.51e-08	1.12e-06
108903	Tbcd	-1.12975	6.05724	181.991	4.58e-08	1.13e-06
11745	Anxa3	-1.05492	6.55967	181.961	4.58e-08	1.13e-06
14467	Nipsnap2	-1.01749	6.6407	181.95	4.58e-08	1.13e-06
14955	H19	-0.999667	13.311	182.203	4.55e-08	1.13e-06
15277	Hk2	-0.971847	6.92704	181.44	4.65e-08	1.14e-06
233726	Ipo7	-0.967901	6.93482	181.553	4.63e-08	1.14e-06
83962	Btbd1	-0.956154	6.94389	181.531	4.64e-08	1.14e-06
226090	Ermp1	1.1762	5.9273	181.704	4.61e-08	1.14e-06
22200	Uba3	-0.949825	7.17014	180.906	4.72e-08	1.16e-06
12193	Zfp36l2	1.09105	7.66683	180.855	4.73e-08	1.16e-06
218756	Slc4a7	-0.979648	6.53536	180.694	4.75e-08	1.17e-06
56449	Ybx3	-1.01262	8.47381	179.765	4.87e-08	1.2e-06
14184	Fgfr3	-3.89588	1.99339	179.335	4.93e-08	1.21e-06
226122	Ubtd1	-1.10234	5.64509	179.097	4.97e-08	1.21e-06
20347	Sema3b	-1.06706	5.85144	179.397	4.92e-08	1.21e-06
56693	Crtap	1.06206	7.31536	179.38	4.93e-08	1.21e-06
53328	Pgrmc1	1.08827	6.707	179.301	4.94e-08	1.21e-06
20195	S100a11	1.13187	9.12431	179.023	4.98e-08	1.21e-06
60406	Sap30	-1.57139	4.15399	178.816	5.01e-08	1.22e-06
58916	Myot	-5.8511	1.37755	178.143	5.1e-08	1.24e-06
18194	Nsdhl	-1.11094	5.73439	178.054	5.12e-08	1.24e-06
16480	Jup	-1.01622	7.00976	178.205	5.09e-08	1.24e-06
12814	Col11a1	2.62742	3.25812	178.079	5.11e-08	1.24e-06
67048	Vma21	-1.05198	6.77535	177.65	5.18e-08	1.25e-06
116873	Stim2	-1.01723	6.33386	177.662	5.17e-08	1.25e-06
72655	Snhg5	1.34124	5.93541	177.71	5.17e-08	1.25e-06
26992	Brd7	-0.959819	7.22585	177.501	5.2e-08	1.26e-06
229709	Ahcyl1	1.00071	8.43617	177.401	5.21e-08	1.26e-06
16174	Il18rap	2.63661	3.28675	177.441	5.21e-08	1.26e-06
26362	Axl	-0.924099	7.98143	176.993	5.27e-08	1.27e-06
21664	Phlda1	1.1407	6.31791	177.032	5.27e-08	1.27e-06
11803	Aplp1	1.26732	5.46665	176.88	5.29e-08	1.27e-06
18817	Plk1	1.45306	5.09682	177.091	5.26e-08	1.27e-06
330323	Mindy4	1.73566	4.43374	176.928	5.28e-08	1.27e-06
11419	Asic1	2.68589	3.7777	177.058	5.26e-08	1.27e-06
12654	Chil1	-2.75332	2.38987	176.562	5.34e-08	1.28e-06
20264	Scn10a	-2.44424	3.26987	176.306	5.38e-08	1.28e-06
11932	Atp1b2	-2.16749	3.08131	176.474	5.35e-08	1.28e-06
56217	Mpp5	-1.18897	5.24336	176.574	5.34e-08	1.28e-06
18220	Nucb1	0.975741	8.12838	176.665	5.32e-08	1.28e-06
20306	Ccl7	1.20875	5.84434	176.749	5.31e-08	1.28e-06
106878	Smim3	1.4291	4.96797	176.619	5.33e-08	1.28e-06
26357	Abcg2	-1.16956	5.45335	176.089	5.41e-08	1.29e-06
360013	Myo18a	-0.966992	7.98987	176.158	5.4e-08	1.29e-06
20878	Aurka	1.75721	4.49309	176.076	5.41e-08	1.29e-06
268857	Nlrc3	-2.94863	2.2956	175.363	5.53e-08	1.31e-06
59009	Sh3rf1	-1.33683	5.67995	175.327	5.53e-08	1.31e-06
106529	Tecr	-0.924428	9.71873	175.465	5.51e-08	1.31e-06
74633	4930429F24Rik	-3.89827	1.71497	174.984	5.59e-08	1.32e-06
22213	Ube2g2	-0.987136	6.76341	175.168	5.56e-08	1.32e-06
67896	Ccdc80	0.966035	8.78783	175.191	5.55e-08	1.32e-06
28080	Atp5o	-0.907084	7.67932	174.644	5.64e-08	1.33e-06
71819	Kif23	1.35228	5.15872	174.828	5.61e-08	1.33e-06
14166	Fgf11	-1.72639	3.77667	174.53	5.66e-08	1.34e-06
216965	Taok1	-0.926357	7.35754	174.37	5.69e-08	1.34e-06
232087	Mat2a	-0.911069	8.29128	174.339	5.69e-08	1.34e-06
20916	Sucla2	-1.15684	6.59451	174.165	5.72e-08	1.35e-06
64540	Tspan4	1.14968	6.1244	173.943	5.76e-08	1.36e-06
68178	Cgnl1	1.21123	6.20068	173.233	5.88e-08	1.38e-06
216363	Rab3ip	-1.28776	4.83033	172.986	5.92e-08	1.39e-06
72519	Pip4p2	-1.05264	6.27705	173.07	5.91e-08	1.39e-06
16835	Ldlr	-1.04481	6.66862	172.665	5.98e-08	1.4e-06
22235	Ugdh	0.975108	7.70498	172.746	5.97e-08	1.4e-06
213211	Rnf26	1.21652	5.60442	172.823	5.95e-08	1.4e-06
11640	Akap1	-1.01055	6.27867	172.482	6.01e-08	1.41e-06
74081	Cep350	-1.0513	6.12802	171.82	6.13e-08	1.43e-06
107581	Col16a1	1.24356	5.99841	172.021	6.09e-08	1.43e-06
170835	Inpp5j	-4.90156	1.28658	171.045	6.27e-08	1.46e-06
620913	Gm12185	-4.46613	1.33758	171.243	6.24e-08	1.46e-06
17684	Cited2	0.956448	8.57466	170.872	6.3e-08	1.46e-06
14381	G6pdx	1.09121	6.30315	170.956	6.29e-08	1.46e-06
242669	Azin2	1.21683	5.62812	171.164	6.25e-08	1.46e-06
14789	P3h3	1.3019	5.39016	171.168	6.25e-08	1.46e-06
58178	Sorcs1	4.52055	2.29175	171.119	6.26e-08	1.46e-06
13026	Pcyt1a	-1.06628	6.18658	170.478	6.38e-08	1.48e-06
23917	Impdh1	-1.04969	6.78278	170.381	6.4e-08	1.48e-06
53627	Porcn	-0.92092	7.03172	170.214	6.43e-08	1.49e-06
226999	Slc9a2	-1.72999	3.85144	169.992	6.47e-08	1.5e-06
223601	Cyrib	-1.11854	6.03555	169.865	6.5e-08	1.5e-06
69863	Ttc39b	-0.939256	6.64945	169.89	6.49e-08	1.5e-06
328967	Arhgef37	-3.92787	1.55503	169.675	6.53e-08	1.51e-06
50772	Mapk6	-0.904756	7.68974	169.267	6.61e-08	1.52e-06
21335	Tacc3	1.33486	5.1786	169.384	6.59e-08	1.52e-06
58223	Mmp19	1.50679	5.21483	169.277	6.61e-08	1.52e-06
109242	Kif24	-1.79041	4.68994	169.148	6.64e-08	1.53e-06
434128	Pnmal2	-1.02257	5.95387	168.931	6.68e-08	1.53e-06
23943	Esyt1	-0.949669	7.06954	169.039	6.66e-08	1.53e-06
330812	Rnf150	1.15502	7.97052	169.105	6.65e-08	1.53e-06
241158	Ankmy1	-5.56924	0.948368	168.73	6.72e-08	1.54e-06
212448	9330159F19Rik	-3.22838	2.53108	168.414	6.79e-08	1.55e-06
67446	Dusp28	-2.00647	3.59556	168.441	6.78e-08	1.55e-06
105847	Lmf2	0.983923	7.2635	168.417	6.78e-08	1.55e-06
52585	Dhrs1	0.991505	7.06468	168.444	6.78e-08	1.55e-06
217030	Synrg	-1.37532	4.96541	167.868	6.9e-08	1.58e-06
11306	Abcb7	-1.28906	4.88086	167.843	6.9e-08	1.58e-06
74048	Vsir	1.05293	6.4248	167.748	6.92e-08	1.58e-06
18023	Nfe2l1	-0.969779	8.69614	167.237	7.03e-08	1.6e-06
13024	Ctla2a	1.27801	5.90999	167.289	7.02e-08	1.6e-06
107746	Rapgef1	-0.970387	7.85987	166.936	7.09e-08	1.61e-06
14365	Fzd3	-1.46273	4.35804	166.342	7.22e-08	1.64e-06
56451	Suclg1	-0.968307	6.70232	166.041	7.29e-08	1.66e-06
78733	Troap	1.63172	4.42432	165.819	7.34e-08	1.67e-06
64899	Lpin3	-1.08751	5.49902	165.367	7.44e-08	1.68e-06
11867	Arpc1b	0.972928	7.8144	165.377	7.44e-08	1.68e-06
78610	Uvrag	1.15146	5.82145	165.383	7.44e-08	1.68e-06
320982	Arl4c	1.16216	6.26877	165.589	7.39e-08	1.68e-06
27225	Ddx24	-0.889135	7.50491	165.208	7.48e-08	1.69e-06
68316	Apoo	-1.51944	4.13661	164.965	7.53e-08	1.7e-06
268291	Rnf217	-0.995643	6.03245	164.839	7.56e-08	1.71e-06
56541	Habp4	-1.12923	5.33724	164.224	7.71e-08	1.74e-06
50781	Dkk3	1.32639	5.72712	164.263	7.7e-08	1.74e-06
11541	Adora2b	1.82268	4.19968	164.041	7.75e-08	1.74e-06
208967	Thnsl1	-1.78531	3.56594	163.734	7.83e-08	1.76e-06
19386	Ranbp2	-0.936318	7.60072	162.975	8.01e-08	1.8e-06
170676	Peg10	1.17666	5.80802	163.029	8e-08	1.8e-06
110033	Kif22	1.52503	4.70153	163.056	7.99e-08	1.8e-06
72324	Plxdc1	2.83451	3.05246	162.962	8.01e-08	1.8e-06
56533	Rgs17	2.64462	3.23281	162.722	8.07e-08	1.81e-06
74051	Steap2	0.969943	7.10682	162.404	8.15e-08	1.82e-06
70358	Steap1	1.72978	4.40785	162.427	8.15e-08	1.82e-06
70466	Ckap2l	1.23095	5.38203	162.24	8.2e-08	1.83e-06
12368	Casp6	1.50429	5.04338	161.964	8.27e-08	1.84e-06
74769	Pik3cb	-1.41039	4.36698	161.907	8.28e-08	1.85e-06
66049	Rogdi	-1.39846	4.74532	161.696	8.34e-08	1.85e-06
14218	Sh3pxd2a	-1.03975	8.38974	161.775	8.32e-08	1.85e-06
56046	Uqcc1	-1.01084	5.88763	161.734	8.33e-08	1.85e-06
232440	H2aj	1.4564	4.74904	161.814	8.31e-08	1.85e-06
328329	Mast4	-1.0112	6.30022	161.471	8.4e-08	1.86e-06
18822	Plod1	0.937787	8.71208	161.375	8.42e-08	1.87e-06
13384	Mpp3	-5.83995	1.02001	161.204	8.47e-08	1.88e-06
207792	BC034090	1.21094	6.50553	161.153	8.48e-08	1.88e-06
20947	Swap70	1.20018	5.53063	160.795	8.58e-08	1.9e-06
546071	Mast3	-1.18452	5.99356	160.528	8.65e-08	1.91e-06
16188	Il3ra	1.40572	4.94831	160.64	8.62e-08	1.91e-06
28030	Gfm1	-0.971725	6.16283	160.054	8.78e-08	1.93e-06
17345	Mki67	0.952599	7.511	160.243	8.73e-08	1.93e-06
56150	Mad2l1	1.35968	4.98495	160.122	8.76e-08	1.93e-06
18795	Plcb1	1.89777	3.98341	160.033	8.78e-08	1.93e-06
20336	Exoc4	-1.10682	6.35721	159.834	8.84e-08	1.94e-06
67154	Mtdh	-0.906832	7.97511	159.959	8.8e-08	1.94e-06
110521	Hivep1	-1.16692	5.17679	159.169	9.03e-08	1.98e-06
11947	Atp5b	-0.881809	10.4261	159.298	8.99e-08	1.98e-06
13082	Cyp26a1	-4.07175	1.37576	158.792	9.14e-08	2e-06
75767	Rab11fip1	-2.03524	3.42647	158.851	9.12e-08	2e-06
97820	4833439L19Rik	-0.872119	7.50459	158.81	9.13e-08	2e-06
192657	Ell2	1.22397	5.75051	158.884	9.11e-08	2e-06
12825	Col3a1	0.997109	13.1365	158.606	9.19e-08	2.01e-06
14628	Ostm1	-1.17534	5.00275	157.699	9.46e-08	2.07e-06
15374	Jpt1	-1.02203	6.99601	157.414	9.55e-08	2.08e-06
57752	Tacc2	-1.14623	5.26289	157.337	9.57e-08	2.09e-06
16551	Kif11	1.17588	5.52474	157.272	9.59e-08	2.09e-06
17357	Marcksl1	1.04936	6.23004	157.118	9.64e-08	2.1e-06
216001	Micu1	-0.895168	7.37091	156.825	9.73e-08	2.12e-06
66369	Dus2	-1.77372	3.91943	156.554	9.81e-08	2.13e-06
20454	St3gal5	-0.856592	7.80563	156.549	9.82e-08	2.13e-06
12794	Cnih2	2.99664	2.90546	156.607	9.8e-08	2.13e-06
68617	Mtcl1	-1.20852	4.8733	156.275	9.9e-08	2.15e-06
27267	Cars	-1.09795	5.36812	156.227	9.92e-08	2.15e-06
18033	Nfkb1	0.938548	7.42775	156.183	9.93e-08	2.15e-06
21961	Tns1	-1.05279	8.00485	156.009	9.99e-08	2.16e-06
12974	Cs	-0.868422	8.65831	155.969	1e-07	2.16e-06
12125	Bcl2l11	1.29758	5.52949	155.542	1.01e-07	2.19e-06
216440	Os9	0.921492	7.9257	155.438	1.02e-07	2.2e-06
56213	Htra1	0.948422	8.07369	155.393	1.02e-07	2.2e-06
15461	Hras	-1.22262	5.06849	155.107	1.03e-07	2.22e-06
215243	Traf3ip3	-1.90618	3.58644	154.815	1.04e-07	2.24e-06
66075	Chchd3	-0.919895	6.49593	154.768	1.04e-07	2.24e-06
68026	Pclaf	1.48561	4.69059	154.551	1.05e-07	2.25e-06
14468	Gbp2b	-1.88621	3.29651	154.407	1.05e-07	2.26e-06
269037	Ctif	-0.917599	6.46356	154.477	1.05e-07	2.26e-06
11951	Atp5g1	-1.1396	6.51711	154.252	1.06e-07	2.27e-06
18845	Plxna2	-1.05462	5.47909	153.952	1.07e-07	2.29e-06
76453	Prss23	-0.876097	7.08594	153.967	1.07e-07	2.29e-06
50766	Crim1	1.4081	4.84882	153.936	1.07e-07	2.29e-06
244141	Nars2	-1.75281	3.50468	153.765	1.07e-07	2.3e-06
14284	Fosl2	0.940845	8.09523	153.753	1.07e-07	2.3e-06
29877	Hdgfl3	-4.38346	1.74555	153.563	1.08e-07	2.31e-06
13030	Ctsb	0.934253	10.6632	153.392	1.09e-07	2.32e-06
17067	Ly6c1	-0.996635	6.6421	153.001	1.1e-07	2.35e-06
110532	Adarb1	1.0592	6.5694	152.915	1.11e-07	2.35e-06
20937	Suv39h1	1.25657	5.19853	152.844	1.11e-07	2.36e-06
57778	Fmnl1	-2.36015	3.79207	152.641	1.12e-07	2.37e-06
18591	Pdgfb	-2.49169	2.55215	152.511	1.12e-07	2.38e-06
77583	Notum	5.78185	1.84587	152.56	1.12e-07	2.38e-06
15976	Ifnar2	1.15128	6.48961	152.324	1.13e-07	2.39e-06
13844	Ephb2	-1.08817	5.37489	152.115	1.13e-07	2.4e-06
22272	Uqcrq	-0.940301	6.16483	152.231	1.13e-07	2.4e-06
382111	Susd5	-2.15028	4.2709	151.996	1.14e-07	2.41e-06
52064	Coq5	-1.12256	5.15475	151.927	1.14e-07	2.41e-06
108907	Nusap1	1.38134	5.43361	152.031	1.14e-07	2.41e-06
224617	Tbc1d24	-1.03915	5.52776	151.828	1.15e-07	2.42e-06
12122	Bid	-1.18617	4.93469	151.573	1.16e-07	2.44e-06
77480	Kidins220	-0.952606	7.73171	151.601	1.15e-07	2.44e-06
18674	Slc25a3	-0.852437	7.80932	151.426	1.16e-07	2.45e-06
22288	Utrn	-0.991899	7.18863	151.145	1.17e-07	2.46e-06
234734	Aars	-0.920856	6.88634	151.277	1.17e-07	2.46e-06
94186	Strn3	-0.866797	7.57019	151.257	1.17e-07	2.46e-06
17347	Mknk2	-0.87672	7.71099	151.011	1.18e-07	2.47e-06
216152	Plppr3	1.55544	4.41645	151.089	1.17e-07	2.47e-06
67880	Dcxr	1.76805	4.0595	150.901	1.18e-07	2.48e-06
11423	Ache	-2.647	2.40834	150.667	1.19e-07	2.49e-06
217258	Abca8a	-2.33943	2.57781	150.771	1.19e-07	2.49e-06
105859	Csdc2	-1.16563	4.96658	150.497	1.2e-07	2.51e-06
140742	Sesn1	1.00578	6.28672	150.343	1.2e-07	2.51e-06
12418	Cbx4	1.06502	6.0659	150.362	1.2e-07	2.51e-06
231532	Arhgap24	-0.962534	6.06378	150.266	1.21e-07	2.52e-06
243529	H1f10	1.40384	4.87676	150.051	1.22e-07	2.54e-06
118452	Baalc	-2.3123	2.99727	149.857	1.22e-07	2.55e-06
18028	Nfib	0.940799	7.86813	149.802	1.23e-07	2.55e-06
17121	Mxd3	1.94723	3.7628	149.574	1.23e-07	2.57e-06
22234	Ugcg	1.02531	9.08741	149.391	1.24e-07	2.58e-06
329763	Gm5105	-1.97683	3.04419	149.296	1.25e-07	2.59e-06
73723	Sh3bgrl3	1.04262	6.52885	149.075	1.26e-07	2.61e-06
320560	Dennd5b	-1.25512	4.80561	148.929	1.26e-07	2.62e-06
107045	Lars	-0.871454	6.8555	148.801	1.27e-07	2.63e-06
13518	Dst	-0.864191	8.88696	148.738	1.27e-07	2.63e-06
228033	Atp5g3	-0.834344	7.9011	148.595	1.28e-07	2.64e-06
11489	Adam12	-1.85796	3.68644	148.318	1.29e-07	2.67e-06
207806	Usf3	-1.22546	5.86898	148.24	1.29e-07	2.67e-06
20720	Serpine2	1.03408	6.03195	148.278	1.29e-07	2.67e-06
13605	Ect2	1.31248	4.91713	147.972	1.3e-07	2.69e-06
74770	Hhatl	-3.07806	2.2729	147.802	1.31e-07	2.7e-06
58521	Eid1	0.98907	6.97521	147.818	1.31e-07	2.7e-06
70082	Lysmd2	1.56257	4.43657	147.88	1.31e-07	2.7e-06
21877	Tk1	1.45635	4.80753	147.716	1.32e-07	2.71e-06
382864	Colq	-3.13579	2.21306	147.464	1.33e-07	2.72e-06
22057	Tob1	-0.893324	6.76797	147.585	1.32e-07	2.72e-06
27494	Amot	-0.929199	6.21777	147.392	1.33e-07	2.73e-06
12333	Capn1	-0.911984	6.28669	147.339	1.33e-07	2.73e-06
56360	Acot9	-0.990468	5.9168	147.062	1.34e-07	2.76e-06
14325	Ftl1	0.943749	8.30932	146.917	1.35e-07	2.77e-06
77219	Ptgr2	-0.948381	5.98801	146.782	1.36e-07	2.78e-06
110639	Prps2	1.28462	4.98858	146.774	1.36e-07	2.78e-06
54153	Rasa4	-1.28698	4.89615	146.611	1.37e-07	2.79e-06
12555	Cdh15	-0.912937	7.82873	146.592	1.37e-07	2.79e-06
13046	Celf1	-0.884359	7.52463	146.546	1.37e-07	2.79e-06
14115	Fbln2	1.02969	9.19466	146.426	1.37e-07	2.8e-06
21943	Tnfsf11	2.68211	3.40722	146.324	1.38e-07	2.81e-06
16780	Lamb3	-2.901	1.96174	145.988	1.4e-07	2.83e-06
17261	Mef2d	-1.26381	6.76803	146.045	1.39e-07	2.83e-06
93871	Brwd1	-0.919247	6.19538	146.051	1.39e-07	2.83e-06
18140	Uhrf1	1.24388	5.48133	146.065	1.39e-07	2.83e-06
107239	Carns1	-1.51188	3.94492	145.451	1.42e-07	2.88e-06
29864	Rnf11	-0.822374	8.07996	145.462	1.42e-07	2.88e-06
67089	Psmc6	-0.982625	6.69818	145.149	1.44e-07	2.91e-06
217124	Ppp1r9b	0.899766	7.42859	145.055	1.44e-07	2.92e-06
68743	Anln	0.972575	6.41434	144.965	1.45e-07	2.93e-06
30794	Pdlim4	-0.867984	6.93463	144.723	1.46e-07	2.95e-06
19122	Prnp	-0.831076	7.92538	144.606	1.46e-07	2.96e-06
13194	Ddb1	-0.883076	9.89987	144.43	1.47e-07	2.97e-06
53867	Col5a3	1.05506	7.49204	144.476	1.47e-07	2.97e-06
80986	Ckap2	1.23485	5.2521	144.31	1.48e-07	2.98e-06
73804	Kif2c	1.44204	4.64631	144.259	1.48e-07	2.98e-06
26446	Psmb3	-0.878856	6.55613	144.211	1.48e-07	2.99e-06
228564	Frmd5	2.19326	3.34445	144.208	1.48e-07	2.99e-06
68041	Mid1ip1	-1.19418	5.17976	143.952	1.5e-07	3.01e-06
433938	Mn1	2.53205	3.04295	143.792	1.51e-07	3.02e-06
12350	Car3	-1.27698	4.50322	143.728	1.51e-07	3.03e-06
333654	Ppp1r13l	-1.19376	4.79148	143.691	1.51e-07	3.03e-06
71701	Pnpt1	-1.12585	5.3464	143.732	1.51e-07	3.03e-06
66967	Edem3	-0.85909	6.81439	143.669	1.51e-07	3.03e-06
17698	Msn	-0.836735	9.08945	143.621	1.51e-07	3.03e-06
228482	Arhgap11a	1.1772	5.2894	143.619	1.51e-07	3.03e-06
73181	Nfatc4	1.30515	4.95353	143.62	1.51e-07	3.03e-06
16593	Klc1	-0.850636	7.6507	143.351	1.53e-07	3.05e-06
14251	Flot1	1.0174	6.24852	143.232	1.54e-07	3.06e-06
66390	Prelid3b	-0.922572	6.15266	143.015	1.55e-07	3.08e-06
104457	0610010K14Rik	1.19572	5.51103	143.076	1.54e-07	3.08e-06
235416	Lman1l	-1.87499	3.85316	142.922	1.55e-07	3.09e-06
170643	Kirrel	1.03766	7.91074	142.88	1.55e-07	3.09e-06
74165	Fbxl22	-2.65589	2.2473	142.526	1.57e-07	3.12e-06
26896	Med14	-0.942539	6.26446	142.56	1.57e-07	3.12e-06
19244	Ptp4a2	-0.840288	8.9762	142.633	1.57e-07	3.12e-06
225995	D030056L22Rik	1.54536	4.4219	142.569	1.57e-07	3.12e-06
93891	Pcdhb20	1.38303	4.67321	142.474	1.58e-07	3.13e-06
14700	Gng10	0.987858	6.50817	142.261	1.59e-07	3.15e-06
12931	Crlf1	0.890914	7.65909	141.988	1.6e-07	3.17e-06
13732	Emp3	0.949081	6.53641	142.076	1.6e-07	3.17e-06
245877	Map7d1	-0.829338	8.30508	141.352	1.64e-07	3.24e-06
16164	Il13ra1	0.961814	7.04909	141.326	1.64e-07	3.24e-06
16452	Jak2	1.00285	6.2646	141.338	1.64e-07	3.24e-06
19177	Psmb7	-0.846914	6.84104	141.048	1.66e-07	3.27e-06
241447	Cers6	-1.44558	5.2672	140.966	1.66e-07	3.28e-06
109934	Abr	-0.878205	7.62691	140.356	1.7e-07	3.35e-06
16177	Il1r1	0.902802	7.17404	140.029	1.72e-07	3.38e-06
238871	Pde4d	0.994912	7.20552	140.069	1.72e-07	3.38e-06
97064	Wwtr1	-0.809427	8.14634	139.887	1.73e-07	3.4e-06
17913	Myo1c	-0.911784	8.58512	139.723	1.74e-07	3.41e-06
244152	Tsku	1.31345	4.81981	139.796	1.73e-07	3.41e-06
15559	Htr2b	-3.07486	2.628	139.329	1.76e-07	3.45e-06
75869	Arl5b	-1.82715	3.18212	139.321	1.76e-07	3.45e-06
76614	Immt	-0.815455	7.57922	139.339	1.76e-07	3.45e-06
19731	Rgl1	1.21552	5.14162	139.213	1.77e-07	3.46e-06
71703	Armcx3	-1.11682	4.97046	139.015	1.78e-07	3.49e-06
13846	Ephb4	1.00561	6.02825	138.865	1.79e-07	3.5e-06
114606	Tle6	1.81127	3.89204	138.569	1.81e-07	3.54e-06
66092	Ghitm	-0.811083	7.81846	138.17	1.84e-07	3.58e-06
102595	Plekho2	1.04529	6.01814	138.214	1.84e-07	3.58e-06
121021	Cspg4	-1.30239	4.81535	138.117	1.84e-07	3.59e-06
16400	Itga3	1.0149	7.93535	137.954	1.85e-07	3.61e-06
14211	Smc2	1.11587	5.43154	137.568	1.88e-07	3.65e-06
83924	Gpr137b	1.88443	4.58919	137.587	1.88e-07	3.65e-06
12226	Btg1	0.963891	7.95158	137.5	1.88e-07	3.66e-06
17957	Napb	-1.56347	3.69648	137.348	1.89e-07	3.68e-06
66218	Ndufb9	-0.821073	7.19397	136.545	1.95e-07	3.78e-06
20867	Stip1	-0.8022	7.84129	136.426	1.96e-07	3.8e-06
66108	Ndufa9	-0.936363	6.135	136.037	1.99e-07	3.85e-06
100041194	Ahnak2	-1.06444	5.15377	135.922	2e-07	3.86e-06
22329	Vcam1	0.848979	8.5148	135.901	2e-07	3.86e-06
18764	Pkd2	0.973766	6.87288	135.772	2.01e-07	3.88e-06
14537	Gcnt1	-3.8459	1.70155	135.607	2.02e-07	3.9e-06
319655	Podxl2	1.43759	4.51352	135.445	2.03e-07	3.92e-06
100382	AW011738	-2.78132	2.13936	135.269	2.04e-07	3.94e-06
71929	Tmem123	0.858207	8.72953	135.293	2.04e-07	3.94e-06
242109	Zfp697	-1.82614	4.44895	135.081	2.06e-07	3.96e-06
14339	Aktip	-0.91167	5.98572	135.124	2.06e-07	3.96e-06
214239	Ccdc9b	0.930105	6.49677	134.843	2.08e-07	3.99e-06
56526	Septin6	1.25571	4.89857	134.897	2.07e-07	3.99e-06
66111	Tmed3	1.00918	6.32087	134.753	2.08e-07	4e-06
74127	Krt80	-1.8282	3.79361	134.59	2.1e-07	4.02e-06
170731	Mfn2	-0.944242	6.4037	134.628	2.09e-07	4.02e-06
66354	Snw1	0.914499	7.86676	134.575	2.1e-07	4.02e-06
226251	Ablim1	-0.891953	8.68521	134.376	2.11e-07	4.05e-06
216188	Aldh1l2	-1.23562	4.77879	134.147	2.13e-07	4.08e-06
20405	Sh3gl1	0.923555	6.82196	134.141	2.13e-07	4.08e-06
105988	Espl1	1.28414	4.98818	134.103	2.13e-07	4.08e-06
224419	Map3k7cl	-2.69555	2.01806	133.891	2.15e-07	4.11e-06
55985	Cxcl13	-3.73197	1.34766	133.792	2.16e-07	4.12e-06
12449	Ccnf	1.28409	5.00687	133.821	2.16e-07	4.12e-06
55991	Panx1	-1.29728	4.31616	133.639	2.17e-07	4.14e-06
72425	Katnbl1	-1.01045	5.35145	133.58	2.18e-07	4.15e-06
54141	Spag5	1.28525	4.92019	133.442	2.19e-07	4.16e-06
12567	Cdk4	0.885574	7.94997	133.24	2.2e-07	4.19e-06
74136	Sec14l1	-0.83288	7.41102	133.156	2.21e-07	4.2e-06
99138	Stard7	-0.839423	6.84768	133.04	2.22e-07	4.22e-06
16782	Lamc2	-1.6164	3.586	132.928	2.23e-07	4.23e-06
78920	Dlst	-0.790542	7.85148	132.964	2.23e-07	4.23e-06
58233	Dnaja4	-1.21385	4.55211	132.713	2.25e-07	4.25e-06
110960	Tars	-0.813158	7.08955	132.796	2.24e-07	4.25e-06
52635	Esyt2	0.867334	7.30427	132.742	2.25e-07	4.25e-06
667277	C1rb	1.73087	3.8687	132.792	2.24e-07	4.25e-06
14726	Pdpn	0.839564	8.71652	132.602	2.26e-07	4.27e-06
50492	Thop1	-0.880247	6.46072	132.441	2.27e-07	4.29e-06
110796	Tshz1	0.965198	6.12738	132.387	2.28e-07	4.3e-06
382427	Best3	-3.10081	1.98035	132.153	2.3e-07	4.33e-06
75695	Rilpl1	-0.953948	5.90358	132.16	2.3e-07	4.33e-06
170439	Elovl6	0.963716	6.16746	132.152	2.3e-07	4.33e-06
20928	Abcc9	-4.50496	1.01218	131.713	2.34e-07	4.4e-06
70247	Psmd1	-0.79368	8.00971	131.524	2.35e-07	4.42e-06
14778	Gpx3	0.880975	10.3411	131.46	2.36e-07	4.43e-06
20193	S100a1	1.03436	5.89559	131.448	2.36e-07	4.43e-06
224938	Pja2	-0.788883	7.69297	131.332	2.37e-07	4.44e-06
72136	Chst14	1.06963	5.69498	131.35	2.37e-07	4.44e-06
20877	Aurkb	1.29563	4.76127	131.322	2.37e-07	4.44e-06
224093	Fam43a	1.82259	4.30436	131.396	2.36e-07	4.44e-06
207565	Camkk2	0.972142	6.08199	131.251	2.38e-07	4.45e-06
12314	Calm2	0.973665	8.41604	131.197	2.38e-07	4.45e-06
217125	Samd14	1.04785	5.67305	131.061	2.39e-07	4.47e-06
100504230	NA	1.46492	5.90643	131.098	2.39e-07	4.47e-06
227210	Ccnyl1	0.986371	5.92053	130.979	2.4e-07	4.48e-06
270076	Gcdh	-1.00618	5.32563	130.828	2.42e-07	4.5e-06
77605	H2az2	1.04739	6.33314	130.853	2.41e-07	4.5e-06
15364	Hmga2	-1.09682	5.67276	130.733	2.42e-07	4.51e-06
78658	Ncapd3	1.14086	5.20101	130.751	2.42e-07	4.51e-06
237221	Gemin8	1.7166	3.86396	130.483	2.45e-07	4.55e-06
212898	Dse	0.952176	6.12415	130.301	2.46e-07	4.58e-06
14860	Gsta4	0.969296	6.00262	130.168	2.48e-07	4.6e-06
53614	Reck	1.54354	4.56603	130.202	2.47e-07	4.6e-06
18293	Ogdh	-0.778684	8.14634	130.107	2.48e-07	4.61e-06
67861	Akr1b10	-1.28563	4.46377	130.007	2.49e-07	4.62e-06
19205	Ptbp1	0.874222	7.85833	129.986	2.49e-07	4.62e-06
99712	Cept1	0.987652	6.04158	129.841	2.51e-07	4.64e-06
67812	Ubxn4	-0.790978	7.62191	129.77	2.52e-07	4.65e-06
12258	Serping1	0.931446	6.33383	129.403	2.55e-07	4.71e-06
21942	Tnfrsf9	2.92126	2.58296	129.402	2.55e-07	4.71e-06
67689	Aldh3b1	-0.839126	6.62027	129.307	2.56e-07	4.72e-06
72401	Slc43a1	1.57451	4.34079	129.331	2.56e-07	4.72e-06
114479	Slc5a5	-2.97277	1.93244	129.188	2.57e-07	4.74e-06
319757	Smo	1.00789	6.84085	129.106	2.58e-07	4.75e-06
17754	Map1a	-0.833986	6.49397	128.99	2.59e-07	4.77e-06
56726	Sh3bgrl	0.876657	7.61877	128.919	2.6e-07	4.78e-06
414801	Itprip	-0.881403	6.14257	128.808	2.61e-07	4.79e-06
12283	Cab39	-0.811143	6.87203	128.821	2.61e-07	4.79e-06
56464	Ctsf	1.14751	5.56971	128.843	2.61e-07	4.79e-06
100182	Akna	1.42294	4.39953	128.853	2.61e-07	4.79e-06
21912	Tspan7	-2.43534	3.19652	128.704	2.62e-07	4.8e-06
223453	Dap	0.834367	9.17614	128.695	2.62e-07	4.8e-06
228859	Fitm2	-1.18471	4.59434	128.586	2.63e-07	4.81e-06
13866	Erbb2	-0.913744	5.93944	128.637	2.63e-07	4.81e-06
66510	Rnf181	-0.859327	6.47784	128.594	2.63e-07	4.81e-06
97165	Hmgb2	1.5345	5.44769	128.589	2.63e-07	4.81e-06
16648	Kpna3	-0.821128	6.61343	128.381	2.65e-07	4.85e-06
12192	Zfp36l1	0.820784	8.67662	128.322	2.66e-07	4.85e-06
17534	Mrc2	0.952564	8.76088	128.348	2.66e-07	4.85e-06
20810	Srm	0.997996	6.38156	128.142	2.68e-07	4.88e-06
12111	Bgn	-0.797359	10.2943	128.072	2.69e-07	4.89e-06
16172	Il17ra	-1.0306	5.30983	128.012	2.69e-07	4.9e-06
22355	Vipr2	2.50744	2.83044	127.994	2.69e-07	4.9e-06
74168	Zdhhc16	-0.983595	5.42133	127.908	2.7e-07	4.91e-06
75991	Slain2	-0.81307	7.03062	127.504	2.75e-07	4.99e-06
67063	Pgap4	-1.98979	3.07121	127.449	2.75e-07	5e-06
226139	Cox15	-0.9621	5.72085	127.362	2.76e-07	5e-06
109113	Uhrf2	0.923313	6.68479	127.354	2.76e-07	5e-06
70472	Atad2	0.979833	5.88276	127.39	2.76e-07	5e-06
74996	Usp47	-0.779768	7.58018	127.243	2.77e-07	5.02e-06
55936	Ctps2	0.98816	5.90759	127.22	2.78e-07	5.02e-06
16012	Igfbp6	0.974391	5.97966	127.136	2.79e-07	5.04e-06
16319	Incenp	1.07643	5.61475	127.06	2.79e-07	5.05e-06
94220	Cnnm4	-1.25284	4.45333	126.99	2.8e-07	5.06e-06
104252	Cdc42ep2	-1.08143	5.00006	126.755	2.83e-07	5.1e-06
11898	Ass1	-1.72829	3.20913	126.669	2.84e-07	5.11e-06
239554	Foxred2	0.89907	6.44565	126.71	2.83e-07	5.11e-06
106639	Vmac	1.32415	4.60261	126.472	2.86e-07	5.15e-06
12161	Bmp6	-2.15903	2.53827	126.371	2.87e-07	5.17e-06
14248	Flii	-0.837044	7.59243	126.322	2.88e-07	5.17e-06
54124	Cks1b	1.33456	5.13144	126.258	2.88e-07	5.18e-06
101437	Dhx32	-1.08625	5.13106	126.173	2.89e-07	5.2e-06
66878	Riok3	-0.79105	7.11546	125.817	2.93e-07	5.27e-06
21813	Tgfbr2	0.826811	8.59121	125.78	2.94e-07	5.27e-06
71934	Car13	0.860969	7.26068	125.804	2.94e-07	5.27e-06
67702	Rnf149	1.16731	5.07628	125.686	2.95e-07	5.28e-06
217732	Cipc	-0.960116	5.45359	125.46	2.98e-07	5.33e-06
208795	Tmem63a	0.872061	6.63418	125.198	3.01e-07	5.38e-06
69454	Clic3	-4.12947	1.98716	125.024	3.03e-07	5.41e-06
217166	Nr1d1	-0.913454	5.71131	124.96	3.04e-07	5.42e-06
211577	Mrgprf	1.4217	4.3941	124.986	3.03e-07	5.42e-06
216439	Agap2	2.57037	2.75474	124.915	3.04e-07	5.43e-06
217835	Rin3	-0.85685	6.13249	124.851	3.05e-07	5.44e-06
16775	Lama4	1.62335	4.0587	124.776	3.06e-07	5.45e-06
109552	Sri	1.01242	6.06577	124.723	3.06e-07	5.46e-06
110208	Pgd	0.886495	7.72154	124.48	3.09e-07	5.5e-06
21886	Tle2	1.17867	5.272	124.497	3.09e-07	5.5e-06
66871	Cpne8	1.10668	5.27049	124.267	3.12e-07	5.55e-06
12293	Cacna2d1	-0.786361	7.67523	124.197	3.13e-07	5.56e-06
240283	Dmxl1	-0.935714	5.60153	124.094	3.14e-07	5.57e-06
270685	Mthfd1l	0.971732	5.90647	124.14	3.14e-07	5.57e-06
271711	Tmem169	1.94509	3.68415	124.133	3.14e-07	5.57e-06
229706	Slc6a17	-1.21719	4.70477	124.05	3.15e-07	5.58e-06
94044	Bcl2l13	-0.90906	6.1325	123.866	3.17e-07	5.6e-06
11461	Actb	0.881667	11.4139	123.884	3.17e-07	5.6e-06
231997	Fkbp14	0.992353	5.83554	123.901	3.17e-07	5.6e-06
19252	Dusp1	1.14568	5.33386	123.872	3.17e-07	5.6e-06
19087	Prkar2a	-1.35293	6.32156	135.299	3.18e-07	5.62e-06
74490	Mamstr	-1.33867	4.17614	123.689	3.19e-07	5.64e-06
74511	Lrrc17	0.8331	7.3902	123.353	3.24e-07	5.71e-06
56041	Uso1	-0.790552	7.4837	123.265	3.25e-07	5.72e-06
11830	Aqp5	0.850835	7.73251	123.302	3.24e-07	5.72e-06
54208	Arl6ip1	0.920737	6.14028	123.208	3.26e-07	5.73e-06
98732	Rab3gap2	-0.839395	6.41334	123.124	3.27e-07	5.75e-06
18191	Nrxn3	-2.19941	2.44799	122.968	3.29e-07	5.78e-06
11429	Aco2	-0.851107	9.38661	122.968	3.29e-07	5.78e-06
229933	Clca2	-3.38778	1.50477	122.777	3.31e-07	5.81e-06
209446	Tfe3	0.910557	6.34313	122.776	3.31e-07	5.81e-06
14664	Slc6a9	-1.20712	5.01235	122.714	3.32e-07	5.82e-06
80914	Uck2	1.05869	6.60651	122.673	3.33e-07	5.83e-06
236451	Phf11b	-6.37702	0.40358	122.632	3.33e-07	5.84e-06
53310	Dlg3	1.1053	5.18702	122.585	3.34e-07	5.84e-06
75687	Ripor1	-0.829307	6.36269	122.424	3.36e-07	5.87e-06
14107	Fat1	0.904863	7.70228	122.44	3.36e-07	5.87e-06
22634	Plagl1	-3.88638	1.21387	122.288	3.38e-07	5.9e-06
14369	Fzd7	-0.883798	6.10391	122.132	3.4e-07	5.93e-06
75423	Arl5a	-0.86254	6.15157	122.111	3.4e-07	5.93e-06
12842	Col1a1	-0.75952	8.33534	122.107	3.4e-07	5.93e-06
66694	Uqcrfs1	-0.874364	6.585	122.072	3.41e-07	5.94e-06
17158	Man2a1	0.866674	7.38891	122.04	3.41e-07	5.94e-06
22323	Vasp	-0.867646	7.26133	121.722	3.46e-07	6.01e-06
435337	Gm5662	3.41387	2.34697	121.74	3.46e-07	6.01e-06
66854	Trim35	-0.771952	7.47908	121.666	3.47e-07	6.02e-06
21425	Tfeb	-1.17548	4.57474	121.59	3.48e-07	6.03e-06
192157	Socs7	-1.05776	5.70129	121.627	3.47e-07	6.03e-06
18626	Per1	1.35047	6.28457	121.603	3.47e-07	6.03e-06
18208	Ntn1	0.942918	7.26886	121.263	3.52e-07	6.11e-06
100040972	Tceal7	-5.40437	0.793634	121.13	3.54e-07	6.13e-06
16007	Ccn1	0.812389	7.7275	121.131	3.54e-07	6.13e-06
66537	Pomp	-0.85751	6.202	120.688	3.61e-07	6.24e-06
216795	Wnt9a	-1.41539	4.6817	120.613	3.62e-07	6.25e-06
319277	Washc4	-0.840915	6.16427	120.618	3.62e-07	6.25e-06
100862305	NA	-2.53955	2.12536	120.539	3.63e-07	6.27e-06
18415	Hspa4l	-1.04467	5.32083	120.337	3.66e-07	6.32e-06
100561	Slc15a4	-1.16193	4.65625	120.241	3.67e-07	6.33e-06
64817	Svep1	1.04658	5.60916	120.239	3.67e-07	6.33e-06
72461	Prcp	1.13158	5.1367	120.156	3.69e-07	6.35e-06
100503238	NA	-3.84696	1.27353	119.917	3.72e-07	6.4e-06
71683	Gypc	0.845649	6.72573	119.91	3.73e-07	6.4e-06
66775	Hacd4	1.13727	5.06826	119.938	3.72e-07	6.4e-06
105727	Slc38a1	-0.864632	6.0281	119.719	3.75e-07	6.45e-06
70784	Rasl12	-1.79988	3.02568	119.608	3.77e-07	6.47e-06
319880	Tmcc3	-1.36243	4.19128	119.606	3.77e-07	6.47e-06
23996	Psmc4	-0.798323	6.70089	119.578	3.78e-07	6.48e-06
54189	Rabep1	-0.851877	6.33789	119.51	3.79e-07	6.49e-06
13426	Dync1i1	-3.01609	1.61428	119.424	3.8e-07	6.51e-06
23936	Lynx1	-0.911404	6.82684	119.261	3.83e-07	6.54e-06
72201	Otud6b	-0.856851	6.02328	119.27	3.83e-07	6.54e-06
67484	Eepd1	-1.61208	3.46268	118.992	3.87e-07	6.61e-06
13548	Dyrk1a	-0.790518	6.65678	118.979	3.87e-07	6.61e-06
228913	Zfp217	0.971329	5.85758	118.84	3.89e-07	6.65e-06
13821	Epb41l1	0.889474	6.65944	118.733	3.91e-07	6.67e-06
74107	Cep55	1.59892	4.41083	118.718	3.91e-07	6.67e-06
26456	Sema4g	1.73162	3.66504	118.73	3.91e-07	6.67e-06
56428	Mtch2	-0.780984	6.93475	118.613	3.93e-07	6.69e-06
74080	Nmnat3	3.18288	2.25254	118.531	3.94e-07	6.71e-06
19165	Psen2	-1.12096	4.66053	118.191	4e-07	6.8e-06
14719	Got2	-0.744069	8.86542	118.182	4e-07	6.8e-06
140792	Colec12	0.909538	7.93022	118.106	4.02e-07	6.82e-06
53600	Timm23	-0.911405	5.73507	117.582	4.1e-07	6.97e-06
104175	Sbk1	-1.2715	4.67765	117.463	4.13e-07	7e-06
19325	Rab10	-0.793724	8.41628	117.435	4.13e-07	7e-06
97487	Cmtm4	0.95836	5.97596	117.393	4.14e-07	7.01e-06
105504	Exoc5	-0.846605	6.04926	117.34	4.15e-07	7.02e-06
14563	Gdf5	-3.65679	1.79042	117.309	4.15e-07	7.03e-06
66290	Atp6v1g1	-1.06715	5.39058	117.253	4.16e-07	7.03e-06
18458	Pabpc1	0.847092	10.6415	117.282	4.16e-07	7.03e-06
11992	Auh	1.32599	4.72827	117.255	4.16e-07	7.03e-06
26926	Aifm1	-0.869705	5.81912	117.115	4.19e-07	7.07e-06
66477	Atp5md	-0.815032	6.51461	116.976	4.21e-07	7.1e-06
12903	Crabp1	3.04007	2.33723	116.999	4.21e-07	7.1e-06
64294	Itm2c	0.848386	7.61243	116.916	4.22e-07	7.11e-06
270906	Prr11	1.30439	5.17255	116.681	4.26e-07	7.18e-06
72179	Fbxl2	-1.06125	5.19316	116.567	4.28e-07	7.21e-06
67246	Resf1	-0.787386	6.66683	116.576	4.28e-07	7.21e-06
230088	Fam214b	-0.798073	6.57743	116.468	4.3e-07	7.23e-06
226646	Ndufs2	-0.745341	7.835	116.444	4.31e-07	7.23e-06
17279	Melk	1.39674	4.27756	116.218	4.35e-07	7.3e-06
23971	Papss1	0.89198	6.16804	116.153	4.36e-07	7.32e-06
56386	B4galt6	-0.887737	5.68814	116.03	4.38e-07	7.35e-06
21854	Timm17a	-0.873906	5.76248	116.007	4.39e-07	7.35e-06
66205	Cd302	1.12244	5.03972	115.965	4.4e-07	7.36e-06
56453	Mbtps1	0.862719	8.00027	115.683	4.45e-07	7.45e-06
237711	Eml6	-3.16282	1.68707	115.599	4.46e-07	7.46e-06
223255	Stk24	0.818108	7.01496	115.637	4.46e-07	7.46e-06
55925	Syt8	-3.50403	1.79366	115.502	4.48e-07	7.48e-06
13382	Dld	-0.76233	7.21999	115.478	4.49e-07	7.48e-06
52033	Pbk	1.3846	4.40207	115.475	4.49e-07	7.48e-06
14708	Gng7	1.81509	3.48895	115.498	4.48e-07	7.48e-06
68480	Card19	-0.863323	5.83001	115.377	4.51e-07	7.51e-06
16978	Lrrfip1	-0.779576	6.87748	115.368	4.51e-07	7.51e-06
76178	Coa5	-0.777855	6.8663	115.394	4.5e-07	7.51e-06
69116	Ubr4	-0.786212	8.24302	115.179	4.55e-07	7.56e-06
70693	Adgra3	0.845186	6.71459	114.944	4.59e-07	7.63e-06
12159	Bmp4	1.01009	5.89099	114.831	4.61e-07	7.67e-06
242474	Tmem245	-1.59569	3.71128	114.758	4.63e-07	7.68e-06
244864	Layn	1.21594	4.81123	114.758	4.63e-07	7.68e-06
17218	Mcm5	1.20706	4.94864	114.67	4.65e-07	7.7e-06
14544	Gda	2.06608	3.36961	114.662	4.65e-07	7.7e-06
223881	Rnd1	-1.6755	3.14945	114.611	4.66e-07	7.72e-06
13167	Dbi	-0.984524	6.50124	114.351	4.71e-07	7.8e-06
21825	Thbs1	-0.800372	10.3249	114.227	4.74e-07	7.83e-06
77634	Snapc3	-1.23363	4.25524	114.151	4.75e-07	7.85e-06
20210	Saa3	3.02818	2.51596	114.151	4.75e-07	7.85e-06
11647	Alpl	5.42402	1.49969	114.079	4.77e-07	7.87e-06
17536	Meis2	1.07527	5.58882	113.975	4.79e-07	7.9e-06
26556	Homer1	-1.35708	3.90157	113.917	4.8e-07	7.91e-06
78334	Cdk19	0.916839	5.91567	113.911	4.8e-07	7.91e-06
68744	Zfp740	0.811589	6.93087	113.692	4.85e-07	7.98e-06
53332	Mtmr1	-0.957578	5.31875	113.633	4.86e-07	8e-06
226691	Ifi207	-2.82275	4.22988	188.239	4.89e-07	8.05e-06
13845	Ephb3	-0.862034	6.043	113.451	4.9e-07	8.05e-06
59048	C1galt1c1	-1.05247	4.80442	113.252	4.94e-07	8.12e-06
72404	Wdr44	-1.37428	4.33631	113.174	4.96e-07	8.14e-06
66961	Neat1	0.780414	9.24298	113.128	4.97e-07	8.15e-06
69821	Mterf4	0.955439	5.66216	113.11	4.97e-07	8.15e-06
20742	Sptbn1	-0.728119	8.92649	113.063	4.98e-07	8.17e-06
13838	Epha4	-1.43672	3.6765	112.853	5.03e-07	8.24e-06
12490	Cd34	0.806657	7.16362	112.8	5.04e-07	8.25e-06
110279	Bcr	0.880532	6.38452	112.622	5.08e-07	8.31e-06
22596	Xrcc5	0.818982	6.69031	112.54	5.1e-07	8.33e-06
330267	Thsd7a	1.06203	5.26408	112.541	5.1e-07	8.33e-06
214137	Arhgap29	0.826936	7.31857	112.407	5.13e-07	8.37e-06
73458	Aldh3b3	-4.73803	1.30395	112.373	5.13e-07	8.38e-06
16913	Psmb8	-2.18466	2.9167	112.29	5.15e-07	8.41e-06
71897	Lypd6b	4.09907	2.02027	112.085	5.2e-07	8.48e-06
217578	Baz1a	-1.06343	4.73205	111.949	5.23e-07	8.52e-06
12631	Cfl1	0.791224	9.79504	111.952	5.23e-07	8.52e-06
68166	Spire1	-0.787076	6.70846	111.827	5.26e-07	8.56e-06
18187	Nrp2	0.949868	8.01538	111.755	5.28e-07	8.58e-06
75111	4930512H18Rik	-7.03768	0.516471	111.601	5.31e-07	8.63e-06
59093	Pcbp3	1.35522	4.34275	111.545	5.33e-07	8.65e-06
212679	Mars2	-1.7357	3.01296	111.425	5.35e-07	8.69e-06
52666	Arhgef25	0.852845	6.39822	111.291	5.39e-07	8.74e-06
21417	Zeb1	-0.731071	7.56301	111.13	5.42e-07	8.8e-06
239559	A4galt	0.95427	5.70405	110.976	5.46e-07	8.85e-06
18242	Oat	0.8186	6.64069	110.843	5.49e-07	8.9e-06
13350	Dgat1	0.955576	5.82263	110.799	5.5e-07	8.91e-06
17181	Matn2	0.779098	7.88414	110.676	5.53e-07	8.95e-06
234577	Cpne2	-0.856226	6.63297	110.639	5.54e-07	8.96e-06
74249	Lrrc2	-4.70468	1.19023	110.598	5.55e-07	8.97e-06
100502766	Kifc1	1.42911	4.37361	110.602	5.55e-07	8.97e-06
85031	Pla1a	-1.97022	2.76056	110.54	5.57e-07	8.99e-06
109359	Abraxas2	-0.914732	5.37003	110.521	5.57e-07	8.99e-06
93694	Clec2d	0.925138	5.76936	110.499	5.58e-07	8.99e-06
52822	Rufy3	-1.75564	3.24086	110.462	5.59e-07	9e-06
224703	Marchf2	-0.915346	5.3639	110.378	5.61e-07	9.02e-06
15505	Hsph1	-0.892153	6.46922	110.405	5.6e-07	9.02e-06
384009	Glipr2	0.845728	6.62305	110.196	5.65e-07	9.09e-06
20667	Sox12	1.05637	5.13471	110.193	5.65e-07	9.09e-06
622434	Arhgef26	-1.83792	2.79457	110.121	5.67e-07	9.11e-06
75973	Ccdc162	-2.28095	2.2153	109.899	5.73e-07	9.2e-06
12519	Cd80	-1.3094	3.98886	109.89	5.73e-07	9.2e-06
80859	Nfkbiz	0.8515	6.65113	109.846	5.74e-07	9.21e-06
12908	Crat	-0.885828	6.65529	109.681	5.79e-07	9.27e-06
14479	Usp15	-0.916318	5.80291	109.644	5.8e-07	9.28e-06
56324	Stam2	-0.809921	6.07245	109.425	5.85e-07	9.37e-06
56705	Ranbp9	-0.886777	6.0801	109.22	5.91e-07	9.45e-06
18810	Plec	-0.744594	9.69359	109.104	5.94e-07	9.49e-06
19376	Rab34	0.892038	6.08064	109.117	5.93e-07	9.49e-06
17859	Mxi1	0.834823	6.41171	109.071	5.95e-07	9.5e-06
74157	Cmtr1	-0.838664	6.61645	108.836	6.01e-07	9.59e-06
214968	Sema6d	1.31454	4.55444	108.776	6.03e-07	9.61e-06
74105	Gga2	-0.857919	5.7102	108.708	6.04e-07	9.63e-06
17132	Maf	0.805709	6.67102	108.689	6.05e-07	9.63e-06
67623	Tm7sf3	0.877865	6.06441	108.705	6.05e-07	9.63e-06
23945	Mgll	-1.84253	2.76993	108.663	6.06e-07	9.64e-06
229841	Cenpe	1.08611	5.015	108.605	6.07e-07	9.66e-06
18693	Pick1	-1.32525	3.94658	108.523	6.1e-07	9.69e-06
20317	Serpinf1	0.766115	9.9094	108.476	6.11e-07	9.7e-06
56445	Dnaja2	-0.759255	9.06025	108.397	6.13e-07	9.73e-06
114774	Pawr	4.43136	1.70866	108.371	6.14e-07	9.74e-06
16881	Lig1	1.13985	4.81757	108.234	6.18e-07	9.79e-06
14615	Gjc1	1.17365	4.72289	108.218	6.18e-07	9.8e-06
98496	Pid1	2.12462	3.28287	108.095	6.22e-07	9.84e-06
20821	Trim21	-1.80982	2.99376	107.999	6.24e-07	9.88e-06
13388	Dll1	-0.894855	5.42389	107.956	6.25e-07	9.9e-06
108052	Slc14a1	2.13993	2.93411	107.908	6.27e-07	9.91e-06
59090	Midn	-0.797102	8.20158	107.818	6.29e-07	9.95e-06
15039	H2-T22	-0.805409	6.07486	107.715	6.32e-07	9.99e-06
71790	Anxa9	1.95072	3.17216	107.676	6.34e-07	9.99e-06
72865	Rtl8c	2.18215	2.91426	107.687	6.33e-07	9.99e-06
330064	Slc5a6	-1.38394	3.78753	107.549	6.37e-07	1e-05
108767	Pnrc1	0.846528	7.39791	107.569	6.37e-07	1e-05
320078	Olfml2b	-0.750452	6.87276	107.51	6.38e-07	1.01e-05
12858	Cox5a	-0.74946	6.68488	106.859	6.58e-07	1.03e-05
13010	Cst3	0.75159	8.20834	106.983	6.54e-07	1.03e-05
230815	Man1c1	0.854066	7.59621	106.861	6.58e-07	1.03e-05
108014	Srsf9	0.98354	5.3693	106.823	6.59e-07	1.03e-05
30939	Pttg1	1.25097	4.57051	106.882	6.57e-07	1.03e-05
194401	Mical3	-1.83612	2.83689	106.623	6.65e-07	1.04e-05
109050	Inka2	-1.29052	3.9418	106.692	6.63e-07	1.04e-05
26457	Slc27a1	-0.844375	5.73652	106.705	6.62e-07	1.04e-05
234258	Neil3	1.42219	4.14519	106.794	6.6e-07	1.04e-05
56791	Ube2l6	-0.931649	5.19068	106.52	6.68e-07	1.05e-05
83796	Smarcd2	0.898024	5.99873	106.364	6.73e-07	1.05e-05
76205	Stard3nl	1.35497	4.21889	106.456	6.7e-07	1.05e-05
103140	Gstt3	2.38308	2.69211	106.419	6.71e-07	1.05e-05
68048	Aen	-1.01538	4.80744	106.084	6.82e-07	1.06e-05
14085	Fah	0.971928	5.5122	106.23	6.77e-07	1.06e-05
103743	Tmem98	1.05369	5.6164	106.024	6.83e-07	1.07e-05
230752	Eva1b	1.35522	4.334	105.892	6.88e-07	1.07e-05
268902	Robo2	-2.42944	1.97084	105.676	6.95e-07	1.08e-05
13121	Cyp51	-0.875461	5.99359	105.637	6.96e-07	1.08e-05
19181	Psmc2	-0.769805	6.67695	105.61	6.97e-07	1.08e-05
16985	Lsp1	-0.742758	6.84396	105.818	6.9e-07	1.08e-05
23986	Eci2	0.871641	6.51507	105.791	6.91e-07	1.08e-05
22273	Uqcrc1	-0.799459	7.6708	105.548	6.99e-07	1.09e-05
433367	Gm5532	-3.11844	1.37386	105.129	7.13e-07	1.1e-05
74388	Dpp8	-0.742972	7.09319	105.152	7.12e-07	1.1e-05
11764	Ap1b1	0.774766	7.29205	105.296	7.07e-07	1.1e-05
215748	Cnksr3	0.806704	6.58105	105.17	7.11e-07	1.1e-05
17220	Mcm7	0.849024	6.15607	105.212	7.1e-07	1.1e-05
244058	Rgma	-0.956618	5.95177	105.041	7.15e-07	1.11e-05
224090	Tmem44	1.68779	3.5272	105.071	7.14e-07	1.11e-05
68842	Tulp4	-0.793132	7.25929	104.855	7.22e-07	1.12e-05
212307	Mapre2	0.956589	5.49685	104.757	7.25e-07	1.12e-05
76969	Chst1	1.25711	4.59308	104.851	7.22e-07	1.12e-05
18583	Pde7a	-1.04565	4.91699	104.567	7.31e-07	1.13e-05
17064	Cd93	3.32939	2.33049	104.557	7.32e-07	1.13e-05
20254	Scg2	4.52101	1.58066	104.477	7.35e-07	1.13e-05
19272	Ptprk	-0.733696	7.03856	104.392	7.38e-07	1.14e-05
14788	Gpr162	2.24758	2.91343	104.232	7.43e-07	1.14e-05
212163	8030462N17Rik	-1.12714	4.5805	104.187	7.45e-07	1.15e-05
67876	Coq10b	-1.11022	4.7669	104.201	7.44e-07	1.15e-05
69065	Chac1	-1.78557	2.91743	103.943	7.53e-07	1.16e-05
338467	Morc3	-0.775831	6.29938	103.858	7.56e-07	1.16e-05
104816	Aspg	4.70098	1.75404	103.835	7.57e-07	1.16e-05
11875	Art5	-4.48068	0.817384	103.582	7.66e-07	1.17e-05
56219	Extl1	-2.82835	1.57636	103.649	7.64e-07	1.17e-05
23928	Lamc3	-2.79918	2.00767	103.638	7.64e-07	1.17e-05
104799	Vipas39	0.95706	5.5082	103.707	7.62e-07	1.17e-05
100504265	Gm20139	-4.87011	0.465591	103.326	7.76e-07	1.19e-05
241576	Ldlrad3	-0.717607	7.1122	103.272	7.78e-07	1.19e-05
19152	Prtn3	5.29236	1.37221	103.195	7.8e-07	1.19e-05
68770	Phtf2	-1.28565	3.96618	103.135	7.83e-07	1.2e-05
69077	Psmd11	-0.815596	6.47296	102.892	7.92e-07	1.21e-05
66168	Grina	-0.691804	8.47373	102.832	7.94e-07	1.21e-05
14871	Gstt1	2.05679	3.37498	102.839	7.94e-07	1.21e-05
100038718	Gm10494	-3.64247	1.23183	102.625	8.02e-07	1.22e-05
72656	Ints8	-0.830181	5.7726	102.731	7.98e-07	1.22e-05
13830	Stom	-0.76245	7.62322	102.6	8.03e-07	1.22e-05
234094	Arhgef10	0.792202	6.55466	102.555	8.05e-07	1.22e-05
20352	Sema4b	0.946527	5.45222	102.727	7.98e-07	1.22e-05
100042856	Gvin2	-2.28582	2.51725	102.344	8.13e-07	1.23e-05
72543	Mvb12b	0.965331	5.83792	102.474	8.08e-07	1.23e-05
55990	Fmo2	1.31625	4.29267	102.493	8.07e-07	1.23e-05
71878	Fam83d	1.71339	3.72634	102.422	8.1e-07	1.23e-05
71648	Optn	-1.11567	4.43652	102.203	8.18e-07	1.24e-05
74782	Glt8d2	1.81643	3.39282	102.305	8.14e-07	1.24e-05
229898	Gbp5	-3.04136	1.65523	102.103	8.22e-07	1.25e-05
320709	Tmem117	-2.75988	2.00752	101.97	8.27e-07	1.25e-05
171543	Bmf	1.07666	5.34852	102.117	8.22e-07	1.25e-05
114664	Hsd17b11	1.29024	4.32771	102.102	8.22e-07	1.25e-05
381217	Fam189a2	-3.32388	1.23114	101.796	8.34e-07	1.26e-05
212706	N4bp3	-1.87795	2.98882	101.606	8.42e-07	1.27e-05
64655	Mrps22	-1.20843	4.59892	101.715	8.38e-07	1.27e-05
71939	Apol6	-1.79495	2.78413	101.384	8.51e-07	1.28e-05
26570	Slc7a11	-1.52997	3.4339	101.494	8.46e-07	1.28e-05
105000	Dnal1	-0.892044	5.64785	101.442	8.49e-07	1.28e-05
382034	Gse1	-0.879942	5.48485	101.439	8.49e-07	1.28e-05
320398	Lrig3	0.977066	5.62365	101.519	8.45e-07	1.28e-05
67547	Slc39a8	1.62721	3.60116	101.514	8.46e-07	1.28e-05
97998	Deptor	-0.827928	6.57456	101.257	8.56e-07	1.29e-05
67220	Plekho1	-0.791741	5.96511	101.221	8.58e-07	1.29e-05
12469	Cct8	-0.687995	8.13907	101.325	8.53e-07	1.29e-05
94280	Sfxn3	0.760624	7.00806	101.3	8.54e-07	1.29e-05
56078	Car5b	0.921518	5.65615	101.255	8.56e-07	1.29e-05
231470	Fras1	-3.96606	1.50585	100.972	8.68e-07	1.3e-05
28000	Prpf19	-0.741534	7.63523	100.988	8.67e-07	1.3e-05
19224	Ptgs1	0.7745	7.27409	101.005	8.67e-07	1.3e-05
93887	Pcdhb16	1.4772	3.95906	101.097	8.63e-07	1.3e-05
13822	Epb41l2	0.732978	7.87506	100.744	8.78e-07	1.31e-05
12393	Runx2	0.836288	6.78685	100.763	8.77e-07	1.31e-05
231713	Naa25	-0.872379	5.75262	100.611	8.83e-07	1.32e-05
100504663	Atg14	1.19626	4.52196	100.664	8.81e-07	1.32e-05
18933	Prrx1	0.740211	8.48021	100.49	8.89e-07	1.33e-05
238130	Dock4	1.17087	4.78594	100.448	8.9e-07	1.33e-05
19179	Psmc1	-0.72161	7.25636	100.308	8.97e-07	1.34e-05
17217	Mcm4	0.881999	5.79057	100.309	8.97e-07	1.34e-05
23872	Ets2	0.746162	7.66938	100.173	9.02e-07	1.35e-05
71130	Sh2d6	-2.2233	2.17466	99.9901	9.11e-07	1.36e-05
68149	Otub2	-1.43625	3.45753	99.9265	9.13e-07	1.36e-05
19171	Psmb10	-1.71701	2.93735	99.8193	9.18e-07	1.37e-05
54607	Socs6	-0.991719	4.80167	99.8507	9.17e-07	1.37e-05
75019	Rnase10	3.01233	2.09361	99.7203	9.23e-07	1.37e-05
12859	Cox5b	-0.789661	7.12723	99.6396	9.26e-07	1.38e-05
73251	Setd7	-0.718406	6.86589	99.6068	9.28e-07	1.38e-05
18708	Pik3r1	0.764846	7.09094	99.6063	9.28e-07	1.38e-05
27999	Fam3c	0.909654	5.59042	99.5442	9.31e-07	1.38e-05
66197	Cks2	1.17919	4.57028	99.5286	9.31e-07	1.38e-05
108673	Ccdc86	-0.952121	4.99874	99.4626	9.34e-07	1.39e-05
217893	Pacs2	-0.771682	8.38788	99.3997	9.37e-07	1.39e-05
15405	Hoxa9	1.02383	5.03399	99.1186	9.5e-07	1.41e-05
11804	Aplp2	0.730377	8.21989	98.8666	9.62e-07	1.42e-05
243371	Lrrc61	1.45107	4.03795	98.8567	9.63e-07	1.42e-05
15439	Hp	9.8098	1.17724	98.9649	9.58e-07	1.42e-05
26987	Eif4e2	-0.766728	7.17617	98.7771	9.66e-07	1.43e-05
74143	Opa1	-0.744748	6.41978	98.7879	9.66e-07	1.43e-05
230761	Zfp362	0.89855	5.67215	98.5727	9.76e-07	1.44e-05
320244	Ttll5	-0.924398	5.03863	98.3521	9.87e-07	1.45e-05
15289	Hmgb1	0.922154	5.93133	98.3969	9.85e-07	1.45e-05
26363	Btd	0.958155	5.5153	98.3518	9.87e-07	1.45e-05
20563	Slit2	1.11745	4.70716	98.4814	9.81e-07	1.45e-05
64704	Htra2	-0.97101	5.18763	98.29	9.9e-07	1.46e-05
226757	Wdr26	-0.69627	8.01793	98.2176	9.94e-07	1.46e-05
15903	Id3	0.78485	6.48251	98.2729	9.91e-07	1.46e-05
433022	Plcxd2	-2.50315	1.93065	98.0616	1e-06	1.47e-05
98363	Efhd1	1.6213	3.53452	97.9297	1.01e-06	1.48e-05
94185	Tnfrsf21	1.58537	3.85362	97.827	1.01e-06	1.49e-05
13421	Dnase1l3	-2.96094	1.61399	97.6535	1.02e-06	1.5e-05
72508	Rps6kb1	-0.714134	6.68332	97.7114	1.02e-06	1.5e-05
277154	Nynrin	0.876316	5.90545	97.6338	1.02e-06	1.5e-05
109979	Art3	-3.59363	1.23175	97.485	1.03e-06	1.51e-05
666468	Atg4a	-1.32855	3.77256	97.2994	1.04e-06	1.52e-05
98376	Gorab	0.846053	5.91755	97.3204	1.04e-06	1.52e-05
14057	Sfxn1	0.953543	5.29211	97.3027	1.04e-06	1.52e-05
70892	Ttll7	-0.92862	4.99122	97.1188	1.05e-06	1.53e-05
56458	Foxo1	-0.864028	5.89777	97.2361	1.04e-06	1.53e-05
67972	Atp2b1	-0.728964	6.94669	97.1644	1.05e-06	1.53e-05
239273	Abcc4	1.14993	4.60612	97.1471	1.05e-06	1.53e-05
110651	Rps6ka3	-1.38597	4.35276	96.9613	1.06e-06	1.54e-05
21676	Tead1	-0.709123	8.00595	96.9854	1.06e-06	1.54e-05
50760	Fbxo17	-1.30232	3.88929	96.8802	1.06e-06	1.55e-05
20893	Bhlhe40	-0.704639	7.33116	96.885	1.06e-06	1.55e-05
52276	Cdca8	1.47204	4.09539	96.9123	1.06e-06	1.55e-05
18569	Pdcd4	1.01985	5.34322	96.6624	1.07e-06	1.56e-05
17390	Mmp2	0.732615	10.1973	96.6079	1.08e-06	1.57e-05
74104	Abcb6	-0.966222	5.23999	96.2424	1.1e-06	1.59e-05
67179	Ccdc25	-1.1103	4.60018	96.067	1.11e-06	1.6e-05
11520	Plin2	0.759983	7.55052	96.1028	1.1e-06	1.6e-05
14775	Gpx1	0.804023	6.33526	96.1576	1.1e-06	1.6e-05
13385	Dlg4	0.874299	5.78328	96.1846	1.1e-06	1.6e-05
54636	Wdr45	0.962837	5.21182	96.1475	1.1e-06	1.6e-05
22284	Usp9x	-0.716135	7.29619	96.0176	1.11e-06	1.61e-05
109246	Tspan9	-0.675669	7.69003	95.9228	1.11e-06	1.61e-05
78928	Pigt	0.761432	7.26689	96.0286	1.11e-06	1.61e-05
24064	Spry2	0.785145	7.22379	95.9546	1.11e-06	1.61e-05
16176	Il1b	-4.6995	0.455224	95.8703	1.12e-06	1.62e-05
12615	Cenpa	1.28935	4.38148	95.693	1.13e-06	1.63e-05
22137	Ttk	1.21053	4.42725	95.5798	1.13e-06	1.64e-05
72114	Zbed3	0.955262	5.27527	95.4306	1.14e-06	1.65e-05
98170	Tmem132a	-0.758051	6.43402	95.2593	1.15e-06	1.66e-05
21351	Taldo1	-0.77325	6.13994	95.1705	1.16e-06	1.67e-05
56349	Net1	0.712866	7.66481	95.0029	1.17e-06	1.68e-05
104725	Sptssa	0.839425	5.864	95.0306	1.17e-06	1.68e-05
14773	Grk5	1.11358	4.68001	95.0345	1.17e-06	1.68e-05
22317	Vamp1	-1.98962	2.35577	94.8833	1.18e-06	1.69e-05
78541	Asb8	-0.773695	5.91907	94.9368	1.17e-06	1.69e-05
67443	Map1lc3b	0.71241	7.67089	94.9278	1.17e-06	1.69e-05
68014	Zwilch	1.53773	3.71064	94.8314	1.18e-06	1.69e-05
52123	Agpat5	-0.840762	5.48497	94.6911	1.19e-06	1.7e-05
104394	E2f4	-0.727052	6.39819	94.6631	1.19e-06	1.7e-05
70186	Fam162a	0.789545	7.15715	94.7548	1.18e-06	1.7e-05
77569	Limch1	-3.12922	1.23668	94.5562	1.2e-06	1.71e-05
108800	Ston2	-0.869842	5.39561	94.4806	1.2e-06	1.72e-05
17428	Mnt	0.860676	5.96937	94.4244	1.2e-06	1.72e-05
72415	Sgo1	1.40397	3.9518	94.5172	1.2e-06	1.72e-05
66060	Cystm1	-3.03367	1.30662	94.3613	1.21e-06	1.73e-05
16878	Lif	-1.69429	2.84545	94.3274	1.21e-06	1.73e-05
20620	Plk2	-0.689001	7.02988	94.3109	1.21e-06	1.73e-05
68801	Elovl5	0.724193	7.36594	94.3706	1.21e-06	1.73e-05
26380	Esrrb	-4.68676	0.44496	94.1201	1.22e-06	1.74e-05
74229	Paqr8	-1.99268	2.34193	94.224	1.22e-06	1.74e-05
214425	Cilp	-0.969105	4.87054	94.1699	1.22e-06	1.74e-05
18195	Nsf	0.821406	5.97478	94.159	1.22e-06	1.74e-05
110323	Cox6b1	-0.683788	7.15125	93.9101	1.24e-06	1.76e-05
97863	Fam8a1	-0.908547	5.10474	93.7282	1.25e-06	1.77e-05
107271	Yars	-0.824543	6.06879	93.8047	1.24e-06	1.77e-05
66997	Psmd12	-0.696207	6.81803	93.7865	1.24e-06	1.77e-05
15525	Hspa4	-0.660433	8.46977	93.8288	1.24e-06	1.77e-05
20321	Frrs1	-1.2496	3.8738	93.6081	1.26e-06	1.78e-05
12215	Bsg	0.761205	10.4543	93.631	1.25e-06	1.78e-05
11855	Arhgap5	0.783119	7.80585	93.6481	1.25e-06	1.78e-05
171580	Mical1	-0.921102	5.70511	93.4684	1.26e-06	1.79e-05
68032	Emc4	-0.750044	6.07578	93.4728	1.26e-06	1.79e-05
217737	Ahsa1	0.752976	7.26532	93.5356	1.26e-06	1.79e-05
192734	Lrrc75b	-1.59342	2.97087	93.3425	1.27e-06	1.8e-05
52690	Setd3	-0.715795	6.44789	93.4042	1.27e-06	1.8e-05
18407	Orm3	1.92544	3.03226	93.2034	1.28e-06	1.81e-05
83797	Smarcd1	0.860516	5.86092	93.1371	1.29e-06	1.82e-05
21938	Tnfrsf1b	0.723437	7.11701	92.9466	1.3e-06	1.83e-05
12527	Cd9	0.729874	8.31706	93.0018	1.3e-06	1.83e-05
242259	Slc44a5	3.84474	1.89979	92.9548	1.3e-06	1.83e-05
19746	Rhd	-4.12377	0.59205	92.9118	1.3e-06	1.84e-05
29816	Hip1r	-0.857688	5.48838	92.8789	1.3e-06	1.84e-05
232286	Tmf1	-0.7758	5.83858	92.8749	1.3e-06	1.84e-05
69724	Rnaseh2a	0.802726	6.10105	92.8432	1.31e-06	1.84e-05
76633	Lrmda	1.8988	2.99332	92.8018	1.31e-06	1.84e-05
218100	Zfp322a	-0.991862	5.26612	92.7053	1.32e-06	1.85e-05
225280	Ino80c	-0.894733	5.18343	92.7567	1.31e-06	1.85e-05
229227	4932438A13Rik	-0.72058	6.35922	92.6851	1.32e-06	1.85e-05
319448	Fndc3a	0.738996	7.28968	92.6273	1.32e-06	1.85e-05
67695	Ost4	0.829446	6.53944	92.6709	1.32e-06	1.85e-05
66487	Smim4	1.5883	3.49726	92.7643	1.31e-06	1.85e-05
20362	Septin8	-0.723818	7.43432	92.5423	1.33e-06	1.86e-05
105148	Iars	-0.688437	7.12271	92.5482	1.33e-06	1.86e-05
114143	Atp6v0b	-0.715828	6.69707	92.3995	1.34e-06	1.87e-05
100042625	Gstp-ps	0.862446	6.10325	92.4248	1.34e-06	1.87e-05
71461	Ptk7	0.873832	6.69641	92.4536	1.33e-06	1.87e-05
14186	Fgfr4	0.706951	7.52432	92.326	1.34e-06	1.88e-05
233107	Kctd15	1.03488	4.8861	92.2747	1.35e-06	1.88e-05
217379	Ubxn2a	-1.29717	4.02872	92.1407	1.36e-06	1.89e-05
14588	Gfra4	1.29196	4.11785	92.1842	1.35e-06	1.89e-05
100504305	Gm16534	-2.0677	2.42394	92.0921	1.36e-06	1.9e-05
192156	Mvd	-1.21897	3.89349	92.0265	1.36e-06	1.9e-05
217653	Mis18bp1	1.20525	4.33658	92.0928	1.36e-06	1.9e-05
22761	Zfpm1	-1.01179	4.74806	91.9507	1.37e-06	1.91e-05
100043571	Gm4524	1.23858	4.33948	91.9672	1.37e-06	1.91e-05
26754	Cops5	-0.761024	6.22583	91.8593	1.38e-06	1.92e-05
72446	Prr5l	3.22673	1.88817	91.8616	1.38e-06	1.92e-05
16456	F11r	-1.5715	3.53463	91.6986	1.39e-06	1.93e-05
677289	Prr33	-1.29593	3.73281	91.7206	1.39e-06	1.93e-05
13640	Efna5	1.35239	4.06032	91.6737	1.39e-06	1.93e-05
276950	Slfn8	-3.35198	1.03142	91.5504	1.4e-06	1.94e-05
13798	En1	0.91306	5.46863	91.4544	1.41e-06	1.95e-05
219151	Scara3	0.987569	5.00722	91.4398	1.41e-06	1.95e-05
17215	Mcm3	0.916019	5.31743	91.3254	1.41e-06	1.96e-05
12836	Col7a1	-2.6285	1.92363	91.2681	1.42e-06	1.97e-05
15511	Hspa1b	1.4165	4.00324	90.9414	1.44e-06	2e-05
13559	E2f5	1.14044	4.48341	90.895	1.45e-06	2.01e-05
227937	Pkp4	-0.907196	4.95561	90.7335	1.46e-06	2.02e-05
67016	Tbc1d2b	0.794635	6.16443	90.7559	1.46e-06	2.02e-05
21847	Klf10	-0.820444	5.73878	90.6479	1.47e-06	2.03e-05
237860	Ssh2	-0.825651	5.94299	90.5082	1.48e-06	2.04e-05
71268	Lrrfip2	-0.822493	5.81019	90.4743	1.48e-06	2.04e-05
54381	Cpq	0.729576	6.71737	90.5571	1.47e-06	2.04e-05
57377	Mogs	0.755786	6.45642	90.5792	1.47e-06	2.04e-05
18607	Pdpk1	-0.769902	6.27757	90.4151	1.49e-06	2.05e-05
18597	Pdha1	-0.654302	7.79087	90.438	1.48e-06	2.05e-05
75007	Mindy1	0.78593	6.29755	90.3792	1.49e-06	2.05e-05
18537	Pcmt1	-0.817675	5.45824	90.243	1.5e-06	2.06e-05
14158	Fer	-0.799385	5.56433	90.2899	1.5e-06	2.06e-05
75717	Cul5	-0.716977	6.36041	90.1422	1.51e-06	2.07e-05
17937	Nab2	0.824337	7.17466	90.1745	1.5e-06	2.07e-05
227731	Slc25a25	1.14556	4.53943	90.1304	1.51e-06	2.07e-05
13865	Nr2f1	1.42358	3.79866	90.0031	1.52e-06	2.09e-05
109006	Ciapin1	-0.922466	5.07023	89.8593	1.53e-06	2.1e-05
18805	Pld1	0.917786	5.45028	89.9052	1.53e-06	2.1e-05
67693	Hypk	-0.820397	5.65448	89.7003	1.54e-06	2.12e-05
16650	Kpna6	-0.739046	6.97948	89.581	1.55e-06	2.13e-05
22151	Tubb2a	-0.674855	8.11066	89.5205	1.56e-06	2.13e-05
210530	P3h2	1.24106	4.36194	89.5345	1.56e-06	2.13e-05
19039	Lgals3bp	-1.05956	6.33081	89.4583	1.56e-06	2.14e-05
52430	Echdc2	1.39424	3.94367	89.4229	1.57e-06	2.14e-05
207592	Tbc1d16	0.879797	5.45955	89.3508	1.57e-06	2.15e-05
53945	Slc40a1	-1.55863	3.11436	89.3009	1.58e-06	2.16e-05
11789	Apc	-0.816249	6.79657	89.2963	1.58e-06	2.16e-05
68272	Rbm28	-0.784403	5.69214	89.2073	1.58e-06	2.16e-05
21652	Phf1	0.928279	5.4458	89.2184	1.58e-06	2.16e-05
18173	Slc11a1	-2.80819	1.51807	89.0542	1.6e-06	2.18e-05
103710	Slc35e4	-1.06352	4.5892	89.0988	1.59e-06	2.18e-05
50754	Fbxw7	-0.98016	4.6094	88.9419	1.61e-06	2.19e-05
100342	Tent5b	-2.03421	2.47813	88.8226	1.62e-06	2.2e-05
19201	Pstpip2	-0.757719	5.89983	88.7611	1.62e-06	2.21e-05
11757	Prdx3	-0.715779	6.34766	88.7276	1.63e-06	2.21e-05
72007	Fndc3b	0.684357	8.49922	88.7074	1.63e-06	2.21e-05
56738	Mocs1	1.16517	4.97141	88.7709	1.62e-06	2.21e-05
[truncated: 5,290 more rows]

## Sheet: siBRM
ENTREZID	Symbol	logFC	logCPM	F	PValue	FDR
100861531	Rn45s	-1.75851	9.92249	1064.46	1.6e-20	4.34e-16
67155	Smarca2	-2.43827	4.97496	692.64	1.83e-18	2.48e-14
11464	Actc1	-1.11567	10.9885	597.705	9.16e-18	6.01e-14
17722	ND6	1.31026	10.1534	577.788	1.33e-17	6.01e-14
14456	Gas6	1.69678	7.6452	613.031	6.95e-18	6.01e-14
12266	C3	1.82513	6.35606	579.899	1.27e-17	6.01e-14
18074	Nid2	-1.26755	8.91273	531.719	3.28e-17	1.27e-13
226438	Igfn1	2.15802	5.42619	518.928	4.27e-17	1.45e-13
78560	Adgra2	-1.24309	6.62996	482.034	9.49e-17	2.87e-13
16796	Lasp1	-1.1838	7.028	445.866	2.21e-16	5.99e-13
218442	Serinc5	-1.12811	6.7165	399.423	7.2e-16	1.63e-12
13371	Dio2	1.38206	7.09879	402.791	6.58e-16	1.63e-12
12450	Ccng1	1.20152	8.96455	388.477	9.7e-16	2.03e-12
27053	Asns	-1.14136	6.71251	380.46	1.21e-15	2.35e-12
100043240	Gm15583	-5.32505	2.28491	376.728	1.35e-15	2.44e-12
13835	Epha1	-1.27163	6.15369	360.84	2.14e-15	3.63e-12
81840	Sorcs2	-1.21141	6.13531	350.249	2.93e-15	4.69e-12
18710	Pik3r3	1.37812	6.25581	347.054	3.23e-15	4.88e-12
236539	Phgdh	-1.09284	7.17204	338.433	4.23e-15	5.83e-12
94227	Pi15	2.05241	4.85319	337.964	4.29e-15	5.83e-12
20090	Rps29	-1.02915	7.12729	330.962	5.36e-15	6.93e-12
13653	Egr1	-1.07203	7.05696	325.293	6.43e-15	7.95e-12
104027	Synpo	-1.1403	6.41673	317.616	8.29e-15	8.95e-12
18295	Ogn	-0.889179	10.1095	315.527	8.89e-15	8.95e-12
20720	Serpine2	1.31663	6.2178	315.675	8.84e-15	8.95e-12
109272	Mybpc1	1.55846	5.54192	318.625	8.01e-15	8.95e-12
23945	Mgll	1.88312	5.06503	317.591	8.29e-15	8.95e-12
60599	Trp53inp1	1.20412	6.89917	308.809	1.12e-14	1.08e-11
16009	Igfbp3	1.12585	8.02238	304.313	1.3e-14	1.22e-11
80976	Syt13	-1.06312	6.39481	301.174	1.45e-14	1.32e-11
19242	Ptn	-0.991924	6.59391	284.42	2.66e-14	2.33e-11
50708	H1f2	1.0914	6.49757	278.358	3.33e-14	2.83e-11
13179	Dcn	-1.26886	5.79083	273.684	3.98e-14	3.28e-11
20292	Ccl11	1.12795	6.29791	262.328	6.2e-14	4.95e-11
11771	Ap2a1	-1.01823	6.52027	258.213	7.31e-14	5.68e-11
74551	Pck2	-1.10618	5.88755	256.713	7.77e-14	5.71e-11
56047	Msln	-0.907426	7.15581	256.813	7.74e-14	5.71e-11
19159	Cyth3	-1.04721	6.06127	251.575	9.59e-14	6.86e-11
21677	Tead2	-1.14779	5.70183	245.164	1.25e-13	8.52e-11
98932	Myl9	-0.994104	6.38566	245.336	1.25e-13	8.52e-11
12445	Ccnd3	-0.912255	8.63421	241.12	1.49e-13	9.88e-11
67374	Jam2	-0.879103	6.60594	237.517	1.74e-13	1.13e-10
94214	Spock2	-1.32692	5.05971	231.678	2.26e-13	1.42e-10
16419	Itgb5	-0.935725	7.34304	231.278	2.3e-13	1.42e-10
17896	Myl4	-0.902727	7.85451	227.211	2.76e-13	1.67e-10
665700	Hmcn2	2.03998	4.33948	221.429	3.6e-13	2.13e-10
108147	Atic	-0.908044	6.29636	217.374	4.35e-13	2.52e-10
192176	Flna	-0.787648	9.55951	214.099	5.09e-13	2.88e-10
19765	Ralbp1	-1.1378	5.99737	219.192	5.48e-13	3.04e-10
52468	Ctdsp2	-0.840196	8.39538	211.151	5.87e-13	3.19e-10
13848	Ephb6	-0.821723	6.78021	209.404	6.39e-13	3.4e-10
16973	Lrp5	-0.90569	7.44706	205.887	7.6e-13	3.89e-10
56636	Fgf21	-0.837773	7.29453	205.556	7.73e-13	3.89e-10
245527	Eda2r	0.988755	7.10164	205.837	7.62e-13	3.89e-10
20272	Scn7a	-1.92246	3.67185	203.438	8.59e-13	4.24e-10
330812	Rnf150	-0.826095	6.52046	200.188	1.01e-12	4.91e-10
100043899	R3hdml	-1.68243	4.06963	199.409	1.05e-12	5.02e-10
108151	Sema3d	0.880002	7.16612	198.659	1.09e-12	5.13e-10
20539	Slc7a5	-0.850829	7.97989	195.794	1.27e-12	5.85e-10
106572	Rab31	-0.818092	7.02279	194.982	1.32e-12	6e-10
66234	Msmo1	-1.11782	5.34334	191.16	1.62e-12	7.22e-10
19791	Rn18s	-2.16987	3.49848	188.385	1.88e-12	8.23e-10
12798	Cnn2	-0.821321	7.91862	187.252	2e-12	8.23e-10
21825	Thbs1	-0.743094	9.45678	187.24	2e-12	8.23e-10
22042	Tfrc	0.967587	7.78762	187.35	1.99e-12	8.23e-10
12349	Car2	1.01519	5.98931	187.738	1.95e-12	8.23e-10
22142	Tuba1a	-1.08957	5.37656	185.616	2.18e-12	8.86e-10
67916	Plpp3	0.856121	7.3596	184.738	2.29e-12	9.16e-10
208659	Fam20a	-1.07996	5.53774	184.013	2.38e-12	9.26e-10
67426	Coq8a	0.860087	6.76157	184.163	2.36e-12	9.26e-10
20200	S100a6	-0.80744	7.95436	183.565	2.44e-12	9.35e-10
14268	Fn1	-0.590166	11.215	183.052	2.51e-12	9.49e-10
18003	Nedd9	-0.870894	6.13876	180.994	2.82e-12	1.05e-09
20363	Selenop	0.806011	7.10146	180.797	2.85e-12	1.05e-09
11465	Actg1	-0.739192	9.84667	179.905	3e-12	1.07e-09
81799	C1qtnf3	0.683246	10.3214	180.212	2.94e-12	1.07e-09
11303	Abca1	1.96217	3.99953	179.63	3.04e-12	1.07e-09
22401	Zmat3	0.978047	6.25664	179.222	3.11e-12	1.08e-09
22379	Fmnl3	-0.768208	6.59739	177.132	3.5e-12	1.21e-09
100702	Gbp6	1.46294	4.85733	176.065	3.72e-12	1.26e-09
66695	Aspn	-1.84192	3.77155	175.759	3.79e-12	1.27e-09
74048	Vsir	-1.07131	5.4783	175.491	3.85e-12	1.28e-09
12826	Col4a1	-0.742213	8.85745	174.649	4.04e-12	1.31e-09
19293	Pvalb	3.22776	2.79335	174.863	3.99e-12	1.31e-09
20866	Stim1	0.914058	6.53791	172.441	4.59e-12	1.47e-09
14579	Gem	1.01618	5.81694	171.933	4.73e-12	1.49e-09
17721	ND5	0.537868	12.1905	167.579	6.12e-12	1.91e-09
15184	Hdac5	-0.736082	7.1433	167.241	6.24e-12	1.93e-09
54635	Pdgfc	-0.936553	5.90018	161.971	8.6e-12	2.6e-09
20306	Ccl7	0.931522	6.04925	162.031	8.56e-12	2.6e-09
240185	Jcad	-0.780183	6.29034	158.969	1.04e-11	3.09e-09
12827	Col4a2	-0.76656	8.03142	158.052	1.1e-11	3.24e-09
22240	Dpysl3	-0.71323	6.75133	156.85	1.18e-11	3.46e-09
17246	Mdm2	0.750408	6.82328	154.831	1.35e-11	3.89e-09
22234	Ugcg	-0.723461	8.38771	153.79	1.44e-11	4.12e-09
21923	Tnc	-0.869399	5.99242	153.486	1.47e-11	4.16e-09
21808	Tgfb2	0.785603	6.44654	152.916	1.52e-11	4.27e-09
56334	Tmed2	0.780129	8.00392	149.488	1.91e-11	5.29e-09
140781	Myh7	-1.20478	4.69401	148.907	1.98e-11	5.44e-09
22793	Zyx	-0.653455	10.0363	147.796	2.13e-11	5.8e-09
20621	Snn	-0.937988	5.57689	146.264	2.36e-11	6.36e-09
11461	Actb	-0.549074	10.8661	145.859	2.43e-11	6.44e-09
16956	Lpl	0.951615	6.00429	145.789	2.44e-11	6.44e-09
52004	Cdk2ap2	-0.691947	6.55893	145.427	2.5e-11	6.54e-09
217830	Dglucy	0.837856	6.22032	145.164	2.55e-11	6.59e-09
232989	Hnrnpul1	-0.69162	6.68984	144.835	2.6e-11	6.68e-09
20666	Sox11	-0.865982	5.80703	141.861	3.19e-11	8.11e-09
74754	Dhcr24	-0.752642	6.55354	141.561	3.26e-11	8.21e-09
100043755	Gm10132	-2.44212	2.63292	141.36	3.31e-11	8.24e-09
12338	Capn6	0.747194	8.92586	139.724	3.71e-11	9.16e-09
56454	Aldh18a1	-0.757179	6.22912	139.579	3.74e-11	9.17e-09
22057	Tob1	0.77557	7.5917	138.791	3.96e-11	9.6e-09
20620	Plk2	0.756113	7.28927	138.58	4.02e-11	9.66e-09
109050	Inka2	0.850387	5.99851	136.753	4.57e-11	1.09e-08
246221	Mpst	-0.924169	5.40957	135.575	4.98e-11	1.16e-08
67074	Mon2	-0.667732	6.56446	135.661	4.95e-11	1.16e-08
11937	Atp2a1	0.577174	10.6567	135.275	5.09e-11	1.17e-08
68303	Fam114a1	-0.710564	6.78445	134.893	5.23e-11	1.19e-08
217219	Fam171a2	-0.733258	6.66254	134.242	5.48e-11	1.24e-08
56012	Pgam2	0.841172	6.12587	132.245	6.34e-11	1.41e-08
71145	Scara5	0.766792	6.26469	131.079	6.91e-11	1.53e-08
207521	Dtx4	-0.682727	7.27995	129.699	7.66e-11	1.68e-08
67941	Rps27l	0.783318	6.24283	129.518	7.76e-11	1.69e-08
17295	Met	-0.746075	6.36429	128.519	8.37e-11	1.78e-08
17768	Mthfd2	-0.708848	6.31724	128.542	8.35e-11	1.78e-08
19309	Pygm	0.760038	8.36125	128.629	8.3e-11	1.78e-08
14104	Fasn	-0.75382	7.23534	129.488	9.27e-11	1.95e-08
77125	Il33	1.39593	4.46115	126.44	9.8e-11	2.05e-08
381290	Atp2b4	-0.635339	7.11312	124.991	1.1e-10	2.27e-08
17717	ND2	0.55668	11.3409	124.785	1.11e-10	2.29e-08
108735	Sft2d2	-0.667634	6.6463	124.214	1.16e-10	2.38e-08
97998	Deptor	-0.917076	5.5088	123.572	1.22e-10	2.48e-08
13663	Ei24	0.66323	6.88506	123.087	1.27e-10	2.56e-08
56741	Igdcc4	0.679892	7.1966	122.734	1.31e-10	2.61e-08
19411	Rarg	-0.673416	7.3141	122.231	1.36e-10	2.64e-08
23790	Coro1c	-0.650969	6.49753	122.221	1.36e-10	2.64e-08
100503911	NA	0.829323	6.00581	122.375	1.34e-10	2.64e-08
211945	Plekhh1	0.886193	5.70756	122.358	1.34e-10	2.64e-08
56198	Heyl	-0.630348	6.96304	121.796	1.41e-10	2.69e-08
65256	Asb2	0.891721	5.79679	121.794	1.41e-10	2.69e-08
16651	Sspn	-0.703011	6.53301	121.221	1.47e-10	2.79e-08
57248	Ly6i	-5.67307	0.450416	120.916	1.51e-10	2.82e-08
16949	Loxl1	-0.642158	8.4097	120.975	1.5e-10	2.82e-08
668171	Zxda	-1.87157	2.99862	120.335	1.58e-10	2.94e-08
21922	Clec3b	2.31781	3.09329	120.079	1.61e-10	2.98e-08
67776	Vwa5a	-0.621988	6.82236	119.79	1.65e-10	3.03e-08
217258	Abca8a	1.42114	4.2138	119.016	1.75e-10	3.2e-08
73750	Whrn	0.857752	5.72825	118.841	1.78e-10	3.22e-08
328365	Zmiz1	-0.654113	7.22719	118.062	1.89e-10	3.41e-08
15481	Hspa8	-0.558816	10.6061	117.919	1.92e-10	3.42e-08
14594	Ggta1	0.832055	5.80542	117.873	1.92e-10	3.42e-08
54153	Rasa4	-0.867853	5.41572	117.623	1.96e-10	3.46e-08
18846	Plxna3	-0.796908	5.70312	116.517	2.15e-10	3.73e-08
353502	Hcfc1r1	-0.688109	6.952	116.438	2.16e-10	3.73e-08
14118	Fbn1	-0.642902	8.14424	116.404	2.17e-10	3.73e-08
56857	Slc37a2	1.05344	5.11436	116.404	2.17e-10	3.73e-08
97130	C77080	-0.613317	7.06489	115.856	2.27e-10	3.88e-08
22228	Ucp2	0.690543	8.21451	115.284	2.38e-10	4.04e-08
68404	Nrn1	-1.3352	4.30392	115.066	2.42e-10	4.09e-08
12831	Col5a1	-0.588715	9.08689	114.938	2.45e-10	4.1e-08
22437	Xirp1	-0.639492	6.42311	114.107	2.62e-10	4.37e-08
11826	Aqp1	-0.915637	5.1243	113.852	2.68e-10	4.44e-08
68614	Letmd1	-0.870375	5.36866	113.148	2.84e-10	4.68e-08
13731	Emp2	-0.632728	7.98737	112.214	3.07e-10	5.02e-08
17472	Gbp4	1.0817	4.87014	112.174	3.08e-10	5.02e-08
54126	Arhgef7	-0.72121	6.01522	112.003	3.13e-10	5.06e-08
68196	Hsbp1	-0.690742	6.33136	111.584	3.24e-10	5.21e-08
12373	Casq2	-0.618841	8.36116	110.739	3.48e-10	5.57e-08
14702	Gng2	-0.791217	5.59845	110.063	3.69e-10	5.87e-08
20271	Scn5a	-0.651563	6.64976	109.304	3.94e-10	6.23e-08
110196	Fdps	-0.624546	6.42931	109.127	4e-10	6.25e-08
22138	Ttn	0.563478	9.74524	109.187	3.98e-10	6.25e-08
16889	Lipa	-0.655794	6.31248	108.945	4.07e-10	6.31e-08
13730	Emp1	-0.598299	8.70505	108.714	4.15e-10	6.4e-08
21983	Tpbg	-0.723491	5.92536	108.392	4.27e-10	6.55e-08
18803	Plcg1	-0.600248	6.64462	107.992	4.42e-10	6.74e-08
16971	Lrp1	-0.524115	9.9452	107.842	4.47e-10	6.79e-08
16008	Igfbp2	-0.693009	6.15847	107.292	4.7e-10	7.05e-08
19017	Ppargc1a	1.37253	4.18246	107.36	4.67e-10	7.05e-08
15488	Hsd17b4	-0.629901	6.3448	106.238	5.15e-10	7.65e-08
12925	Crip1	-0.614236	7.10235	106.261	5.14e-10	7.65e-08
70083	Metrn	-1.30521	4.04489	105.769	5.37e-10	7.92e-08
16716	Ky	1.25785	4.63837	105.725	5.39e-10	7.92e-08
13690	Eif4g2	0.513166	10.5324	105.436	5.53e-10	8.09e-08
21812	Tgfbr1	0.617835	6.67928	104.979	5.76e-10	8.38e-08
230099	Car9	-0.702977	6.69966	112.871	5.81e-10	8.39e-08
52639	Wipi1	-0.605997	6.57775	104.798	5.86e-10	8.39e-08
12759	Clu	1.79617	3.34683	104.781	5.87e-10	8.39e-08
51793	Ddah2	-0.583778	6.74448	104.464	6.04e-10	8.59e-08
68028	Rpl22l1	-1.09774	4.59254	104.358	6.09e-10	8.63e-08
19245	Ptp4a3	0.609964	6.87337	103.51	6.58e-10	9.26e-08
66929	Asf1b	-0.630172	6.32138	103.213	6.76e-10	9.47e-08
67268	Myl12a	-0.61954	7.93165	102.88	6.96e-10	9.71e-08
22761	Zfpm1	-0.90118	5.0421	102.731	7.06e-10	9.79e-08
14766	Adgrg1	-0.591959	7.02884	102.342	7.31e-10	1.01e-07
239017	Ogdhl	1.45334	3.88053	101.715	7.75e-10	1.06e-07
12391	Cav3	-0.829258	5.37114	101.591	7.83e-10	1.07e-07
23849	Klf6	-0.583011	6.69885	101.495	7.9e-10	1.07e-07
234094	Arhgef10	-0.697927	6.09731	101.295	8.05e-10	1.09e-07
53602	Hpcal1	-0.653624	6.11596	99.8782	9.18e-10	1.24e-07
270106	Rpl13	-0.606222	7.75685	99.0193	9.95e-10	1.33e-07
12406	Serpinh1	-0.523832	9.52317	98.6966	1.03e-09	1.37e-07
20307	Ccl8	1.2406	4.32412	98.4162	1.05e-09	1.4e-07
18787	Serpine1	-0.76429	5.57597	97.9743	1.1e-09	1.43e-07
67427	Rps20	-0.588447	8.44412	97.6461	1.13e-09	1.47e-07
23794	Adamts5	-0.609695	6.54311	97.3634	1.16e-09	1.49e-07
19221	Ptgfrn	-0.526019	9.49653	97.4415	1.15e-09	1.49e-07
235345	Hoatz	1.65745	3.52951	97.5046	1.15e-09	1.49e-07
19246	Ptpn1	-0.588479	6.55813	96.1567	1.31e-09	1.67e-07
18483	Palm	-0.56916	6.64157	95.7466	1.36e-09	1.72e-07
213019	Pdlim2	-0.629975	6.19289	95.5066	1.39e-09	1.76e-07
626578	Gbp10	1.01033	5.23815	95.4653	1.4e-09	1.76e-07
68048	Aen	0.660495	6.20463	94.4999	1.53e-09	1.92e-07
11772	Ap2a2	-0.570584	7.26992	94.3375	1.56e-09	1.93e-07
12097	Bglap2	3.52002	1.73008	94.3415	1.56e-09	1.93e-07
53881	Slc5a3	0.796839	5.54625	94.0908	1.6e-09	1.97e-07
17879	Myh1	-0.59132	6.47503	93.6585	1.66e-09	2.04e-07
238564	Mylk4	0.661023	6.17573	93.599	1.67e-09	2.04e-07
23971	Papss1	-0.629889	6.22471	93.115	1.76e-09	2.12e-07
69538	Antxr1	0.581067	6.78436	93.0929	1.76e-09	2.12e-07
76884	Cyfip2	1.43556	3.97698	93.1849	1.74e-09	2.12e-07
319758	Rfx7	0.584569	6.53354	92.6805	1.83e-09	2.19e-07
57265	Fzd2	-0.551691	6.63918	92.4925	1.87e-09	2.23e-07
55927	Hes6	-0.548176	7.1207	91.5239	2.06e-09	2.44e-07
107581	Col16a1	-0.834275	5.0709	91.3266	2.1e-09	2.48e-07
18791	Plat	-0.760035	5.68453	91.1639	2.13e-09	2.51e-07
12519	Cd80	0.783029	5.54747	91.0685	2.15e-09	2.52e-07
57875	Angptl4	0.644459	7.15323	90.815	2.21e-09	2.58e-07
121021	Cspg4	-0.762375	5.49562	90.5059	2.28e-09	2.63e-07
80982	Cemip	-1.25849	3.71231	90.4479	2.29e-09	2.64e-07
74868	Tmem65	-0.539423	6.84714	90.0069	2.4e-09	2.75e-07
66175	Mustn1	-0.809921	5.14647	89.8672	2.43e-09	2.76e-07
319604	Fam168a	-0.550278	6.53692	89.9169	2.42e-09	2.76e-07
72333	Palld	-0.662517	6.68214	98.7221	2.51e-09	2.84e-07
18162	Npr3	1.50481	3.58849	89.236	2.59e-09	2.92e-07
110279	Bcr	-0.725893	5.91576	89.1381	2.62e-09	2.94e-07
70717	Medag	-0.926342	4.89555	89.0532	2.64e-09	2.95e-07
74257	Tspan17	-0.873935	4.92757	88.9595	2.67e-09	2.97e-07
20512	Slc1a3	0.786028	5.4878	88.7293	2.73e-09	3.03e-07
100039748	Rpl15-ps6	-0.63586	5.98857	88.2567	2.87e-09	3.17e-07
83453	Chrdl1	1.16016	4.32797	88.168	2.89e-09	3.18e-07
66222	Serpinb1a	0.572683	6.53239	88.062	2.92e-09	3.2e-07
326618	Tpm4	-0.538564	8.68166	87.9631	2.95e-09	3.22e-07
13655	Egr3	-1.89404	2.36533	87.6718	3.04e-09	3.31e-07
55963	Slc1a4	-0.659912	5.85025	87.4155	3.13e-09	3.38e-07
17189	Mb	0.631882	7.69576	86.9495	3.28e-09	3.54e-07
192185	Nadk	-0.528623	6.95655	86.7206	3.36e-09	3.61e-07
20195	S100a11	-0.554614	8.37992	86.4871	3.44e-09	3.66e-07
228003	Klhl41	-0.552356	8.11672	86.5363	3.43e-09	3.66e-07
27403	Abca7	-0.534181	6.76729	86.4783	3.45e-09	3.66e-07
209212	Osgin2	0.952429	4.84172	86.1348	3.57e-09	3.78e-07
18405	Orm1	2.69078	2.17118	85.9279	3.65e-09	3.85e-07
53311	Mybph	-0.519142	9.09463	85.8085	3.7e-09	3.88e-07
71709	Syde1	-0.641076	6.04534	85.7069	3.74e-09	3.91e-07
20091	Rps3a1	-0.552144	8.06677	85.5514	3.8e-09	3.96e-07
12122	Bid	0.754205	5.83301	85.4575	3.84e-09	3.98e-07
50527	Ero1a	-0.53865	6.84984	85.3271	3.89e-09	4.02e-07
20516	Slc20a2	0.684595	6.08924	85.1677	3.96e-09	4.07e-07
12705	Cited1	-3.59882	0.741935	85.0138	4.02e-09	4.13e-07
100201	Tmem64	0.519383	9.22761	84.8598	4.09e-09	4.18e-07
11603	Agrn	-0.585187	8.54753	84.6548	4.18e-09	4.25e-07
26362	Axl	-0.535584	8.37399	84.1434	4.41e-09	4.48e-07
117198	Ivns1abp	0.526848	9.02255	83.7312	4.61e-09	4.66e-07
223332	Ranbp3l	1.78672	3.09093	83.4449	4.76e-09	4.77e-07
193796	Kdm4b	-0.636447	5.90906	83.3218	4.82e-09	4.82e-07
18223	Numbl	-0.679191	5.84267	83.2093	4.88e-09	4.86e-07
116914	Slc19a2	0.888935	5.00401	83.1563	4.91e-09	4.87e-07
57278	Bcam	0.565119	7.36111	82.9935	5e-09	4.94e-07
67808	Tprgl	-0.618214	6.25091	82.6356	5.19e-09	5.07e-07
17988	Ndrg1	-0.584824	8.07217	82.6126	5.21e-09	5.07e-07
67095	Trak1	-0.514488	6.94111	82.6818	5.17e-09	5.07e-07
20450	St8sia2	0.708047	5.98783	82.6263	5.2e-09	5.07e-07
16414	Itgb2	4.28745	1.27608	82.1694	5.46e-09	5.3e-07
19345	Rab5c	-0.549898	7.48501	82.131	5.49e-09	5.31e-07
380698	Obscn	0.654579	6.24268	81.9933	5.57e-09	5.35e-07
20308	Ccl9	2.0358	2.65017	81.9968	5.57e-09	5.35e-07
23908	Hs2st1	-0.516759	6.75907	81.7742	5.7e-09	5.46e-07
83671	Sytl2	0.535163	6.94552	81.7189	5.74e-09	5.47e-07
14667	Gm2a	-0.547797	6.3975	81.6574	5.78e-09	5.49e-07
22402	Ccn4	-0.535723	7.21166	81.497	5.88e-09	5.55e-07
72157	Pgm1	0.575199	7.73714	81.3171	6e-09	5.64e-07
230257	Ptbp3	-0.517983	6.67481	81.1453	6.11e-09	5.72e-07
11964	Atp6v1a	0.54904	8.4468	81.121	6.13e-09	5.72e-07
319622	Itpripl2	-0.516623	6.63159	80.8192	6.34e-09	5.88e-07
77938	Fam53b	0.572798	6.56207	80.8173	6.34e-09	5.88e-07
105245	Txndc5	-0.519923	8.573	80.4315	6.62e-09	6.12e-07
14313	Fst	0.718458	5.69592	79.9186	7e-09	6.45e-07
21415	Tcf7l1	-0.594601	6.18869	79.7557	7.13e-09	6.55e-07
19782	Rmrp	-4.21338	0.312624	79.628	7.23e-09	6.62e-07
12608	Cebpb	0.54457	6.66408	79.5384	7.31e-09	6.66e-07
16001	Igf1r	-0.601548	6.07106	79.4427	7.39e-09	6.71e-07
214137	Arhgap29	-0.524597	6.4896	79.2445	7.55e-09	6.84e-07
20334	Sec23a	-0.52417	6.53453	79.1207	7.66e-09	6.91e-07
108664	Atp6v1h	0.614985	6.11752	79.0725	7.7e-09	6.93e-07
76722	Ckmt2	1.67272	3.09179	78.9613	7.8e-09	6.99e-07
68251	Babam1	-0.642844	5.84161	78.7695	7.97e-09	7.05e-07
75320	Etnk1	-0.517108	6.59072	78.7914	7.95e-09	7.05e-07
12632	Cfl2	-0.514124	8.55748	78.3029	8.4e-09	7.41e-07
225638	Alpk2	1.18552	4.12823	78.0314	8.66e-09	7.62e-07
53376	Usp2	0.650648	5.99192	77.8261	8.87e-09	7.77e-07
223739	5031439G07Rik	-0.576791	6.34738	77.7241	8.97e-09	7.84e-07
13132	Dab2	-0.558596	7.46819	77.6902	9e-09	7.84e-07
16012	Igfbp6	-0.605441	6.04176	77.6046	9.09e-09	7.87e-07
171212	Galnt10	-0.502978	6.80206	77.6291	9.07e-09	7.87e-07
105722	Ano6	-0.52304	7.25561	76.9237	9.83e-09	8.46e-07
242702	Myom3	0.595034	7.43544	76.824	9.94e-09	8.53e-07
26451	Rpl27a	-0.518784	8.88474	76.7488	1e-08	8.55e-07
20788	Srebf2	-0.529773	8.73243	76.6083	1.02e-08	8.66e-07
72844	Kctd17	-0.652207	5.64277	76.3564	1.05e-08	8.89e-07
12549	Arhgap31	-0.65943	5.65199	76.165	1.07e-08	9.04e-07
19285	Cavin1	-0.505971	8.77086	76.1542	1.07e-08	9.04e-07
16502	Kcnc1	1.98854	2.70583	75.8454	1.11e-08	9.34e-07
17858	Mx2	0.670342	5.97039	75.7388	1.13e-08	9.43e-07
231148	Ablim2	2.00076	4.21272	125.402	1.13e-08	9.44e-07
59091	Jph2	-0.514873	8.34089	75.6413	1.14e-08	9.48e-07
228359	Arhgap1	-0.531281	6.38867	75.5511	1.15e-08	9.55e-07
52668	Ifi27	0.580664	7.64922	75.5078	1.16e-08	9.57e-07
11981	Atp9a	1.98132	2.69948	75.2739	1.19e-08	9.8e-07
67938	Myl12b	-0.538982	7.51749	74.6978	1.27e-08	1.04e-06
12323	Camk2b	2.43717	2.10106	74.6998	1.27e-08	1.04e-06
21819	Tg	-1.12411	3.8673	74.5718	1.29e-08	1.05e-06
56742	Psrc1	0.71766	5.5387	74.3944	1.32e-08	1.06e-06
14081	Acsl1	0.767936	5.40906	74.3675	1.32e-08	1.06e-06
11732	Ank	-0.516894	7.96936	74.2423	1.34e-08	1.07e-06
76156	Fam131b	-0.85605	4.67256	73.9866	1.39e-08	1.1e-06
27399	Ip6k1	-0.509329	6.89186	73.7975	1.42e-08	1.12e-06
15483	Hsd11b1	1.47587	3.34785	73.7807	1.42e-08	1.12e-06
170706	Tmem37	-0.773719	4.96435	73.6486	1.44e-08	1.13e-06
20336	Exoc4	0.555197	6.89211	73.639	1.44e-08	1.13e-06
106014	Tafa5	1.32078	3.62857	73.6146	1.45e-08	1.13e-06
14314	Fstl1	-0.512975	8.74896	73.4747	1.47e-08	1.14e-06
11844	Arf5	-0.508919	6.65671	73.4799	1.47e-08	1.14e-06
214240	Disp2	1.30983	3.785	73.5136	1.47e-08	1.14e-06
103236	Csnk1g2	-0.514629	7.43979	73.3808	1.49e-08	1.15e-06
18854	Pml	-0.519743	7.52615	73.1049	1.54e-08	1.18e-06
77018	Col25a1	-1.77141	2.28829	72.9021	1.58e-08	1.2e-06
56705	Ranbp9	0.534804	6.44696	72.9789	1.56e-08	1.2e-06
217835	Rin3	-0.607379	5.87155	72.3616	1.68e-08	1.27e-06
14102	Fas	1.24331	3.77715	72.1727	1.72e-08	1.3e-06
11932	Atp1b2	0.979471	4.50628	72.0407	1.75e-08	1.32e-06
30877	Gnl3	0.562152	6.25152	71.678	1.83e-08	1.37e-06
59052	Mettl9	-0.58641	5.92414	71.6048	1.84e-08	1.38e-06
234577	Cpne2	0.504092	6.90879	71.5047	1.87e-08	1.39e-06
67896	Ccdc80	-0.54014	7.54094	71.0984	1.96e-08	1.46e-06
20102	Rps4x	-0.504438	8.12945	70.9699	1.99e-08	1.48e-06
66895	Pxdc1	-0.920681	4.46884	70.7569	2.04e-08	1.51e-06
108037	Shmt2	-0.504445	7.26798	70.7335	2.05e-08	1.51e-06
232086	Tmem150a	0.665339	5.65993	70.7035	2.06e-08	1.52e-06
100043424	Morrbid	-0.880874	4.49974	70.1784	2.2e-08	1.6e-06
103172	Chchd10	0.650296	5.81204	70.1817	2.19e-08	1.6e-06
23797	Akt3	-0.640187	5.57432	69.9787	2.25e-08	1.63e-06
13849	Ephx1	0.512639	8.38095	70.0057	2.24e-08	1.63e-06
11747	Anxa5	-0.505828	7.10961	69.5767	2.36e-08	1.71e-06
68552	Smim14	-0.583234	6.0103	69.3673	2.43e-08	1.75e-06
11522	Adh1	1.69295	3.02294	69.0818	2.52e-08	1.81e-06
18951	Septin5	-0.637926	5.56416	68.9269	2.56e-08	1.84e-06
13819	Epas1	3.06336	1.80818	68.7174	2.63e-08	1.88e-06
77877	6030458C11Rik	0.523687	6.39332	68.335	2.76e-08	1.97e-06
319713	Ablim3	0.501027	6.53014	68.0891	2.85e-08	2.03e-06
77034	2510039O18Rik	-0.572051	6.02774	67.9975	2.88e-08	2.04e-06
14613	Gja5	-2.86914	0.934159	67.8265	2.95e-08	2.08e-06
14957	H1f3	2.11026	2.39667	67.5679	3.04e-08	2.14e-06
19215	Ptgds	1.59008	2.98415	67.481	3.08e-08	2.16e-06
11657	Alb	-6.17476	-0.250755	67.4069	3.11e-08	2.17e-06
18596	Pdgfrb	-0.506041	7.90752	66.9657	3.29e-08	2.27e-06
21916	Tmod1	0.500555	6.49303	66.9846	3.28e-08	2.27e-06
93695	Gpnmb	1.51536	3.18022	66.7226	3.39e-08	2.33e-06
210530	P3h2	-1.53165	2.85039	66.5761	3.46e-08	2.37e-06
20657	Sod3	0.555604	6.95717	67.0737	3.54e-08	2.41e-06
14066	F3	-0.905989	4.32564	66.1897	3.63e-08	2.46e-06
67457	Frmd8	-0.621313	5.56955	66.0518	3.7e-08	2.49e-06
71966	Nkiras2	-1.07644	3.74042	65.978	3.73e-08	2.51e-06
12444	Ccnd2	1.09046	4.17747	65.6201	3.91e-08	2.62e-06
246228	Vwa1	-0.743848	5.05584	65.3366	4.06e-08	2.7e-06
70769	Nolc1	0.51115	6.74326	65.355	4.05e-08	2.7e-06
140559	Igsf8	-0.557488	5.96448	65.1778	4.14e-08	2.75e-06
52076	Tmem38b	0.51144	7.44056	64.6757	4.42e-08	2.93e-06
237360	Adamts14	-0.780668	4.79402	64.3911	4.59e-08	3.02e-06
629480	Gm6978	-2.85809	0.860429	64.3091	4.64e-08	3.05e-06
14609	Gja1	-0.543932	5.98384	64.1455	4.74e-08	3.1e-06
22121	Rpl13a	-0.509714	7.76883	64.1408	4.75e-08	3.1e-06
12890	Cplx2	-0.810703	4.77037	64.1108	4.76e-08	3.11e-06
29818	Hspb7	-1.08325	3.78492	63.486	5.18e-08	3.32e-06
212073	Syne3	-0.755619	4.91104	63.4839	5.18e-08	3.32e-06
20568	Slpi	1.30096	3.46341	63.354	5.27e-08	3.37e-06
100043813	Rps27rt	-0.879964	4.53057	63.2269	5.36e-08	3.42e-06
59031	Chst12	-0.707339	5.1731	63.1202	5.44e-08	3.46e-06
11816	Apoe	1.47537	3.06127	62.9769	5.54e-08	3.52e-06
22351	Vill	-1.25252	3.18522	62.7905	5.68e-08	3.59e-06
19714	Rev3l	0.559034	6.03601	62.7068	5.75e-08	3.61e-06
94040	Clmn	-1.3266	2.96647	62.6879	5.76e-08	3.62e-06
56175	Bace2	1.15794	3.73599	62.0174	6.31e-08	3.92e-06
234311	Ddx60	-0.777994	4.81057	61.8718	6.43e-08	3.99e-06
12443	Ccnd1	0.505743	7.5779	61.8506	6.45e-08	3.99e-06
12292	Cacna1s	0.51777	7.61473	61.7864	6.51e-08	4e-06
12869	Cox8b	1.08193	3.93433	61.805	6.49e-08	4e-06
666642	Gm8210	-0.752237	4.77758	61.4269	6.83e-08	4.17e-06
12035	Bcat1	-0.99432	3.85589	61.1729	7.08e-08	4.3e-06
16450	Jag2	-0.61443	5.65335	61.0575	7.19e-08	4.36e-06
76686	Clip3	-0.724455	5.75761	70.1255	7.29e-08	4.42e-06
432466	Gm5424	1.25149	3.81226	60.5188	7.74e-08	4.64e-06
329941	Col8a2	-1.76328	2.00858	60.077	8.23e-08	4.89e-06
217370	Cybc1	-0.645829	5.33588	60.0372	8.27e-08	4.91e-06
69221	2410006H16Rik	-0.537963	5.92127	59.9911	8.33e-08	4.93e-06
751556	Mir682	-1.13381	3.40229	59.8692	8.47e-08	4.99e-06
219148	Fam167a	-2.23972	1.52015	59.8283	8.52e-08	5.01e-06
54598	Calcrl	0.738833	5.07601	59.6646	8.72e-08	5.09e-06
101497	Plekhg2	-0.623143	5.65836	59.2538	9.23e-08	5.38e-06
67561	Wdr48	-0.614562	5.38303	58.6673	1e-07	5.77e-06
208228	Mob3a	-0.628144	5.30052	58.4902	1.03e-07	5.89e-06
67418	Ppil4	0.607323	5.64335	58.4995	1.03e-07	5.89e-06
70676	Gulp1	-0.635873	5.35097	58.3095	1.05e-07	6.01e-06
212706	N4bp3	-0.981913	3.96415	57.7557	1.14e-07	6.43e-06
16324	Inhbb	0.669393	5.4655	57.6906	1.15e-07	6.47e-06
68047	Mpnd	-0.518926	6.12861	57.599	1.17e-07	6.54e-06
235493	Fam214a	0.764511	4.84041	57.281	1.22e-07	6.8e-06
66889	Rnf128	0.655317	5.41358	57.0506	1.26e-07	6.98e-06
100102	Pcsk9	-1.0305	3.84173	56.9986	1.27e-07	7.01e-06
17883	Myh3	-0.529121	10.2891	75.3865	1.32e-07	7.24e-06
75901	Dcp1a	-0.664996	5.0696	56.5643	1.35e-07	7.41e-06
279653	Pcdh19	-0.566473	5.73687	56.5054	1.37e-07	7.46e-06
73095	Slc25a42	0.773979	4.95453	56.4687	1.37e-07	7.48e-06
57436	Gabarapl1	-0.642048	5.17302	56.0162	1.47e-07	7.93e-06
18605	Enpp1	-0.700078	5.02931	55.6167	1.56e-07	8.39e-06
11689	Alox5	-0.867466	4.17884	55.5513	1.57e-07	8.44e-06
16923	Sh2b3	-0.516337	5.94903	55.5557	1.57e-07	8.44e-06
16518	Kcnj2	0.713553	5.02041	55.5246	1.58e-07	8.45e-06
85029	Rpph1	-2.47842	0.997668	55.5023	1.58e-07	8.46e-06
76448	Ppp1r18	-0.553006	6.08143	55.449	1.59e-07	8.51e-06
72843	Prdm4	-0.701072	4.83188	55.4221	1.6e-07	8.53e-06
12801	Cnr1	0.565538	5.89045	55.3509	1.62e-07	8.6e-06
121022	Mrps6	0.689226	5.09236	55.1252	1.67e-07	8.81e-06
74616	Scrn3	0.706333	5.01857	55.1278	1.67e-07	8.81e-06
16803	Lbp	1.11969	3.64679	55.1134	1.68e-07	8.81e-06
13717	Eln	8.84211	0.206571	55.1109	1.68e-07	8.81e-06
21886	Tle2	-0.696096	4.88799	55.0625	1.69e-07	8.84e-06
83675	Bicc1	-0.800932	4.54184	55.0287	1.7e-07	8.87e-06
74182	Gpcpd1	0.707864	4.99949	54.9285	1.72e-07	8.98e-06
98999	Znfx1	-0.512439	7.41533	55.5078	1.73e-07	8.99e-06
69564	Nmrk2	0.667331	5.19613	54.6773	1.79e-07	9.27e-06
17425	Foxk1	-0.528303	5.96989	54.279	1.9e-07	9.78e-06
12837	Col8a1	-0.520683	5.88865	53.8415	2.03e-07	1.03e-05
53310	Dlg3	-0.769668	4.55094	53.7766	2.05e-07	1.04e-05
231070	Insig1	-0.640849	5.27064	53.6563	2.08e-07	1.05e-05
66469	Prxl2b	3.15231	1.17045	53.7267	2.06e-07	1.05e-05
14421	B4galnt1	-0.696731	4.79458	53.3648	2.18e-07	1.09e-05
99151	Cercam	-0.577098	5.73243	53.3741	2.17e-07	1.09e-05
56367	Scoc	0.546456	6.2296	53.0558	2.28e-07	1.14e-05
20361	Sema7a	-0.813509	4.39257	52.8919	2.34e-07	1.17e-05
57784	Bin3	-0.726069	4.67778	52.6173	2.44e-07	1.21e-05
223753	Cerk	0.548372	5.99174	52.5274	2.47e-07	1.22e-05
13136	Cd55	1.0686	3.83048	52.4311	2.51e-07	1.23e-05
100504654	Gm10736	-0.59633	5.29571	52.3666	2.53e-07	1.24e-05
72301	Shisal1	-0.968767	3.69968	52.0071	2.68e-07	1.3e-05
83554	Fstl3	-1.08044	3.33467	51.7247	2.8e-07	1.35e-05
16007	Ccn1	-0.504248	6.32422	51.7323	2.79e-07	1.35e-05
11676	Aldoc	-1.2234	2.87927	51.458	2.92e-07	1.39e-05
12337	Capn5	-0.623134	5.48386	51.4444	2.92e-07	1.39e-05
66873	Tril	-0.526094	5.73483	51.2779	3e-07	1.43e-05
21804	Tgfb1i1	-0.588129	5.42008	50.9132	3.17e-07	1.5e-05
110058	Syt17	-0.89096	4.15209	50.8134	3.22e-07	1.52e-05
209027	Pycr1	-0.881701	3.98277	50.4647	3.41e-07	1.58e-05
50781	Dkk3	-0.844279	4.09633	50.4798	3.4e-07	1.58e-05
52857	Gramd1a	-0.535906	5.70897	50.4083	3.44e-07	1.59e-05
74100	Arpp21	0.535129	6.43674	53.8653	3.49e-07	1.61e-05
246730	Oas1a	-0.807372	4.98363	56.6002	3.61e-07	1.66e-05
225049	Ttc7	-0.698304	4.687	49.9381	3.7e-07	1.7e-05
215243	Traf3ip3	0.751009	4.70536	49.8376	3.76e-07	1.72e-05
20130	Rras	-0.554971	6.41725	58.3599	3.95e-07	1.8e-05
68713	Ifitm1	-0.777948	4.48195	49.4881	3.98e-07	1.81e-05
71904	Paqr7	-0.771473	4.39086	49.2522	4.13e-07	1.87e-05
13008	Csrp2	-0.610703	5.14155	49.1888	4.17e-07	1.88e-05
56421	Pfkp	-0.507353	5.83741	49.1503	4.2e-07	1.89e-05
100862081	NA	-0.789897	4.36798	48.7625	4.47e-07	2e-05
68493	Ndufaf4	0.650418	5.07145	48.7087	4.51e-07	2.02e-05
229706	Slc6a17	0.701432	4.86678	48.6855	4.52e-07	2.02e-05
83768	Dpp7	0.516783	5.83453	48.1312	4.95e-07	2.19e-05
14457	Gas7	1.06419	3.59005	47.9808	5.07e-07	2.23e-05
68024	H2bc4	0.86819	4.41833	47.8114	5.21e-07	2.29e-05
98660	Atp1a2	0.558867	5.66225	47.772	5.25e-07	2.3e-05
170835	Inpp5j	1.2464	3.12048	47.4795	5.5e-07	2.39e-05
210417	Thsd7b	1.44259	2.95419	47.2	5.76e-07	2.5e-05
67800	Dgat2	0.919128	4.0568	47.1802	5.78e-07	2.51e-05
259302	Srgap3	-0.513246	5.64565	46.9756	5.98e-07	2.58e-05
12934	Dpysl2	-0.622657	5.11	46.9256	6.03e-07	2.59e-05
70380	Mospd1	-0.65249	4.91861	46.8585	6.1e-07	2.62e-05
217430	Pqlc3	0.627662	5.12108	46.6539	6.31e-07	2.69e-05
75974	Dock11	-0.605495	5.14733	46.5453	6.42e-07	2.72e-05
57908	Zfp318	0.553069	5.54299	46.5104	6.46e-07	2.72e-05
58909	Fam13a	1.01745	3.70556	46.502	6.47e-07	2.72e-05
27390	Mmel1	2.31657	1.74018	46.4545	6.52e-07	2.74e-05
20210	Saa3	1.51909	2.56217	46.2863	6.71e-07	2.79e-05
667846	NA	-1.3986	2.64261	46.1014	6.92e-07	2.86e-05
27401	Skp2	-0.576089	5.47766	46.11	6.91e-07	2.86e-05
68521	Fam189b	-0.502346	5.89143	46.023	7.01e-07	2.89e-05
212448	9330159F19Rik	1.13895	3.33067	45.9842	7.06e-07	2.9e-05
99543	Olfml3	-0.573621	5.3531	45.8764	7.19e-07	2.95e-05
67246	Resf1	0.816792	6.9123	90.3173	7.25e-07	2.97e-05
21753	Tes	-0.639591	4.8639	45.696	7.41e-07	3.03e-05
22355	Vipr2	1.36829	2.76035	45.5275	7.62e-07	3.1e-05
70350	Basp1	-0.553282	5.31215	45.4812	7.68e-07	3.12e-05
16565	Kif21b	-0.651712	4.75326	45.3954	7.79e-07	3.15e-05
353346	Gpr141	-3.17523	0.14771	45.1809	8.08e-07	3.25e-05
171463	Il17rd	-0.763603	4.26427	45.0758	8.23e-07	3.3e-05
381438	Gm5148	-0.624255	5.04384	45.0849	8.22e-07	3.3e-05
100042533	Gm11578	3.04586	0.952735	45.0604	8.25e-07	3.31e-05
269180	Inpp4a	0.625908	5.07668	44.9109	8.46e-07	3.38e-05
270190	Ephb1	1.64265	2.34925	44.7845	8.65e-07	3.44e-05
100043571	Gm4524	-1.31896	2.43024	44.5067	9.07e-07	3.59e-05
59006	Myoz2	-0.721916	4.42782	44.4011	9.24e-07	3.64e-05
74153	Uba7	-0.557141	5.2466	44.3285	9.35e-07	3.68e-05
70237	Bhlhb9	0.505213	5.89037	44.327	9.36e-07	3.68e-05
378435	Mafa	1.03232	3.73866	44.2884	9.42e-07	3.7e-05
26570	Slc7a11	-0.947429	3.55552	44.2686	9.45e-07	3.71e-05
13844	Ephb2	-0.544452	5.31808	44.1008	9.73e-07	3.79e-05
72993	Appl1	-0.526177	5.46341	44.1028	9.73e-07	3.79e-05
30940	Usp25	-0.500984	5.64147	44.1069	9.72e-07	3.79e-05
15901	Id1	0.594853	5.33643	44.0601	9.8e-07	3.81e-05
17993	Ndufs4	0.510006	5.86932	44.0323	9.84e-07	3.82e-05
56212	Rhog	-0.515266	5.71651	43.9891	9.92e-07	3.85e-05
21335	Tacc3	-0.53151	5.58149	43.9294	1e-06	3.88e-05
70461	Crtc3	-0.644399	4.73851	43.773	1.03e-06	3.96e-05
20148	Dhrs3	-0.994278	3.49291	43.688	1.05e-06	4.02e-05
268749	Rnf31	-0.503952	5.66507	43.4471	1.09e-06	4.16e-05
54563	Nup210	1.30073	2.8595	43.3304	1.11e-06	4.23e-05
20204	Prrx2	-0.680427	4.82681	43.2396	1.13e-06	4.29e-05
70617	Fam241a	1.00203	3.57583	43.1867	1.14e-06	4.31e-05
12424	Cck	2.0255	1.69641	43.1207	1.15e-06	4.35e-05
18802	Plcd4	2.36354	1.42252	43.0996	1.16e-06	4.36e-05
12258	Serping1	0.59293	5.62226	42.9721	1.18e-06	4.45e-05
17760	Map6	-0.653503	4.83521	42.7021	1.24e-06	4.64e-05
14573	Gdnf	0.966813	3.70764	42.6732	1.25e-06	4.65e-05
72575	C430049B03Rik	-0.795172	4.29069	42.5486	1.28e-06	4.73e-05
246727	Oas3	-0.67672	6.2477	65.0748	1.28e-06	4.74e-05
52840	Dbndd2	-0.672525	4.56237	42.3981	1.31e-06	4.84e-05
23960	Oas1g	-1.15712	3.04684	42.1435	1.37e-06	5.02e-05
227210	Ccnyl1	-0.506559	5.49423	42.1224	1.38e-06	5.03e-05
17311	Kitl	0.553917	5.37335	41.9477	1.42e-06	5.18e-05
329872	Frem1	-0.599564	4.89091	41.888	1.44e-06	5.23e-05
73225	Fam118a	-0.620153	4.8148	41.826	1.45e-06	5.28e-05
78688	Nol3	-0.616338	5.03567	41.7919	1.46e-06	5.3e-05
102103	Mtus1	0.544123	5.40126	41.7731	1.47e-06	5.31e-05
66249	Pno1	0.552116	5.34943	41.7254	1.48e-06	5.35e-05
22436	Xdh	0.528568	5.49639	41.5103	1.54e-06	5.52e-05
105171	Arrdc3	0.57512	5.43855	41.3643	1.58e-06	5.65e-05
67973	Mphosph10	0.735642	4.59489	41.3276	1.59e-06	5.66e-05
94185	Tnfrsf21	1.50699	2.48563	41.242	1.61e-06	5.74e-05
22634	Plagl1	-0.718782	4.33361	41.1717	1.63e-06	5.79e-05
105859	Csdc2	-0.706882	4.55257	41.1713	1.63e-06	5.79e-05
66257	Nicn1	-0.538452	5.24003	41.1526	1.64e-06	5.8e-05
387524	Znrf2	0.569749	5.22047	41.1411	1.64e-06	5.8e-05
23876	Fbln5	-0.683228	4.47321	41.0931	1.66e-06	5.84e-05
227059	Slc39a10	-0.612255	4.89448	41.0618	1.67e-06	5.87e-05
170942	Erdr1	0.722382	4.50281	40.9662	1.7e-06	5.95e-05
54366	Ctnnal1	0.595719	5.11002	40.9115	1.71e-06	5.99e-05
97487	Cmtm4	-0.533885	5.27801	40.7768	1.76e-06	6.12e-05
71735	Lrwd1	-0.579386	4.95784	40.5513	1.83e-06	6.34e-05
226691	Ifi207	0.665596	4.76471	40.5749	1.82e-06	6.34e-05
232440	H2aj	0.724119	4.48292	40.5592	1.83e-06	6.34e-05
109314	Prr9	2.21423	1.60749	40.3996	1.88e-06	6.49e-05
76498	Paqr4	-0.733625	4.20624	40.3412	1.9e-06	6.53e-05
56363	Tmeff2	-0.598098	4.93871	40.3485	1.9e-06	6.53e-05
69253	Hspb2	-0.518741	5.32889	39.7253	2.13e-06	7.17e-05
16669	Krt19	-1.38874	2.21747	39.685	2.15e-06	7.21e-05
70045	2610528A11Rik	-0.755093	4.14225	39.587	2.18e-06	7.32e-05
208647	Creb3l2	-0.513511	5.35243	39.5656	2.19e-06	7.33e-05
328186	Gm10336	0.570398	5.15128	39.5482	2.2e-06	7.34e-05
234582	Ccdc102a	-0.501448	5.41634	39.5368	2.21e-06	7.35e-05
109019	Nabp1	0.659395	4.6968	39.3718	2.27e-06	7.53e-05
12836	Col7a1	1.20961	2.90438	39.0962	2.39e-06	7.85e-05
12363	Casp4	0.668988	4.63798	38.9563	2.46e-06	8.05e-05
58203	Zbp1	-0.604766	5.85504	47.363	2.5e-06	8.17e-05
19340	Rab3d	-0.666025	4.60388	38.598	2.63e-06	8.52e-05
27973	Vkorc1	-0.511255	5.48023	38.5667	2.65e-06	8.56e-05
74202	Fblim1	-0.517663	5.57567	38.5164	2.67e-06	8.63e-05
50780	Rgs3	-0.502945	5.43567	38.4772	2.69e-06	8.65e-05
78653	Bola3	0.74097	4.52752	38.48	2.69e-06	8.65e-05
67513	Faap20	-0.70983	4.24718	38.4433	2.71e-06	8.66e-05
53901	Rcan2	-0.695952	4.40007	38.4532	2.7e-06	8.66e-05
67179	Ccdc25	0.651939	5.03443	38.4434	2.71e-06	8.66e-05
50709	H1f4	1.98672	1.58177	38.4548	2.7e-06	8.66e-05
17777	Mttp	-0.737035	4.10312	38.3407	2.76e-06	8.8e-05
29816	Hip1r	-0.500342	5.54108	38.2572	2.81e-06	8.93e-05
73181	Nfatc4	-0.639838	4.58327	38.2449	2.81e-06	8.94e-05
100039571	Gm10335	-0.797346	3.94237	38.1181	2.88e-06	9.1e-05
99326	Garnl3	0.736073	4.34292	38.0215	2.93e-06	9.25e-05
53418	B4galt2	-0.530923	5.48732	37.9776	2.96e-06	9.31e-05
63830	Kcnq1ot1	0.653819	4.67012	37.9367	2.98e-06	9.37e-05
100862251	NA	-0.610907	4.78669	37.548	3.21e-06	9.97e-05
106759	Ticam1	-0.554557	5.00818	37.552	3.21e-06	9.97e-05
224617	Tbc1d24	0.508673	5.68646	37.4969	3.24e-06	0.000100435
239027	Arhgap22	-0.6956	4.29825	37.3584	3.33e-06	0.000102803
14245	Lpin1	0.611946	5.06954	37.327	3.35e-06	0.00010331
20684	Sp100	-0.704374	4.21895	37.2609	3.4e-06	0.000104402
213948	Atg9b	1.14947	2.92714	37.2237	3.42e-06	0.000105037
19220	Ptgfr	0.929831	3.79408	37.2032	3.43e-06	0.000105335
170459	Stard4	-0.934567	3.26367	37.1876	3.44e-06	0.000105535
27047	Omd	-1.57722	1.72843	37.1726	3.45e-06	0.000105722
20296	Ccl2	0.628015	5.04589	37.078	3.52e-06	0.000107436
101206	Tada3	-0.534896	5.09893	36.9254	3.62e-06	0.000110421
18798	Plcb4	0.518051	5.34541	36.8223	3.7e-06	0.00011243
69219	Ddah1	-0.67582	4.34506	36.6049	3.86e-06	0.000116758
230784	Sesn2	0.581149	5.12957	36.5374	3.91e-06	0.000118047
14181	Fgfbp1	2.44387	1.23717	36.4878	3.95e-06	0.000118935
11468	Actg2	-0.942854	3.35685	36.4407	3.98e-06	0.000119905
12159	Bmp4	-0.545722	5.04352	36.3874	4.03e-06	0.000120899
14696	Gnb4	-0.632349	4.52394	36.2962	4.1e-06	0.000122517
209558	Enpp3	-0.585772	4.96051	36.2919	4.1e-06	0.000122517
382864	Colq	0.994685	3.54609	36.2819	4.11e-06	0.000122617
80987	Nckipsd	0.737472	4.32001	36.2043	4.17e-06	0.000124145
214048	Larp1b	0.740091	4.23188	36.1937	4.18e-06	0.000124145
99296	Hrh3	2.92004	0.705646	36.1287	4.24e-06	0.00012541
231327	Ppat	0.518654	5.32325	35.9267	4.41e-06	0.000129935
668940	Myh7b	0.839063	3.82497	35.9218	4.41e-06	0.000129935
52187	Rragd	0.509154	5.41473	35.6452	4.66e-06	0.00013594
215798	Adgrg6	-0.602347	4.81473	35.5629	4.74e-06	0.000137537
68667	Trpm4	-0.515809	5.13199	35.0877	5.21e-06	0.000148773
22295	Cdh23	-0.917379	3.62986	35.0808	5.22e-06	0.000148824
57778	Fmnl1	-0.819393	3.57799	34.8817	5.43e-06	0.000154424
244238	Mrgpre	0.818138	3.85288	34.8665	5.45e-06	0.000154736
14633	Gli2	-1.67385	1.43944	34.8585	5.46e-06	0.000154823
14077	Fabp3	0.791929	4.03887	34.6241	5.72e-06	0.000161325
64451	Dip2a	-0.509507	5.12329	34.5004	5.87e-06	0.000165084
50908	C1s1	0.595059	5.41456	36.2239	6.18e-06	0.000172728
22248	Unc119	-0.507887	5.15642	34.1815	6.26e-06	0.000174893
654470	Tctn1	-0.83769	3.51014	34.0353	6.45e-06	0.00017926
66528	Smim5	0.681332	4.3846	33.7396	6.85e-06	0.000188382
76969	Chst1	-0.650603	4.38956	33.7203	6.88e-06	0.000188942
76566	Rflnb	-0.749669	3.81655	33.5347	7.15e-06	0.000195289
16416	Itgb3	-0.519673	5.01512	33.5309	7.16e-06	0.000195289
73852	D3Ertd751e	1.03703	3.05709	33.4952	7.21e-06	0.00019647
13874	Ereg	0.814062	3.87114	33.4826	7.23e-06	0.000196473
20335	Sec61g	-0.532477	5.02905	33.4498	7.28e-06	0.000197599
66790	Grtp1	-0.827689	3.52572	33.3695	7.4e-06	0.000199718
66834	Acot13	0.534438	5.14609	33.2596	7.57e-06	0.000203716
20725	Serpinb8	0.882457	3.72217	33.2422	7.6e-06	0.000204254
19338	Rab33b	-0.594894	4.56436	33.0685	7.88e-06	0.00021094
20190	Ryr1	0.522689	8.19062	43.1678	8.26e-06	0.000219434
19935	Mrpl23	-0.583665	4.8813	32.7866	8.36e-06	0.000221733
319481	Wdr59	-0.659563	4.41146	32.7298	8.46e-06	0.000223559
12033	Bcap29	0.542279	5.01404	32.643	8.61e-06	0.000226798
19271	Ptprj	-0.651865	4.38734	32.5601	8.76e-06	0.000230335
59009	Sh3rf1	0.504388	5.53253	32.5221	8.83e-06	0.000231852
235527	Plscr4	-0.521007	5.07668	32.5111	8.85e-06	0.000231889
22592	Ercc5	0.567405	4.86906	32.5098	8.86e-06	0.000231889
218476	Gcnt4	-0.741722	3.79911	32.4943	8.89e-06	0.000232425
474332	Dnm3os	-0.506879	5.13729	32.4002	9.06e-06	0.000236626
100503895	Tpsab1	0.741945	4.07763	32.3103	9.24e-06	0.000240474
13195	Ddc	-0.794851	3.57606	32.1206	9.62e-06	0.000248607
68034	Fam122a	0.632096	4.53094	31.9053	1.01e-05	0.00025884
213393	Depp1	-1.70782	1.26772	31.8658	1.02e-05	0.000260783
269023	Zfp608	-0.589648	4.55366	31.8405	1.02e-05	0.000261949
76074	Gbp8	1.60047	1.97881	31.786	1.03e-05	0.000264266
16775	Lama4	1.1131	2.8771	31.6809	1.06e-05	0.000269169
13654	Egr2	-1.30856	1.91579	31.4497	1.11e-05	0.000281892
71566	Clmp	-0.586484	4.56371	31.4036	1.12e-05	0.000284183
69662	2310061I04Rik	0.571217	4.92188	31.3507	1.13e-05	0.000286618
58804	Cdc42ep5	-0.603859	4.43389	30.981	1.23e-05	0.000309031
217310	Hid1	-0.645486	4.30547	30.8975	1.25e-05	0.000314103
66118	Sarnp	-0.538701	4.74682	30.6755	1.31e-05	0.000325455
232431	Gprc5a	-0.588371	4.59642	30.6575	1.32e-05	0.000325545
58185	Rsad2	-0.505402	5.33842	30.5304	1.35e-05	0.000333206
11610	Agtrap	-0.526775	4.87057	30.5251	1.36e-05	0.000333287
27015	Polk	0.571157	4.78447	30.4302	1.38e-05	0.000339375
208154	Btla	1.20259	2.49164	30.416	1.39e-05	0.00033982
230752	Eva1b	-0.64779	4.19275	30.3591	1.41e-05	0.000343165
244418	Prag1	-0.587233	4.506	30.2947	1.43e-05	0.000347741
210582	Coq10a	0.507974	5.17305	30.2809	1.43e-05	0.00034823
319162	H2aw	0.842116	3.55102	30.2765	1.43e-05	0.00034823
72401	Slc43a1	-0.782097	3.50305	30.169	1.47e-05	0.000355274
269959	Adamtsl3	-0.663274	4.08572	30.1408	1.48e-05	0.000356851
52575	Trmt10c	0.508496	5.11458	30.1135	1.48e-05	0.000358371
21810	Tgfbi	-1.4571	1.96139	30.3385	1.51e-05	0.000363867
14758	Gpm6b	0.648771	4.72397	30.0003	1.52e-05	0.000365495
16913	Psmb8	-0.596239	4.43376	29.913	1.55e-05	0.00037099
16403	Itga6	-0.522718	5.16285	29.829	1.58e-05	0.000377303
53313	Atp2a3	-0.825242	3.43964	29.7728	1.6e-05	0.000380377
26875	Pclo	2.20782	1.02948	29.732	1.62e-05	0.000383195
333654	Ppp1r13l	-0.506971	4.98704	29.6714	1.64e-05	0.000388031
242669	Azin2	-0.550912	4.64841	29.6317	1.65e-05	0.000390794
11878	Arx	1.72971	1.59028	29.4808	1.71e-05	0.000401384
237859	Nsrp1	0.526834	4.90875	29.4223	1.73e-05	0.000405621
240726	Slco5a1	1.81614	1.51261	29.3441	1.76e-05	0.000412075
320100	Relt	0.726172	3.94233	29.1915	1.82e-05	0.000425337
17855	Mvk	-0.620014	4.25767	29.0037	1.9e-05	0.000441442
16819	Lcn2	1.61486	1.65796	28.9652	1.92e-05	0.000444543
242474	Tmem245	0.698175	4.15407	28.9057	1.94e-05	0.000449405
70930	Nol8	0.534468	5.14767	28.8295	1.98e-05	0.000456058
242050	Igsf10	-0.738448	3.61403	28.6506	2.06e-05	0.000471758
20563	Slit2	-0.543724	4.65125	28.6053	2.08e-05	0.000475834
235380	Dmxl2	0.870713	3.3249	28.4675	2.15e-05	0.000488547
319190	H2bc21	1.73158	1.51705	28.4179	2.17e-05	0.000492873
72599	Pdia5	-0.674735	3.89181	28.3714	2.2e-05	0.000497728
14085	Fah	-0.505985	5.02403	28.3398	2.21e-05	0.00050008
19225	Ptgs2	0.561225	4.66035	28.2457	2.26e-05	0.000509284
17888	Myh6	-1.05017	2.48922	28.2065	2.28e-05	0.000512609
11423	Ache	-0.753326	3.51057	28.1888	2.29e-05	0.000514267
16193	Il6	1.21745	2.34261	28.1694	2.3e-05	0.000515277
100416706	Zfp729b	0.756747	3.7294	27.9833	2.4e-05	0.000534736
73284	Ddit4l	0.706702	3.93914	27.9594	2.41e-05	0.000537251
12399	Runx3	-0.505239	4.89562	27.9359	2.43e-05	0.000538842
69537	Dnase1l1	-0.520969	4.70196	27.7947	2.51e-05	0.000554897
13924	Ptprv	0.80946	3.54748	27.7774	2.52e-05	0.000556665
55925	Syt8	-1.3542	1.73366	27.5146	2.68e-05	0.000584541
328747	Gm5091	2.90727	0.386502	27.4522	2.71e-05	0.000591676
228602	4930402H24Rik	-0.52089	4.6853	27.4153	2.74e-05	0.000596311
67554	Slc25a30	-0.527261	4.67514	27.3377	2.79e-05	0.000605271
100041965	Oaz1-ps	-0.690238	3.75547	27.321	2.8e-05	0.000606659
319876	Cobll1	0.556558	4.76755	27.3084	2.81e-05	0.000607963
94045	P2rx5	0.734956	4.00992	27.2912	2.82e-05	0.000609065
74434	Sohlh2	-1.52416	1.43902	27.2763	2.83e-05	0.000610124
18707	Pik3cd	-1.69903	1.15477	27.2093	2.87e-05	0.000618292
11419	Asic1	1.02691	2.75715	27.2021	2.88e-05	0.000618851
50887	Hmgn5	0.890657	3.22613	27.1809	2.89e-05	0.000620948
14178	Fgf7	0.565311	4.84277	27.1677	2.9e-05	0.000622383
50754	Fbxw7	0.609017	4.45316	27.0326	2.99e-05	0.000638812
74376	Myo18b	0.812917	4.86074	36.7646	3e-05	0.000638812
78787	Usp54	0.516501	4.90824	27.009	3.01e-05	0.000640446
233651	Dchs1	-0.958711	3.30068	28.6938	3.02e-05	0.000641422
208922	Cpeb3	0.669595	4.05064	26.9441	3.06e-05	0.00064929
23830	Capn10	-0.690013	3.74404	26.9191	3.08e-05	0.00065262
100678	Psph	-0.521731	4.76652	26.7365	3.21e-05	0.000675571
69930	Zfp715	0.569794	4.54686	26.7385	3.21e-05	0.000675571
17133	Maff	-0.630703	4.05117	26.6593	3.27e-05	0.000686446
69217	Plekha4	-0.815471	3.14635	26.5497	3.36e-05	0.000703433
100043876	Gm4705	-1.19136	1.96909	26.3826	3.49e-05	0.000728614
17119	Mxd1	-0.516444	4.6775	26.3573	3.51e-05	0.000731343
110326	Tas1r1	-0.936308	2.69342	26.2581	3.6e-05	0.000747144
100043946	Gm14635	-0.722459	3.74457	26.1795	3.67e-05	0.000759003
16000	Igf1	0.719742	3.78574	26.1498	3.69e-05	0.000763845
26559	Hunk	1.48934	1.86334	26.0197	3.81e-05	0.000785088
195209	Zfp469	-0.632552	3.96919	25.8255	3.99e-05	0.000817639
27276	Plekhb1	-1.2016	1.87495	25.7562	4.06e-05	0.000829006
233016	Blvrb	-0.547017	4.52762	25.7212	4.09e-05	0.000833806
52609	Cbx7	-0.52263	4.58118	25.688	4.13e-05	0.000839021
105675	Ppif	0.658528	4.05975	25.4503	4.37e-05	0.000882064
16420	Itgb6	-0.590639	4.20239	25.3298	4.5e-05	0.00090362
193043	Zfp3	0.871575	3.20412	25.3277	4.5e-05	0.00090362
76854	Gper1	-0.530832	4.52987	25.2246	4.62e-05	0.000921889
621699	Gm6252	-0.877154	2.81744	25.2086	4.64e-05	0.000924836
76252	Atp6v0e2	1.17163	2.30487	25.0347	4.84e-05	0.000960158
13009	Csrp3	-0.56177	4.3578	24.9701	4.92e-05	0.000973399
71738	Mamdc2	-0.521392	4.62433	24.9274	4.97e-05	0.000981535
20963	Syk	-0.682779	3.65702	24.8415	5.08e-05	0.000999629
109270	Prr5	-0.627457	4.03564	24.6912	5.27e-05	0.00103261
268902	Robo2	0.664937	3.92655	24.6895	5.27e-05	0.00103261
114664	Hsd17b11	0.673869	3.9446	24.6099	5.37e-05	0.00104939
100039795	Ildr2	-0.801124	3.07123	24.4866	5.54e-05	0.00107441
233987	Zfp958	0.66517	4.01886	24.4862	5.54e-05	0.00107441
226352	Epb41l5	0.575006	4.46069	24.4774	5.55e-05	0.001076
17857	Mx1	0.928368	2.88324	24.4027	5.66e-05	0.00109073
68134	Upf3b	0.509243	4.77405	24.219	5.92e-05	0.00112909
70300	Fuz	-0.602159	4.00853	24.1003	6.1e-05	0.00115783
233865	Katnip	-0.56573	4.29192	24.0698	6.15e-05	0.00116311
241035	Pkhd1	-0.608998	4.03628	24.0669	6.15e-05	0.00116316
107250	Kazald1	-0.802564	3.17331	24.0582	6.17e-05	0.0011649
11898	Ass1	1.30385	5.15751	64.264	6.29e-05	0.0011824
629147	Ctxn3	-0.644996	3.80125	23.9739	6.3e-05	0.00118324
12823	Col19a1	1.14861	2.27085	23.9249	6.38e-05	0.00119462
108943	Trmt10a	-0.603568	4.053	23.8274	6.54e-05	0.00121848
26564	Ror2	-1.18723	1.88916	23.6754	6.79e-05	0.00125843
22317	Vamp1	0.762302	3.43407	23.4215	7.24e-05	0.00132866
100616095	Snhg18	-0.617432	4.01779	23.3485	7.38e-05	0.00134635
12487	Cd28	0.925887	2.91739	23.3373	7.4e-05	0.00134929
100862074	NA	2.21644	0.96197	23.217	7.63e-05	0.00138585
228846	D630003M21Rik	-0.824162	2.89762	23.1355	7.79e-05	0.00141037
81877	Tnxb	2.99707	0.0820087	22.9301	8.22e-05	0.00147604
66129	Prxl2c	-0.541062	4.41062	22.9134	8.25e-05	0.00147956
216964	Trp53i13	-0.521803	4.54223	22.9106	8.26e-05	0.00147956
73431	1700052K11Rik	0.845612	3.13382	22.8771	8.33e-05	0.0014875
16782	Lamc2	-0.9176	2.52587	22.8477	8.39e-05	0.00149683
631624	Gm7072	0.659478	3.81975	22.8242	8.44e-05	0.00150298
100504464	E230016K23Rik	2.13908	0.74641	22.8172	8.46e-05	0.00150472
22441	Xlr	0.531675	4.64272	22.8142	8.47e-05	0.0015049
224419	Map3k7cl	-1.31911	1.55128	22.7207	8.67e-05	0.00153771
71355	Col24a1	1.06916	2.43875	22.6805	8.76e-05	0.00154908
622434	Arhgef26	-0.828158	2.83483	22.6674	8.79e-05	0.001552
74165	Fbxl22	-0.566346	4.12379	22.6365	8.86e-05	0.00156247
547023	NA	-1.29002	1.54676	22.5997	8.95e-05	0.00157544
235283	Gramd1b	0.574019	4.38786	22.5341	9.1e-05	0.00159837
69656	Pir	-0.732076	3.23405	22.4667	9.26e-05	0.00162141
108699	Chn1	-0.516922	4.43546	22.434	9.34e-05	0.00162941
20257	Stmn2	-0.666117	6.63762	50.0699	9.47e-05	0.00164653
620695	Gm13889	1.48278	1.51589	22.1955	9.95e-05	0.00171728
100041286	Snhg15	0.61452	3.98431	21.9881	0.000105023	0.00179976
11781	Ap4m1	-0.554045	4.14019	21.9071	0.00010729	0.00183054
18762	Prkcz	-2.41281	-0.110949	21.8737	0.00010824	0.00184327
23805	Apc2	-0.815457	2.83317	21.8685	0.00010839	0.00184467
22033	Traf5	-0.681322	3.43064	21.8614	0.000108593	0.00184697
192950	Nacad	-0.940498	2.46911	21.73	0.000112437	0.00190281
242377	Pm20d2	1.29857	1.84689	21.6659	0.000114365	0.00192944
665596	H2bc23	1.44489	1.54554	21.6519	0.00011479	0.001933
20778	Scarb1	-0.509499	4.76862	21.624	0.000115645	0.00194499
57257	Vav3	0.511282	4.53373	21.5864	0.000116805	0.00195724
330914	Arhgap32	-0.564779	4.0438	21.5732	0.000117219	0.00196296
12819	Col15a1	1.61803	1.2651	21.5691	0.000117346	0.00196388
100862305	NA	-0.689711	3.40551	21.5068	0.000119309	0.00199428
72281	Sh2d4a	1.32093	1.72216	21.4864	0.000119959	0.00200392
12350	Car3	0.67544	5.11747	28.8634	0.000121878	0.00203097
71706	Slc46a3	-1.22825	1.60774	21.342	0.000124678	0.00206749
227696	Phyhd1	0.598145	4.4166	21.329	0.000125113	0.00207344
17089	Lyar	0.55352	4.35676	21.2726	0.000127015	0.00209985
74337	Palm3	-0.888936	2.65535	21.2653	0.000127267	0.00210273
13666	Eif2ak3	-0.503263	4.55879	21.1454	0.000131429	0.00216099
22717	Zfp59	0.804079	3.10174	21.1278	0.000132052	0.00216992
241303	Fam78a	0.961333	2.58602	21.114	0.000132543	0.00217404
360213	Trim46	-0.593808	3.83467	21.0838	0.000133626	0.00218916
226861	Hhat	-0.863165	2.8414	21.0703	0.000134113	0.00219558
56448	Cyp2d22	-0.649242	3.53283	20.9984	0.000136739	0.00223208
170484	Nphs2	-1.26586	1.4496	20.9642	0.000138006	0.00224603
12496	Entpd2	1.22481	1.87634	20.9505	0.000138517	0.00225165
242721	Klhdc7a	7.64241	-0.904656	20.9139	0.000139898	0.00227137
170758	Rac3	-0.844259	2.81833	20.8118	0.000143819	0.00232796
213435	Mylk3	1.63578	1.1948	20.7739	0.000145305	0.00234516
192156	Mvd	-0.515451	4.42706	20.7605	0.000145832	0.00235087
74041	Ddias	0.667869	3.76745	20.6685	0.000149527	0.00240048
667742	Piezo2	-0.651701	3.51224	20.6115	0.000151866	0.0024294
100303644	C130080G10Rik	-1.38489	1.25024	20.6054	0.00015212	0.00243204
241062	Pgap1	0.534838	4.33747	20.5605	0.000153991	0.00246051
433926	Lrrc8b	0.750361	3.30083	20.5314	0.00015522	0.00247432
21414	Tcf7	-0.530394	4.26141	20.5283	0.000155353	0.00247499
72049	Tnfrsf13c	1.41802	1.5857	20.5043	0.000156373	0.00248397
319158	H4c9	1.81901	0.94658	20.4723	0.000157748	0.00249706
117590	Asb10	7.64974	-0.903993	20.4723	0.000157749	0.00249706
67579	Cpeb4	0.580176	4.05507	20.4657	0.000158031	0.00249977
667214	9930111J21Rik1	-2.14306	0.172716	20.3948	0.000161128	0.00253873
20514	Slc1a5	-0.571045	3.99797	20.3916	0.000161268	0.00253945
20538	Slc6a2	1.12043	2.1353	20.3333	0.000163867	0.00257442
72672	Zfp518a	0.71235	3.40683	20.2948	0.000165612	0.00259283
12508	Cd53	0.990376	2.47883	20.2706	0.000166716	0.00260712
100861633	NA	2.19313	0.52551	20.2574	0.00016732	0.00261356
57444	Isg20	-0.767956	3.16476	20.2407	0.000168089	0.00262256
56533	Rgs17	-1.28749	1.52916	20.1106	0.000174223	0.00269812
18779	Pla2r1	-0.642514	3.48941	20.102	0.000174639	0.00270302
15401	Hoxa4	1.43296	1.565	20.0692	0.00017623	0.002723
21393	Tcap	-0.908728	2.56028	20.046	0.00017736	0.0027389
216867	Slc16a11	-0.545198	4.13223	20.038	0.000177751	0.00274183
114606	Tle6	-0.734145	3.03452	20.014	0.000178935	0.00275853
53412	Ppp1r3c	0.936152	2.59893	19.9505	0.000182112	0.00279839
20128	Trim30a	-0.570714	4.47354	20.7058	0.000182579	0.00280226
117149	Tirap	-0.533279	4.11257	19.9224	0.000183533	0.00281185
107371	Exoc6	0.534232	4.32083	19.8861	0.000185393	0.00283398
67880	Dcxr	0.622872	3.77561	19.8165	0.000189013	0.0028777
667035	Rps27a-ps3	-0.709602	3.24324	19.7865	0.000190595	0.00289882
12741	Cldn5	2.14008	0.477586	19.6785	0.000196417	0.00296909
18742	Pitx3	-0.578527	4.02002	19.656	0.000197652	0.00298609
24115	Best1	-0.560198	3.93955	19.5794	0.00020193	0.00304059
11891	Rab27a	1.64873	1.11472	19.5656	0.000202713	0.00304731
240131	Lrrc30	1.63979	1.10798	19.5366	0.00020436	0.00306529
17096	Lyn	-0.530613	4.12554	19.5056	0.000206148	0.0030819
13617	Ednra	0.602742	3.88336	19.5026	0.000206321	0.00308253
320204	Etfbkmt	0.692716	3.41965	19.5009	0.000206417	0.00308253
17395	Mmp9	2.7603	0.263579	19.4924	0.000206911	0.00308822
11806	Apoa1	-7.72028	-1.71094	19.8191	0.000207473	0.0030932
675812	Zfp605	0.649832	3.60603	19.4775	0.000207779	0.00309606
230770	Tmem39b	-0.64449	3.6608	19.4379	0.000210096	0.00312563
66071	Ethe1	-0.501109	4.31933	19.4268	0.000210754	0.00313181
19200	Pstpip1	-0.669043	3.29134	19.3606	0.000214714	0.00318166
12514	Cd68	0.764611	3.10013	19.2593	0.000220927	0.00325451
15894	Icam1	2.57686	0.0953354	19.1307	0.000229096	0.00336648
237052	Tceal1	0.843545	2.93881	19.0205	0.000236369	0.00345302
723817	Mir133b	0.578973	3.93608	19.0111	0.000237	0.00345941
13602	Sparcl1	0.876688	3.02995	19.0008	0.000237692	0.00346766
72504	Taf4b	0.987273	2.41312	18.9531	0.000240934	0.00350553
53951	Gpatch11	0.578996	3.92884	18.9444	0.000241532	0.00351048
12319	Car8	-1.50199	0.867425	18.9079	0.000244053	0.00354522
218877	Sema3g	1.01017	2.29523	18.8875	0.000245477	0.0035621
442801	Arhgef15	-1.95339	0.122244	18.865	0.000247051	0.00357998
108150	Galnt7	0.525251	4.28691	18.8603	0.000247384	0.00358212
233246	Ano5	0.595853	3.82402	18.7576	0.00025474	0.00366715
22409	Wnt10a	-0.621928	3.48106	18.6966	0.000259222	0.00372576
20732	Spint1	-0.665705	3.30605	18.6901	0.000259707	0.00372878
58223	Mmp19	0.535573	4.19457	18.6346	0.000263865	0.00378248
20475	Six5	-0.567601	3.81291	18.5537	0.000270064	0.00384901
69038	Tmem258	-0.665567	5.29342	29.1999	0.000271169	0.00386273
14747	Cmklr1	-0.785873	2.69527	18.4674	0.000276851	0.00392674
19699	Reln	2.19572	0.426572	18.4647	0.000277066	0.00392674
74127	Krt80	0.619182	3.66999	18.4428	0.00027882	0.0039469
231570	NA	0.656743	3.48816	18.4291	0.000279927	0.00396051
100042856	Gvin2	-0.634885	3.41833	18.3804	0.000283881	0.00400603
93806	Serpinb9g	1.07539	2.13098	18.3553	0.000285952	0.00403107
19885	Rorc	-1.03586	1.99621	18.3462	0.000286705	0.00403749
66120	Fkbp11	-0.513304	4.28167	18.3023	0.000290366	0.00408059
57776	Ttyh1	1.47401	1.26459	18.2175	0.000297584	0.00416909
20197	S100a3	-1.5615	0.664815	18.2031	0.000298824	0.00417999
106522	Pkdcc	-0.543818	3.88578	18.1683	0.000301861	0.0042152
107684	Coro2a	-0.757788	2.76947	18.1366	0.000304646	0.00424831
16510	Kcnh1	1.4961	1.24254	18.1207	0.000306057	0.00426362
11910	Atf3	0.967516	2.34349	18.1146	0.000306605	0.00426907
20377	Sfrp1	-0.675014	3.16444	18.083	0.00030943	0.00430179
235416	Lman1l	0.538969	4.08957	18.0641	0.000311139	0.00432334
70426	Tekt5	-1.03958	1.84877	17.9896	0.00031797	0.00440699
319165	H2ac7	7.49447	-1.03926	17.8974	0.000326648	0.00450888
233549	Mogat2	-0.96225	2.01801	17.799	0.00033619	0.00461015
238024	Fn3krp	-0.556612	3.78398	17.7787	0.000338196	0.00462598
65079	Rtn4r	0.68193	3.41179	17.719	0.000344181	0.00469368
235415	Cplx3	1.21404	2.02787	17.5949	0.000356987	0.00484885
14544	Gda	0.926903	2.41618	17.5792	0.000358643	0.00486579
68332	Sdhaf1	0.749468	2.99299	17.5485	0.000361904	0.00489851
232441	Rerg	0.775728	2.88573	17.5318	0.000363691	0.00491365
13107	Cyp2f2	1.82465	0.697799	17.5124	0.000365783	0.00493871
319262	Fchsd1	-0.6223	3.53433	17.5069	0.000366379	0.0049443
239217	Kctd12	1.51866	1.13979	17.497	0.000367448	0.00495626
14537	Gcnt1	1.27094	1.52121	17.2806	0.000391795	0.00521989
20897	Stra6	-1.87358	0.109534	17.2736	0.000392612	0.00522822
53374	Chst3	-0.672857	3.26029	17.2468	0.000395759	0.00526497
56773	Chst5	-2.8009	-0.803883	17.2187	0.000399079	0.00530654
243300	Nyap1	-0.600208	3.62181	17.1677	0.000405196	0.00537473
13723	Emb	0.52794	4.24694	17.1609	0.000406019	0.00538302
17687	Msh5	-0.982812	1.90765	17.0678	0.000417461	0.00551856
620631	Ttc30a2	3.885	-0.561216	17.0152	0.000424084	0.00558439
18124	Nr4a3	1.99795	0.448269	16.9791	0.000428707	0.00562618
238130	Dock4	0.544621	3.96037	16.9258	0.000435614	0.00570306
21682	Tec	0.823561	2.65855	16.8927	0.000439967	0.00574345
68528	Smim6	1.06882	1.93185	16.8929	0.000439938	0.00574345
225362	Reep2	-0.657335	3.13178	16.8188	0.000449865	0.00586141
83397	Akap12	-0.688117	2.96726	16.8108	0.000450948	0.00586989
233335	Synm	0.930305	2.34084	16.7824	0.000454821	0.00590086
94284	Ugt1a6a	0.930696	2.30155	16.7806	0.000455065	0.00590086
436022	Dnaaf3	-1.01508	1.92009	16.7618	0.000457659	0.00593019
170728	Rtn4ip1	0.528401	4.03966	16.6772	0.000469496	0.00605334
20761	Sprr2g	1.28062	1.47209	16.6208	0.000477578	0.00614401
382117	Tcaim	0.52103	4.05708	16.5881	0.000482341	0.00619836
103711	Pnpo	0.677464	3.24525	16.5573	0.000486862	0.00624465
381310	Stum	-1.95314	0.0438868	16.4894	0.000497005	0.00636275
219134	Shisa2	-0.733661	2.73722	16.4163	0.000508188	0.00648453
53416	Stk39	-0.773575	2.78698	16.4029	0.000510272	0.00650501
100233208	Gm10778	-1.774	0.220457	16.3847	0.000513098	0.00652573
381605	Tbc1d2	1.2172	1.61324	16.3734	0.000514875	0.00654221
53972	Ngef	-0.572529	3.52337	16.2542	0.000533974	0.00673764
277414	Trp53i11	-1.16629	1.38819	16.2349	0.000537129	0.00677117
72275	2200002D01Rik	-0.977943	1.82522	16.2305	0.000537853	0.00677715
227102	Ormdl1	-0.609547	3.39645	16.1903	0.000544531	0.00684856
234413	Zfp961	0.649896	3.30828	16.1542	0.000550599	0.00690602
236573	Gbp9	0.849107	6.82586	50.5928	0.000550622	0.00690602
15559	Htr2b	0.710841	3.06651	16.1118	0.000557809	0.0069865
59095	Fxyd6	2.2926	0.146675	16.0557	0.000567505	0.00709485
667090	Gm8451	-0.813749	2.36634	16.0257	0.000572786	0.00714117
381110	Rmdn2	0.866762	2.42987	16.0183	0.000574087	0.00715082
240068	Zfp563	0.629775	3.39383	15.9799	0.000580918	0.00721636
319149	H3c4	3.84485	-0.583584	15.9798	0.000580941	0.00721636
70358	Steap1	-0.501083	3.94585	15.8787	0.000599371	0.00741645
192734	Lrrc75b	-0.593065	3.37825	15.8727	0.000600487	0.00742522
60363	Cldn15	1.59975	0.873362	15.8561	0.00060357	0.00745656
225743	Rnf165	-0.996129	1.78496	15.8516	0.000604422	0.00746369
69386	H4c8	3.81488	-0.623517	15.8236	0.000609688	0.00751584
232854	Zfp418	1.30191	1.36512	15.7068	0.000632198	0.00774591
224796	Clic5	-0.804583	2.60398	15.692	0.000635101	0.00777541
12585	Cdr2	-0.510308	3.90748	15.6718	0.000639106	0.00781389
207474	Kctd12b	-1.00335	1.73211	15.6531	0.000642835	0.00784576
78512	3300005D01Rik	0.593128	3.59622	15.6335	0.000646767	0.00788273
414111	C130083M11Rik	0.813473	2.56857	15.5973	0.000654112	0.00795085
66388	Cutc	0.791327	2.66319	15.5298	0.00066805	0.00810104
217721	Flvcr2	0.828606	2.56926	15.4955	0.000675243	0.00818209
213350	Gatd1	-0.518562	4.17004	15.4802	0.000678496	0.00821052
69740	Dph5	0.643354	3.40385	15.4681	0.000681063	0.00823226
15511	Hspa1b	0.54536	3.91814	15.4124	0.000693064	0.00834594
100503642	NA	-1.21272	1.49072	15.3788	0.000700404	0.00842313
18719	Pip5k1b	2.63902	-0.235989	15.3656	0.000703314	0.00845438
11839	Areg	0.979084	2.0222	15.3511	0.000706517	0.00848163
217203	Tmem106a	-0.732467	2.76042	15.2652	0.000725867	0.0086656
109264	Me3	-0.789777	2.41334	15.2415	0.000731304	0.0087176
80907	Lactb	0.547202	3.85347	15.1357	0.000756143	0.00897603
268297	Scml4	0.532483	3.9014	15.0829	0.000768872	0.00910552
30805	Slc22a4	1.04429	1.87347	15.065	0.000773249	0.00915337
170722	Nxf7	-3.47324	-1.18746	15.0441	0.000778395	0.00919864
26561	Mmp23	-0.639112	3.02598	15.0425	0.000778792	0.00919864
320139	Ptpn7	7.32051	-1.18847	14.9889	0.000792158	0.00932038
74685	Lrrc74b	1.85369	0.574518	14.987	0.00079263	0.0093219
16842	Lef1	-0.914828	1.90407	14.9669	0.000797691	0.00935712
75111	4930512H18Rik	-1.26725	1.09106	14.9297	0.000807191	0.00945223
13393	Dlx3	-0.711981	2.7216	14.8823	0.000819464	0.00957533
22643	Zfp101	0.762849	2.68012	14.8789	0.000820357	0.00957753
319482	9530053A07Rik	2.23955	0.107388	14.7601	0.000852047	0.00987539
100628593	Mir5125	-0.637481	3.24702	14.7144	0.000864608	0.0100039
100861595	NA	-0.7382	2.55932	14.6399	0.000885509	0.0102153
68922	Dnaic1	1.46889	1.00976	14.5446	0.000913037	0.0104928
320865	Cdh18	-0.736606	2.56061	14.5267	0.000918307	0.0105355
72269	Cda	-0.730128	2.63927	14.4714	0.000934808	0.0107023
64074	Smoc2	0.525496	3.80681	14.4569	0.000939192	0.0107479
16351	Ipp	0.555008	3.66992	14.4521	0.000940663	0.0107602
72634	Tdrkh	-0.675671	2.87927	14.4209	0.000950186	0.0108372
100042561	NA	-0.623905	3.03449	14.4184	0.000950963	0.0108415
75599	Pcdh1	0.502533	4.01393	14.3879	0.000960377	0.0109443
170829	Tram2	-0.772473	2.73859	14.3261	0.000979789	0.0111328
69802	Cox11	0.585314	3.43961	14.3199	0.000981731	0.0111502
66056	Zfp524	-0.595772	3.29341	14.2963	0.00098928	0.0112266
381823	Apold1	2.09424	0.108298	14.2114	0.00101694	0.0114829
20528	Slc2a4	0.586742	3.44049	14.1852	0.00102562	0.0115644
18491	Pappa	1.94946	0.31113	14.1671	0.00103171	0.0116111
414108	9230114K14Rik	0.96734	2.12524	14.0955	0.00105604	0.0118653
14176	Fgf5	-1.56091	0.300549	14.088	0.00105864	0.0118896
623781	Gm14137	-0.573938	3.32227	14.0632	0.00106724	0.0119812
12491	Cd36	-0.893224	1.97537	14.0464	0.00107312	0.0120274
64095	Gpr35	-0.610554	3.06132	13.9886	0.00109361	0.0122067
17305	Mfng	1.49972	0.842998	13.9598	0.00110395	0.0123018
100042056	9130019P16Rik	-1.40948	0.556014	13.8594	0.00114093	0.0126414
17681	Msc	-1.63997	0.172168	13.8176	0.00115672	0.0127774
80515	Rnf227	0.943853	1.96013	13.8018	0.00116277	0.0128311
11796	Birc3	1.42661	0.931519	13.7744	0.00117329	0.0129261
69549	2310009B15Rik	-0.54428	3.43076	13.7611	0.00117845	0.0129751
22041	Trf	-7.34382	-2.0106	13.9402	0.00117917	0.0129751
14409	Gabrr2	1.52274	0.755717	13.7546	0.00118101	0.0129901
18606	Enpp2	1.30867	1.16474	13.705	0.00120048	0.0131564
29863	Pde7b	0.717417	2.76464	13.5705	0.00125512	0.013652
329502	Pla2g4e	7.27894	-1.22055	13.5622	0.00125859	0.0136829
235330	Ttc12	-0.566761	3.34574	13.5296	0.00127229	0.0138153
74735	Trim14	-0.750662	2.38815	13.5273	0.00127326	0.0138202
12448	Ccne2	0.737153	2.63178	13.5103	0.00128044	0.0138871
69156	Comtd1	0.996017	1.81586	13.4652	0.0012998	0.014069
14555	Gpd1	0.812468	2.36405	13.4327	0.00131395	0.0142052
667597	BC023105	1.31705	1.13385	13.4148	0.00132181	0.0142731
68044	Chac2	0.757318	2.7404	13.4019	0.00132751	0.014329
71699	Slc41a3	-0.549183	3.35278	13.373	0.00134035	0.0144389
69572	Mfsd3	0.580243	3.35131	13.3447	0.00135307	0.0145586
52822	Rufy3	0.517392	3.71748	13.3156	0.0013663	0.0146546
56506	Cib2	-0.51339	3.84668	13.2961	0.00137524	0.014742
226098	Hectd2	0.72126	2.70412	13.2347	0.00140382	0.0149972
319179	H2bc6	1.73155	0.553544	13.2015	0.00141954	0.0151242
232875	Zscan18	2.72196	-0.407374	13.1989	0.00142076	0.0151312
319670	Eml5	0.799581	2.3538	13.0967	0.00147042	0.0155861
74309	Osbp2	-0.55111	3.29924	13.0615	0.00148799	0.0157363
224813	Lrrc73	0.830274	2.25036	13.0563	0.00149059	0.0157514
432611	Dnaic2	2.10548	-0.0113283	13.0503	0.00149361	0.0157772
17076	Ly75	-0.597993	3.08011	13.0138	0.00151212	0.015948
69170	Chaserr	0.541454	3.63853	12.9641	0.0015377	0.0161738
217826	Kcnk13	0.778907	2.40923	12.9435	0.00154845	0.016268
69528	1700030J22Rik	-1.01535	1.48002	12.9279	0.00155667	0.016348
107869	Cth	-0.952127	1.57028	12.9004	0.00157123	0.0164627
114479	Slc5a5	-0.732167	2.40392	12.8938	0.00157472	0.0164661
17260	Mef2c	-0.584346	3.07242	12.8696	0.00158772	0.0165717
384619	Kash5	-3.12228	-1.25152	12.864	0.00159071	0.0165915
546643	Ly6a2	1.52775	0.645297	12.8002	0.0016256	0.0168827
237253	Lrp11	0.610237	3.15122	12.7971	0.00162728	0.0168873
319480	Itga11	-0.746161	2.37368	12.7919	0.00163016	0.0169107
668745	NA	1.11253	1.44811	12.7333	0.001663	0.0172086
20716	Serpina3n	1.24059	1.25264	12.6431	0.00171496	0.0176691
244723	Olfm2	2.4131	-0.220884	12.633	0.0017209	0.0177101
237711	Eml6	-0.739518	2.31712	12.6173	0.00173018	0.0177785
13052	Cxadr	-0.838451	1.90442	12.6129	0.00173281	0.0177855
20964	Syn1	-0.617433	2.8908	12.5182	0.00178995	0.0182616
100503152	Gm19578	0.699333	2.68805	12.5163	0.00179111	0.0182666
20765	Sprr2k	-2.10959	-0.602298	12.4932	0.00180532	0.0183767
18191	Nrxn3	0.727202	2.56431	12.4516	0.00183135	0.0185821
13384	Mpp3	0.9639	1.75136	12.418	0.00185262	0.0187532
76438	Rftn1	-0.72263	2.63324	12.3835	0.00187477	0.0189491
20717	Serpina3m	2.88908	-0.542743	12.3761	0.00187958	0.0189837
217410	Trib2	0.550379	3.40315	12.3678	0.00188496	0.0190287
55985	Cxcl13	-0.805888	2.38677	12.3197	0.00191651	0.0192993
100504305	Gm16534	-0.614378	2.90504	12.3169	0.00191833	0.0193105
226518	Nmnat2	0.533949	3.47134	12.2951	0.00193286	0.0194208
433752	Frg2f1	1.53588	0.591281	12.2314	0.00197595	0.0198098
622473	Ripply1	-0.747157	2.21135	12.1657	0.00202145	0.0201872
77521	Mtus2	7.18382	-1.31867	12.1656	0.00202151	0.0201872
623453	Gm13669	-1.16774	0.932994	12.1233	0.00205146	0.0204574
19016	Pparg	0.551806	3.47012	12.1017	0.00206691	0.0205625
100861696	NA	2.84421	0.323597	14.4196	0.00210162	0.0208543
223780	Adm2	-1.3223	1.06966	12.355	0.00210784	0.0208997
22755	Zfp93	0.800925	2.22745	12.0445	0.0021085	0.0208997
71776	Tha1	0.801048	2.2275	12.0371	0.00211393	0.0209382
329910	Acot11	0.734352	2.71359	12.0243	0.00212342	0.0210016
100034739	Gm17762	-7.1928	-2.12611	12.0902	0.00217945	0.0214383
111975	Igf2os	-0.708203	2.4001	11.9421	0.00218528	0.0214805
13640	Efna5	-0.505623	3.43168	11.9358	0.00219004	0.0215118
76469	Cmya5	1.80621	0.194651	11.9368	0.00218931	0.0215118
100216343	Gm17501	-1.39748	0.366168	11.8943	0.00222209	0.0217928
12642	Ch25h	0.675093	2.6968	11.8875	0.00222743	0.0218317
171170	Mbnl3	-0.587934	2.96667	11.8103	0.00228857	0.0223263
12865	Cox7a1	0.869635	1.97033	11.7865	0.00230777	0.0224813
72400	Pinx1	0.532238	3.44063	11.72	0.00236249	0.0228995
72472	Slc16a10	0.668717	2.70098	11.6748	0.00240042	0.0231844
19735	Rgs2	0.537339	3.48866	11.6685	0.00240572	0.0232249
77862	Thyn1	0.662615	2.73122	11.5938	0.00247014	0.0237151
100040929	Gm10362	0.64006	3.16007	11.5626	0.0024976	0.023934
386655	Eid2	0.66467	2.68872	11.5349	0.00252221	0.0241038
16515	Kcnj12	-0.681791	2.65074	11.4941	0.00255899	0.0243603
675363	Gm9640	1.22779	1.0627	11.4932	0.00255981	0.0243603
74134	Cyp2s1	-1.44823	0.266878	11.4641	0.00258642	0.0245706
12733	Clcnka	-2.35917	-0.903449	11.3815	0.00266362	0.0251895
100042740	Rpl31-ps9	-1.72699	0.0975015	11.3381	0.00270523	0.0254943
100861785	NA	1.29916	0.872935	11.3096	0.0027329	0.0256749
14219	Ccn2	-0.79319	2.13389	11.2842	0.00275778	0.0258461
435337	Gm5662	1.60596	0.652586	11.2627	0.00277915	0.0259926
14412	Slc6a13	7.00803	-1.46354	11.2566	0.00278516	0.0260329
12903	Crabp1	-2.16017	-0.711101	11.2511	0.00279063	0.0260641
76563	Qrsl1	0.524983	3.42528	11.2376	0.00280424	0.0261732
71998	Slc25a35	0.576996	3.10043	11.2225	0.0028194	0.0262786
18104	Nqo1	0.529466	3.59888	11.2004	0.00284187	0.0264185
667055	Unc93a2	7.00126	-1.46396	11.2001	0.00284218	0.0264185
72397	Rbm12b1	0.83578	2.34623	11.1799	0.0028628	0.0265829
100861753	Gm21188	-1.27463	0.527841	11.1341	0.00291038	0.0269583
16535	Kcnq1	7.05794	-1.42569	11.1098	0.00293596	0.0271786
64293	Stk32b	1.986	-0.111849	11.0995	0.00294681	0.0272513
60455	Pgap6	0.716159	2.48405	11.075	0.00297291	0.0274552
231507	Plac8	-0.524836	3.22856	11.0656	0.00298308	0.0275025
70325	Pigw	0.545958	3.2304	11.0645	0.00298421	0.0275035
14687	Gnaz	-0.869415	1.65964	11.0572	0.00299203	0.0275383
241525	Ypel4	-0.59342	3.10183	10.9876	0.00306817	0.0281342
73451	Zfp763	0.509279	3.48195	10.9757	0.00308144	0.0282274
17540	Irag1	-1.67396	0.121398	10.9438	0.00311722	0.0284496
69191	Pdia2	7.03948	-1.42687	10.9417	0.00311958	0.0284616
620913	Gm12185	-1.18064	1.1173	10.9353	0.00312684	0.0285087
21832	Thpo	0.760251	2.3606	10.9167	0.00314799	0.0286631
228413	Prrg4	0.903204	1.74351	10.8685	0.00320346	0.0290901
11551	Adra2a	2.42265	-0.425641	10.8625	0.00321048	0.0291441
107934	Celsr3	1.19986	1.07641	10.8505	0.00322453	0.0292424
242297	Fam110b	-0.52506	3.25622	10.8493	0.00322587	0.0292436
67939	Prorsd1	0.60588	2.97313	10.834	0.00324386	0.0293785
68285	C630043F03Rik	1.69567	0.287151	10.8167	0.00326434	0.0295345
100503238	NA	0.942387	1.65043	10.7781	0.00331058	0.0298633
11484	Aspa	0.55876	3.10628	10.7559	0.00333747	0.0300312
77794	Adamtsl2	-0.692624	2.39709	10.7413	0.00335522	0.0301659
319982	5930430L01Rik	0.508468	3.40286	10.72	0.00338145	0.0303716
14871	Gstt1	-0.591686	2.75065	10.7093	0.00339468	0.0304703
14695	Gnb3	1.44689	0.516879	10.6773	0.0034346	0.0307879
20556	Slfn2	0.623254	2.75326	10.6408	0.00348072	0.0311705
433873	Gm9903	2.40899	-0.427252	10.623	0.00350351	0.0313436
19091	Prkg1	-0.823846	1.93464	10.5211	0.00363698	0.032251
56318	Acpp	-0.55227	2.92777	10.5032	0.00366101	0.0324218
53608	Map3k6	-0.569854	2.90875	10.4474	0.00373695	0.032912
333088	Kcp	-0.959791	1.27236	10.4364	0.0037522	0.033025
15446	Hpgd	-0.833377	1.68655	10.4024	0.00379952	0.0333874
209012	Ulk4	-0.890783	1.55226	10.3984	0.00380515	0.033421
20714	Serpina3k	-7.02411	-2.25168	10.4754	0.00385006	0.0337007
100041658	Mup7	-7.02411	-2.25168	10.4754	0.00385006	0.0337007
68659	Gask1b	0.746177	2.46197	10.3604	0.00385901	0.0337465
20276	Scnn1a	1.36437	0.627576	10.3585	0.0038616	0.0337583
13603	Opn3	-0.621745	2.56049	10.3548	0.00386695	0.0337732
268860	Abat	1.58532	0.276547	10.3146	0.00392486	0.0342123
11501	Adam8	0.510522	3.52107	10.3002	0.00394585	0.0343401
108096	Slco1a5	2.52927	-0.56281	10.2825	0.0039719	0.0345226
328561	Apol10b	-0.879643	1.52836	10.258	0.0040081	0.0347816
56089	Ramp3	-1.51164	0.00368547	10.2322	0.00404671	0.0350699
117148	Necab2	1.88848	-0.0674312	10.2013	0.0040935	0.0353984
13610	S1pr3	-0.644496	2.40556	10.1949	0.00410319	0.0354637
100689703	9330133O14Rik	0.985303	1.42739	10.1557	0.0041636	0.0359018
219140	Spata13	-0.634295	2.65717	10.154	0.00416617	0.0359126
71584	Gdpd2	1.93376	-0.156876	10.1278	0.00420705	0.0361961
170799	Rtkn2	-0.507003	3.37699	10.1245	0.00421218	0.0362173
73327	Pradc1	0.615565	3.05053	10.1184	0.00422179	0.0362655
100862241	NA	1.57206	0.265262	10.1141	0.00422862	0.0363127
100038452	NA	-1.28342	0.37665	10.1032	0.00424585	0.0363917
22696	Zfp37	0.76611	2.07578	10.0718	0.00429598	0.0367634
70873	Cnbd2	1.03722	1.36023	10.0673	0.00430323	0.0368023
13421	Dnase1l3	-0.968677	1.30141	10.0038	0.0044067	0.0375807
19094	Mapk11	-0.503908	3.16792	9.99701	0.00441788	0.0376524
634650	Gbp11	1.13615	1.06288	9.986	0.00443615	0.0377726
16161	Il12rb1	-0.661941	2.28392	9.98416	0.00443922	0.0377869
69993	Chn2	-0.505349	3.17469	9.97931	0.0044473	0.037839
100503178	2810013P06Rik	0.641186	2.56863	9.95522	0.00448767	0.0381038
16876	Lhx9	-0.81319	1.73309	9.93666	0.00451906	0.0383464
380863	Tmem171	-0.918484	1.56683	9.92972	0.00453085	0.0384225
11307	Abcg1	-0.619044	2.66577	9.92176	0.00454442	0.0385015
12796	Camp	1.79147	-0.0258014	9.80872	0.00474207	0.0398284
16592	Fabp5	-0.800994	1.73178	9.78129	0.00479144	0.0401562
269016	Sh3rf2	0.768784	2.10577	9.77616	0.00480073	0.0402216
229600	BC028528	-1.28974	0.355005	9.75413	0.00484088	0.0405081
240753	Plekha6	-0.501779	3.17308	9.75489	0.00483949	0.0405081
74008	Arsg	-0.916055	1.30605	9.71937	0.00490497	0.0409201
74645	Tent5c	1.67305	0.0826547	9.69218	0.00495577	0.0412662
118453	Mmp28	-0.589507	2.65211	9.68381	0.00497152	0.0413523
268759	9930012K11Rik	-0.648318	2.57813	9.67655	0.00498522	0.0414353
72297	B3gnt3	-6.93174	-2.31881	9.72006	0.00508398	0.0421916
68162	A930003A15Rik	0.615448	2.81378	9.60802	0.00511668	0.0424112
15166	Hcn2	1.77468	-0.0398316	9.59497	0.00514215	0.0425833
244091	Fsd2	0.574586	2.94893	9.55424	0.00522253	0.0431176
76757	Trdn	0.528374	3.09015	9.55057	0.00522983	0.0431516
27226	Pla2g7	-0.567297	2.7351	9.53617	0.00525862	0.0433487
654459	Defb25	-1.34734	0.184145	9.52133	0.00528848	0.0435562
15953	Ifi47	-0.546518	2.80494	9.49927	0.0053332	0.0438581
14089	Fap	-0.868826	1.47368	9.49238	0.00534725	0.0439338
621603	Aldh3b2	4.06182	-1.2204	9.48487	0.00536262	0.0440202
71897	Lypd6b	1.74136	0.0422685	9.45884	0.00541625	0.0443399
68859	Smim1	-0.903426	1.31197	9.44276	0.00544967	0.0445597
245020	Slc35g2	2.25654	-0.561852	9.43929	0.0054569	0.0446055
74580	Pyroxd2	0.97164	1.36461	9.42195	0.00549327	0.0448623
233552	Gdpd5	-0.526604	2.90765	9.40761	0.00552352	0.0450551
22268	Upk1b	-4.18377	-1.90379	9.3992	0.00554137	0.0451368
215090	Maneal	2.2573	-0.561771	9.39784	0.00554425	0.045143
269701	Wdr66	1.57149	0.182667	9.39443	0.0055515	0.0451884
353169	Slc2a12	-1.41403	0.0439538	9.37794	0.00558673	0.0453936
70967	Eva1c	0.589734	2.72833	9.35438	0.00563748	0.045724
546546	Serpina3h	2.29632	-0.52268	9.35177	0.00564312	0.0457561
70772	Ggnbp1	1.18836	0.827506	9.28538	0.00578907	0.0467303
18407	Orm3	0.84731	2.09605	9.30846	0.00581819	0.0468958
73047	Camk2n2	0.514706	3.14219	9.25448	0.0058584	0.0470912
329562	A530013C23Rik	1.53992	0.32049	9.25388	0.00585976	0.0470912
214425	Cilp	-1.86561	-0.623179	9.24657	0.0058763	0.0471962
100038416	Gm10643	1.11706	0.974449	9.19554	0.0059932	0.047965
17231	Mcpt8	-0.692832	2.01374	9.18411	0.00601973	0.0480924
232943	Klc3	-1.4865	-0.0817974	9.16602	0.00606199	0.0483305
319164	H2ac6	1.1882	0.989711	9.15525	0.00608731	0.0484613
381836	Sbk2	0.641474	2.448	9.14644	0.0061081	0.0485841
240120	Zfp119b	0.828958	1.78061	9.12155	0.00616728	0.0489403
237558	Myrfl	2.61088	-0.781498	9.12155	0.00616728	0.0489403
243967	Ntn5	-1.27655	0.278132	9.11086	0.00619288	0.0491004
12984	Csf2rb2	1.85756	-0.219664	9.10989	0.00619522	0.0491046
434197	Fam169b	-1.13278	0.574559	9.09546	0.00622998	0.0493083
15930	Ido1	0.93428	1.58108	9.09584	0.00622906	0.0493083
59036	Dact1	-0.713861	1.92278	9.08714	0.00625013	0.0494102
668215	Hectd2os	-1.15833	0.647524	9.07484	0.00628004	0.0496033

## Sheet: siBoth
ENTREZID	Symbol	logFC	logCPM	F	PValue	FDR
226438	Igfn1	-5.21666	5.64474	1374.21	2.48e-295	6.75e-291
17189	Mb	-4.02999	7.82887	1017.01	3.99e-221	5.42e-217
109272	Mybpc1	-4.75405	4.56327	938.246	2.63e-203	2.38e-199
18406	Orm2	8.96497	5.87914	802.27	4.24e-174	2.88e-170
226041	Pgm5	-3.52409	6.44635	770.286	6.63e-165	3.6e-161
238564	Mylk4	-4.01052	4.95083	793.187	7.2e-161	3.26e-157
319713	Ablim3	-3.5433	5.73132	713	1.38e-155	5.12e-152
18619	Penk	7.07408	5.81468	710.576	1.51e-155	5.12e-152
16979	Lrrn1	-3.88727	4.72532	706.071	1.4e-154	4.22e-151
15464	Hrc	-3.33184	6.63743	704.844	6.05e-154	1.64e-150
11472	Actn2	-4.51847	6.08624	1136.64	8.35e-153	2.06e-149
242702	Myom3	-3.79442	6.60248	891.672	1.21e-149	2.75e-146
17996	Neb	-3.46802	8.96868	703.579	3.65e-144	7.63e-141
110880	Scn4a	-3.83157	4.49587	639.042	3.5e-140	6.79e-137
241035	Pkhd1	-4.09817	4.16855	630.603	7.63e-134	1.38e-130
56012	Pgam2	-3.26512	5.34727	579.669	2.06e-127	3.51e-124
207839	Galnt6	-3.12304	5.97722	576.954	1.55e-126	2.48e-123
77018	Col25a1	-5.34067	3.04576	563.54	6.12e-124	9.24e-121
19309	Pygm	-2.90718	7.29902	549.868	5.38e-121	7.7e-118
69585	Hjv	-2.94205	6.5596	547.677	1.59e-120	2.17e-117
217012	Unc45b	-3.07166	5.88374	551.424	4.09e-120	5.29e-117
107769	Tm6sf1	-4.48151	3.49166	539.01	1.17e-118	1.45e-115
17901	Myl1	-3.01138	8.87902	536.525	4.03e-118	4.76e-115
68802	Mypn	-3.21138	5.00628	531.965	1.21e-116	1.37e-113
234311	Ddx60	-3.01999	5.50498	509.03	3.39e-112	3.68e-109
211945	Plekhh1	-3.27366	4.62527	498.271	7.06e-110	7.39e-107
246727	Oas3	-3.19361	4.75812	495.142	3.34e-109	3.36e-106
12577	Cdkn1c	-2.77494	7.68817	494.141	5.49e-109	5.33e-106
103172	Chchd10	-3.17161	4.78663	492.953	9.9e-109	9.28e-106
434246	Trim72	-2.7986	6.48993	491.729	1.82e-108	1.65e-105
216459	Myl6b	-2.78184	6.55275	489.033	6.93e-108	6.08e-105
116904	Alpk3	-3.06523	5.06302	490.418	4.63e-107	3.93e-104
29818	Hspb7	-3.04	5.08272	484.294	7.29e-107	6.01e-104
21916	Tmod1	-2.91445	5.84572	494.23	1.95e-106	1.56e-103
234593	Ndrg4	-2.72134	7.05931	482.161	2.1e-106	1.63e-103
16819	Lcn2	6.9999	4.58561	493.222	2.44e-106	1.84e-103
93677	Lmod2	-2.81531	6.19688	481.336	1.01e-105	7.41e-103
12292	Cacna1s	-3.06607	6.99303	602.999	2.13e-105	1.52e-102
70417	Megf10	-2.73108	7.20597	485.384	3.04e-105	2.12e-102
11937	Atp2a1	-2.90253	9.43458	476.393	3.69e-105	2.51e-102
114249	Npnt	-2.72646	6.85073	479.346	3.92e-105	2.6e-102
22138	Ttn	-2.99313	9.44588	504.882	7.26e-105	4.7e-102
21925	Tnnc2	-2.74406	7.96542	474.401	9.93e-105	6.28e-102
106877	Afap1l1	-2.91257	5.51267	474.286	1.05e-104	6.49e-102
17260	Mef2c	-4.11824	3.44273	459.46	1.66e-101	1e-98
68016	Cavin4	-2.65756	7.32089	458.14	3.2e-101	1.89e-98
12715	Ckm	-2.66549	6.76328	455.62	1.12e-100	6.48e-98
232288	Frmd4b	-3.66342	3.87663	453.551	8.64e-100	4.89e-97
98660	Atp1a2	-2.80169	5.71776	449.918	2.95e-99	1.64e-96
21956	Tnnt2	-2.81812	9.34655	451.86	3.42e-99	1.86e-96
12862	Cox6a2	-2.9109	5.09937	445.799	1.48e-98	7.86e-96
228003	Klhl41	-2.69616	8.36779	445.333	1.86e-98	9.72e-96
66106	Smpx	-2.92882	4.99253	443.51	4.6e-98	2.36e-95
12372	Casq1	-2.91109	5.08331	444.705	6.04e-98	3.04e-95
30878	Apln	3.82035	8.18468	442.656	7.04e-98	3.48e-95
17929	Myom1	-2.65069	6.65375	446.909	9.15e-98	4.44e-95
20190	Ryr1	-2.89029	7.52799	532.945	1.45e-96	6.9e-94
545428	Ccdc141	-2.70767	6.91688	472.029	6.47e-96	3.03e-93
21957	Tnnt3	-2.73378	9.09083	433.678	1.57e-95	7.21e-93
65256	Asb2	-3.21881	4.29987	431.807	2.46e-95	1.12e-92
18419	Otog	-2.77553	5.48644	429.448	5e-95	2.23e-92
106393	Srl	-2.7259	9.11403	430.338	7.73e-95	3.39e-92
17930	Myom2	-2.71619	8.97146	431.771	8.31e-94	3.58e-91
21953	Tnni2	-2.55973	7.4113	423.206	1.11e-93	4.74e-91
11464	Actc1	-2.88012	10.6299	422.46	1.62e-93	6.75e-91
246728	Oas2	-2.69066	6.63507	457.902	4.01e-93	1.65e-90
17882	Myh2	-3.98881	3.37436	422.011	1.08e-92	4.38e-90
17883	Myh3	-2.94707	10.6322	441.044	2.76e-92	1.11e-89
381485	Trim55	-2.77562	5.27261	416.537	3.07e-92	1.21e-89
18595	Pdgfra	3.67833	8.29223	416.288	3.48e-92	1.35e-89
78321	Ankrd23	-2.68335	5.69854	411.548	3.68e-91	1.41e-88
76722	Ckmt2	-4.941	2.64144	411.425	3.91e-91	1.48e-88
14077	Fabp3	-3.1436	4.2714	407.569	2.66e-90	9.91e-88
20319	Sfrp2	3.89622	9.86244	406.01	5.78e-90	2.12e-87
21952	Tnni1	-2.65189	9.16246	405.287	8.28e-90	3e-87
58185	Rsad2	-2.64755	5.81226	406.053	1.39e-89	4.96e-87
54610	Tbc1d8	-2.93287	4.6309	403.411	2.11e-89	7.43e-87
18166	Npy1r	6.32678	4.23389	400.21	1.04e-88	3.61e-86
74166	Tmem38a	-2.49237	7.60903	398.065	3.01e-88	1.04e-85
380698	Obscn	-2.91836	6.05705	500.647	3.38e-88	1.15e-85
74100	Arpp21	-2.59677	5.94806	397.267	4.48e-88	1.5e-85
381339	Tmem182	-2.7323	5.23836	401.2	1.89e-87	6.26e-85
68460	Dhrs7c	-4.31109	2.97702	399.305	1.97e-87	6.46e-85
244698	Hephl1	-4.41071	2.87631	393.766	2.56e-87	8.27e-85
12373	Casq2	-2.54488	8.47592	392.612	4.54e-87	1.45e-84
22437	Xirp1	-2.48811	6.69637	393.896	9.7e-87	3.07e-84
320502	Lmod3	-2.62514	6.27479	419.657	1.59e-86	4.95e-84
13371	Dio2	-2.60489	6.02298	402.729	2.37e-86	7.32e-84
74376	Myo18b	-2.9405	4.49338	388.131	4.23e-86	1.29e-83
241113	Prkag3	-2.57598	5.7767	382.545	6.81e-85	2.06e-82
11811	Apobec2	-2.58095	5.74198	382.392	7.35e-85	2.2e-82
223332	Ranbp3l	4.23882	5.07342	381.282	1.28e-84	3.77e-82
76884	Cyfip2	-4.69325	2.63401	380.768	1.09e-83	3.19e-81
74318	Hopx	4.22044	4.99755	372.971	8.01e-83	2.32e-80
448987	Fbxl7	3.59158	6.03442	368.083	9.13e-82	2.61e-79
20315	Cxcl12	3.71402	10.2256	366.724	1.8e-81	5.08e-79
20698	Sphk1	3.2976	7.31142	366.873	2.79e-81	7.81e-79
24131	Ldb3	-2.38937	6.77603	364.504	5.43e-81	1.5e-78
83453	Chrdl1	3.27832	7.09543	363.551	8.72e-81	2.4e-78
330119	Adamts3	4.09955	5.01072	361.574	2.34e-80	6.35e-78
83679	Pde4dip	-2.38293	7.59685	362.961	2.7e-80	7.26e-78
24053	Sgcg	-2.53333	5.5563	360.081	4.91e-80	1.31e-77
18772	Pkp1	-2.68693	4.90112	367.345	1.16e-79	3.05e-77
96875	Prg4	3.31224	6.68164	358.032	1.36e-79	3.56e-77
20661	Sort1	-3.13617	3.99103	357.66	1.64e-79	4.25e-77
53311	Mybph	-2.45473	8.85056	354.383	8.39e-79	2.15e-76
18950	Pnp	3.2252	7.04657	353.796	1.12e-78	2.86e-76
59006	Myoz2	-2.57095	5.20544	353.391	1.97e-78	4.95e-76
17896	Myl4	-2.36476	7.859	352.05	2.68e-78	6.69e-76
20411	Sorbs1	-2.37733	6.47333	351.927	2.85e-78	7.05e-76
21955	Tnnt1	-2.35522	7.70446	352.552	6.65e-78	1.63e-75
227358	Erfe	3.22666	6.84508	349.328	1.04e-77	2.53e-75
18405	Orm1	3.89487	5.1457	349.803	1.08e-77	2.6e-75
69564	Nmrk2	-2.80469	4.45196	348.843	1.33e-77	3.16e-75
207521	Dtx4	-2.50612	5.47264	348.79	1.36e-77	3.22e-75
378431	Txlnb	-2.91927	4.21822	344.773	1.01e-76	2.36e-74
18793	Plaur	3.46226	5.994	347.336	3.1e-76	7.2e-74
18227	Nr4a2	3.57881	5.62035	342.389	3.31e-76	7.61e-74
60440	Iigp1	-2.56022	5.05196	342.12	3.78e-76	8.63e-74
18600	Padi2	-2.50009	5.37641	342.43	4.49e-76	1.02e-73
17313	Mgp	3.21203	8.27926	339.368	1.84e-75	4.14e-73
20254	Scg2	6.65446	3.83678	335.942	8.21e-75	1.83e-72
12180	Smyd1	-2.38604	5.98169	335.602	9.73e-75	2.15e-72
19200	Pstpip1	-2.93319	4.13424	335.151	1.22e-74	2.67e-72
12796	Camp	5.29977	4.13152	334.869	1.4e-74	3.05e-72
14825	Cxcl1	3.23166	7.80808	350.372	1.8e-74	3.89e-72
14178	Fgf7	3.11198	7.67099	334.047	2.11e-74	4.52e-72
373864	Col27a1	3.32609	6.08585	332.725	4.08e-74	8.67e-72
26549	Itgb1bp2	-2.29842	6.48223	328.565	3.25e-73	6.84e-71
12391	Cav3	-2.51508	4.94586	324.378	2.62e-72	5.47e-70
234515	Inpp4b	-3.30972	3.57781	330.1	4.82e-72	1e-69
68507	Ppfia4	-2.43792	5.3112	322.22	7.68e-72	1.58e-69
15959	Ifit3	-2.241	6.86187	320.629	5.86e-71	1.2e-68
11870	Art1	-3.49254	3.26687	317.549	7.88e-71	1.6e-68
67252	Cap2	-2.22235	7.33018	316.918	1.08e-70	2.17e-68
70598	Filip1	-2.49168	5.00744	321.031	6.28e-70	1.25e-67
16193	Il6	4.08845	4.56272	311.88	1.9e-69	3.76e-67
26903	Dysf	-2.26299	6.28366	311.22	2.36e-69	4.65e-67
12695	Patj	-2.43894	5.04814	309.839	3.69e-69	7.21e-67
56190	Rbm38	-2.26621	6.1895	308.88	5.95e-69	1.15e-66
56504	Srpk3	-2.81544	4.12152	307.461	1.21e-68	2.33e-66
216961	Coro6	-2.31221	5.70538	303.984	6.84e-68	1.31e-65
58522	Trim54	-2.49183	4.76886	303.857	7.29e-68	1.38e-65
21824	Thbd	3.02861	8.61859	303.118	1.05e-67	1.99e-65
27047	Omd	2.9364	6.74937	300.43	4.03e-67	7.55e-65
384061	Fndc5	-2.1893	6.58058	300.029	4.92e-67	9.15e-65
70355	Gprc5c	-2.20503	6.43235	299.964	5.08e-67	9.39e-65
18104	Nqo1	3.37096	5.30721	298.741	9.35e-67	1.72e-64
13009	Csrp3	-2.4976	4.69624	298.595	1.01e-66	1.83e-64
70788	Klhl30	-2.28399	5.75395	298.165	1.25e-66	2.26e-64
16790	Anpep	3.06776	9.17438	297.233	1.98e-66	3.57e-64
12322	Camk2a	-2.21295	6.22271	295.137	5.65e-66	1.01e-63
108079	Prkaa2	-2.55382	4.50834	294.499	7.76e-66	1.38e-63
73174	Tbkbp1	4.89174	4.00207	292.711	2.2e-65	3.88e-63
320452	P4ha3	2.83747	7.27167	291.293	3.84e-65	6.74e-63
12609	Cebpd	2.91364	7.88847	297.533	4.5e-65	7.84e-63
78286	Nav2	-2.19754	6.22702	291.018	5.62e-65	9.74e-63
98733	Obsl1	-2.13827	7.37679	291.995	6.7e-65	1.15e-62
18642	Pfkm	-2.16755	8.06606	289.81	8.06e-65	1.38e-62
17311	Kitl	2.84832	6.84958	288.823	1.32e-64	2.24e-62
228785	Mylk2	-2.81758	3.97636	288.474	1.57e-64	2.65e-62
20536	Slc4a3	-2.17495	6.33133	288.251	1.75e-64	2.94e-62
67426	Coq8a	-2.26121	5.63771	288.063	1.93e-64	3.21e-62
244091	Fsd2	-4.28772	2.3588	285.062	9.93e-64	1.65e-61
20292	Ccl11	-3.54095	3.06151	295.801	1.28e-63	2.11e-61
53318	Pdlim3	-2.11465	6.81667	283.75	1.66e-63	2.72e-61
21924	Tnnc1	-2.28884	9.82697	282.887	2.55e-63	4.15e-61
58801	Pmaip1	-2.51399	4.47962	282.692	2.81e-63	4.55e-61
20753	Sprr1a	-4.60631	2.14359	282.015	4.61e-63	7.42e-61
22145	Tuba4a	-2.10319	6.87973	281.43	5.28e-63	8.45e-61
108682	Gpt2	-2.12887	7.98183	280.744	7.44e-63	1.18e-60
271424	Ip6k3	-2.26023	5.4244	280.475	8.51e-63	1.34e-60
18175	Nrap	-2.66944	6.4988	426.501	9.02e-63	1.42e-60
104943	Fam110c	4.06482	4.30235	279.955	1.1e-62	1.72e-60
17750	Mt2	3.17134	10.4824	281.05	1.17e-62	1.82e-60
15483	Hsd11b1	2.79333	6.82922	279.768	1.21e-62	1.87e-60
11565	Adssl1	-2.18029	6.01165	279.666	1.27e-62	1.96e-60
240892	Dusp27	-2.13602	6.39366	279.586	1.64e-62	2.51e-60
241226	Itga8	4.86822	3.91563	279.113	1.68e-62	2.55e-60
18767	Pkia	-2.08964	6.9303	278.355	2.45e-62	3.7e-60
327978	Slfn5	-3.58124	2.86906	276.105	7.54e-62	1.13e-59
21393	Tcap	-4.24862	2.32399	275.656	9.43e-62	1.41e-59
17906	Myl2	-5.86212	1.55648	275.608	9.66e-62	1.43e-59
17907	Mylpf	-2.24825	9.78593	273.536	2.72e-61	4.02e-59
240726	Slco5a1	-4.06737	2.51784	284.991	2.74e-61	4.03e-59
18011	Neurl1a	-2.07636	6.80792	273.039	3.48e-61	5.09e-59
70762	Dclk2	3.23361	5.12927	272.504	4.55e-61	6.61e-59
22169	Cmpk2	-2.53786	4.31213	271.857	6.28e-61	9.09e-59
12759	Clu	2.93156	5.93481	270.18	1.45e-60	2.09e-58
68760	Synpo2l	-2.06074	7.41767	270.12	1.72e-60	2.47e-58
11449	Chrng	-2.14087	8.72006	269.513	2.03e-60	2.88e-58
71738	Mamdc2	-3.00043	3.53242	268.852	2.82e-60	3.99e-58
16716	Ky	-4.80784	1.93457	269.042	3.07e-60	4.32e-58
380711	Rap1gap2	-2.08444	6.44052	267.141	6.63e-60	9.28e-58
70450	Unc13d	-2.25538	5.11849	266.89	7.51e-60	1.05e-57
22337	Vdr	2.82929	8.94583	265.822	1.28e-59	1.78e-57
14555	Gpd1	-3.57665	2.78656	264.207	2.87e-59	3.96e-57
20311	Cxcl5	2.87479	9.43285	262.681	8.81e-59	1.21e-56
12801	Cnr1	-2.85858	3.68753	261.396	1.17e-58	1.6e-56
233199	Mybpc2	-3.12605	3.28764	260.759	1.61e-58	2.18e-56
18198	Musk	-2.3002	5.52196	290.755	2.28e-58	3.08e-56
73230	Bmper	2.65595	6.87181	259.079	3.72e-58	5e-56
14747	Cmklr1	-3.6242	2.71741	260.985	4.06e-58	5.43e-56
11419	Asic1	3.42937	4.6354	257.457	8.35e-58	1.11e-55
63828	Fn3k	-2.92429	3.54615	257.174	1.12e-57	1.48e-55
16002	Igf2	-2.11618	9.02838	256.834	1.14e-57	1.5e-55
232371	C1rl	2.79985	6.03963	255.841	1.87e-57	2.46e-55
56811	Dkk2	2.86547	5.75495	254.001	4.69e-57	6.13e-55
23959	Nt5e	2.95409	5.43796	253.374	6.42e-57	8.35e-55
17748	Mt1	2.90126	10.018	254.008	6.89e-57	8.91e-55
20649	Sntb1	-2.64269	5.90783	387.636	9.69e-57	1.25e-54
76469	Cmya5	-6.98821	1.1797	252.331	1.08e-56	1.39e-54
17888	Myh6	-4.1148	2.26193	253.084	1.33e-56	1.69e-54
57915	Tbc1d1	-2.07929	6.03814	253.874	2.74e-56	3.48e-54
19735	Rgs2	3.61719	4.34909	248.644	6.83e-56	8.63e-54
665113	Tnik	-3.38085	2.87542	249.543	1.01e-55	1.27e-53
64082	Popdc2	-2.76534	3.6888	245	4.22e-55	5.28e-53
72713	Angptl1	7.46619	3.12186	244.889	4.46e-55	5.56e-53
219132	Phf11d	-2.28104	4.65245	244.833	4.58e-55	5.69e-53
668940	Myh7b	-3.98164	2.27478	241.473	2.91e-54	3.59e-52
11931	Atp1b1	2.64946	8.84195	240.859	3.34e-54	4.11e-52
72330	Klhl40	-2.14767	5.10086	240.625	3.76e-54	4.6e-52
17884	Myh4	-3.92595	2.30828	240.198	4.65e-54	5.67e-52
219148	Fam167a	-3.88891	2.33547	240.005	6.62e-54	8.04e-52
225638	Alpk2	-2.59739	3.91767	238.938	9.71e-54	1.17e-51
18553	Pcsk6	3.14924	4.75244	238.689	9.89e-54	1.19e-51
12398	Cbfa2t3	-2.62073	3.87023	238.089	1.33e-53	1.6e-51
20496	Slc12a2	-1.94685	6.7801	238.29	1.44e-53	1.72e-51
11447	Chrnd	-1.93984	7.51905	237.34	1.94e-53	2.3e-51
57339	Jph1	-2.04871	5.72711	237.287	1.99e-53	2.35e-51
233246	Ano5	-3.2454	2.90754	235.045	6.11e-53	7.19e-51
17388	Mmp15	-2.00418	6.19547	239.029	1.1e-52	1.29e-50
100303644	C130080G10Rik	-3.43818	2.67959	232.81	1.87e-52	2.18e-50
23876	Fbln5	2.47675	7.56687	232.878	2.25e-52	2.61e-50
231134	Dok7	-2.20973	4.67085	230.683	5.41e-52	6.23e-50
66898	Baiap2l1	-1.90987	6.92632	230.686	5.4e-52	6.23e-50
11826	Aqp1	2.46201	6.87641	229.382	1.21e-51	1.39e-49
11752	Anxa8	-2.12391	4.88499	226.697	3.97e-51	4.54e-49
19220	Ptgfr	2.50504	6.44124	226.594	4.18e-51	4.75e-49
20377	Sfrp1	2.8622	5.07919	226.428	4.54e-51	5.15e-49
72500	Ier5l	2.6068	5.94527	225.859	6.72e-51	7.57e-49
66109	Tspan13	-4.0266	2.08989	222.354	3.49e-50	3.92e-48
20666	Sox11	-1.90121	6.43508	220.399	9.27e-50	1.04e-47
244923	Klhl31	-2.06307	5.06729	220.252	9.97e-50	1.11e-47
20148	Dhrs3	2.62082	5.69806	219.584	1.66e-49	1.84e-47
629147	Ctxn3	-2.71349	3.50997	218.576	2.59e-49	2.86e-47
12295	Cacnb1	-1.89556	6.36303	217.276	4.42e-49	4.87e-47
100039796	Tgtp2	-3.87785	2.16229	217.05	4.95e-49	5.42e-47
18442	P2ry2	-2.47763	3.88035	213.635	2.73e-48	2.98e-46
227721	Plpp7	-2.34378	4.1308	213.566	2.83e-48	3.08e-46
76650	Srxn1	2.46422	6.1749	213.128	3.52e-48	3.81e-46
67092	Gatm	-1.84058	6.85923	212.838	4.07e-48	4.39e-46
12323	Camk2b	-3.85415	2.14575	212.763	4.23e-48	4.54e-46
56642	Ankrd2	-1.89581	6.19145	213.16	4.85e-48	5.18e-46
30928	Zbtb18	-1.83617	6.88223	212.01	6.16e-48	6.57e-46
667370	Ifit3b	-2.01632	5.28065	216.313	8.17e-48	8.68e-46
108897	Aif1l	-1.8607	8.04259	211.045	9.99e-48	1.06e-45
99899	Ifi44	-1.9098	6.03211	212.597	1.04e-47	1.1e-45
12808	Cobl	-1.96537	5.44278	210.519	1.3e-47	1.36e-45
13479	Dpep1	-2.48914	3.82215	210.113	1.59e-47	1.66e-45
13723	Emb	2.30812	7.2632	208.655	3.3e-47	3.44e-45
73710	Tubb2b	-1.85688	6.34559	207.715	5.29e-47	5.49e-45
224796	Clic5	-3.72056	2.27657	214.599	5.61e-47	5.8e-45
12709	Ckb	-1.8141	7.33248	207.5	5.89e-47	6.06e-45
22021	Tpst1	2.32726	6.71813	206.867	8.08e-47	8.29e-45
100043899	R3hdml	-1.99659	5.10002	206.834	8.21e-47	8.39e-45
231148	Ablim2	-2.87751	3.12099	206.546	9.49e-47	9.66e-45
223513	Abra	-3.66188	2.23421	204.605	2.51e-46	2.54e-44
207728	Pde2a	-2.21438	4.29865	204.742	3.14e-46	3.17e-44
57266	Cxcl14	3.67098	3.89014	203.39	4.61e-46	4.64e-44
433938	Mn1	3.44097	4.05009	202.594	6.86e-46	6.88e-44
14165	Fgf10	3.55175	3.96588	202.524	7.11e-46	7.1e-44
58859	Efemp2	2.27587	7.57446	202.506	7.17e-46	7.14e-44
268709	Fam107a	-3.46997	2.39039	202.475	7.28e-46	7.22e-44
229665	Ampd1	-4.27162	1.73749	202.432	7.44e-46	7.35e-44
19288	Ptx3	2.8741	4.64943	202.399	7.56e-46	7.45e-44
12835	Col6a3	-1.83004	8.15001	202.339	7.79e-46	7.65e-44
71912	Jsrp1	-1.8707	5.96386	202.152	8.56e-46	8.37e-44
50909	C1ra	2.26949	7.47177	202.068	8.93e-46	8.69e-44
27226	Pla2g7	2.75372	4.82689	201.578	1.14e-45	1.11e-43
81799	C1qtnf3	-1.90904	9.41578	200.647	1.82e-45	1.76e-43
107765	Ankrd1	-1.87131	8.9253	200.244	2.22e-45	2.14e-43
433766	Trim63	-2.13833	4.43425	200.174	2.3e-45	2.21e-43
66222	Serpinb1a	-1.84944	6.0823	200.017	2.49e-45	2.39e-43
12869	Cox8b	-2.6832	3.34761	198.916	5.23e-45	4.99e-43
268297	Scml4	-2.61652	3.45105	198.157	6.32e-45	6.01e-43
75577	Dynap	2.24331	6.98663	198.182	7.41e-45	7.02e-43
19017	Ppargc1a	-3.45562	2.69092	230.571	1.27e-44	1.2e-42
20450	St8sia2	-1.85131	5.91213	196.502	1.45e-44	1.36e-42
226691	Ifi207	-2.21354	4.19984	195.886	1.97e-44	1.85e-42
69743	Casz1	-2.28583	4.23536	210.425	2.15e-44	2.01e-42
231207	Cpeb2	-2.85434	3.04138	196.027	2.44e-44	2.27e-42
58203	Zbp1	-1.93466	5.14948	195.178	2.81e-44	2.61e-42
70129	Slc44a4	-3.22065	2.57306	194.979	3.11e-44	2.87e-42
27389	Dusp13	-2.26425	4.06041	192.866	8.95e-44	8.24e-42
217258	Abca8a	-3.82135	1.98007	192.616	1.01e-43	9.31e-42
16000	Igf1	2.32025	6.13817	192.439	1.11e-43	1.01e-41
66139	Mymk	-1.87869	9.56615	191.585	1.7e-43	1.55e-41
20379	Sfrp4	2.9447	4.38873	191.338	1.92e-43	1.75e-41
16403	Itga6	-2.27584	4.93577	251.806	3.19e-43	2.89e-41
52250	Reep1	-2.39746	3.76615	190.069	3.63e-43	3.28e-41
54214	Golga4	-1.75438	6.7071	190.67	4.47e-43	4.02e-41
94227	Pi15	2.2567	6.37039	189.486	4.86e-43	4.36e-41
19293	Pvalb	-4.11191	1.72973	189.754	4.99e-43	4.46e-41
12667	Chrd	-1.93247	4.93398	188.211	9.21e-43	8.2e-41
106014	Tafa5	2.59626	4.87784	187.493	1.32e-42	1.17e-40
12814	Col11a1	3.2832	4.02659	188.227	1.94e-42	1.72e-40
76757	Trdn	-2.85904	2.93001	186.538	2.13e-42	1.88e-40
57278	Bcam	-1.81301	5.83577	186.351	2.34e-42	2.06e-40
67951	Tubb6	-1.82431	9.20146	185.698	3.24e-42	2.84e-40
723817	Mir133b	-2.4743	3.55133	185.041	4.51e-42	3.94e-40
56857	Slc37a2	-2.48245	3.53388	184.886	4.87e-42	4.24e-40
268859	Rbfox1	-2.63845	3.25639	184.678	5.4e-42	4.69e-40
225845	Plaat3	-1.8452	5.42176	184.022	7.51e-42	6.5e-40
22004	Tpm2	-1.93001	10.6864	183.607	9.24e-42	7.98e-40
407243	Tmem189	-1.71496	6.76117	182.548	1.57e-41	1.35e-39
329152	Hecw2	-1.89368	4.99997	182.405	1.69e-41	1.45e-39
71306	Mfap3l	-1.72043	6.59993	181.753	2.34e-41	2e-39
17928	Myog	-1.82483	9.54863	180.525	4.33e-41	3.69e-39
77559	Agl	-1.69456	7.05887	180.524	4.7e-41	4e-39
15944	Irgm1	-1.70328	6.76499	180	5.63e-41	4.77e-39
13860	Eps8	2.11296	7.03611	179.732	6.44e-41	5.42e-39
53381	Prdx4	2.11799	7.46114	179.967	6.42e-41	5.42e-39
80876	Ifitm2	2.28674	9.40284	180.631	8.63e-41	7.24e-39
216188	Aldh1l2	-2.08795	4.26546	178.808	1.02e-40	8.56e-39
27428	Shroom3	-2.08278	4.2733	178.51	1.33e-40	1.11e-38
329934	Foxo6	-1.93558	4.70226	177.08	2.43e-40	2.02e-38
20866	Stim1	-1.79129	5.61416	177.016	2.51e-40	2.08e-38
66175	Mustn1	-1.74076	6.10748	176.715	2.92e-40	2.41e-38
20192	Ryr3	-2.01762	4.57512	184.292	4.7e-40	3.87e-38
100503043	Armcx4	-1.91879	4.73506	175.596	6.92e-40	5.68e-38
12903	Crabp1	3.96873	3.37983	174.921	7.18e-40	5.88e-38
243197	Mfsd7a	-2.18488	4.00524	174.862	7.4e-40	6.04e-38
216134	Pdxk	2.13495	6.4484	174.543	8.68e-40	7.06e-38
11733	Ank1	-1.67388	6.78072	173.73	1.3e-39	1.06e-37
353211	Prune2	-1.72252	8.20144	177.116	1.37e-39	1.11e-37
14706	Gng4	4.49949	3.10071	173.604	1.5e-39	1.21e-37
235283	Gramd1b	-2.53199	3.3091	174.153	1.52e-39	1.22e-37
11363	Acadl	-1.66723	7.42691	173.344	1.58e-39	1.27e-37
14451	Gas1	2.41999	11.0553	172.125	2.92e-39	2.33e-37
217219	Fam171a2	-1.72541	5.99574	171.397	4.2e-39	3.35e-37
241303	Fam78a	-4.05097	1.5969	171.333	4.34e-39	3.45e-37
14389	Gab2	-2.09229	4.15368	170.905	5.83e-39	4.62e-37
53620	Vamp5	-1.72503	5.96726	170.701	5.95e-39	4.7e-37
77583	Notum	6.38372	2.60497	170.637	6.15e-39	4.84e-37
19128	Pros1	2.10166	6.4789	170.63	6.17e-39	4.85e-37
237611	Stac3	-1.87402	4.80056	170.562	6.38e-39	5e-37
57810	Cdon	-1.69907	8.38479	170.354	7.09e-39	5.53e-37
442827	Rab44	-3.11088	2.4569	171.495	8.4e-39	6.54e-37
68728	Trp53inp2	-1.64551	7.16083	169.926	8.78e-39	6.82e-37
215114	Hip1	-1.64759	7.12642	170.426	9.35e-39	7.24e-37
209630	Frmd4a	-1.68518	6.3711	169.994	9.83e-39	7.59e-37
109270	Prr5	2.16506	6.03534	169.537	1.07e-38	8.22e-37
228836	Dlgap4	-1.69869	8.49441	168.928	1.45e-38	1.11e-36
15957	Ifit1	-1.65489	7.73155	168.55	1.75e-38	1.34e-36
14261	Fmo1	2.26526	10.0966	167.906	2.42e-38	1.85e-36
11474	Actn3	-1.67611	8.20695	167.64	2.76e-38	2.1e-36
18008	Nes	-1.78195	9.66128	169.781	3.16e-38	2.4e-36
68119	Cmtm3	2.10886	6.25512	166.854	4.1e-38	3.1e-36
18164	Nptx1	-1.79623	5.12979	166.706	4.41e-38	3.33e-36
71093	Atoh8	2.0403	6.74817	166.509	4.87e-38	3.67e-36
50908	C1s1	2.02846	7.6468	166.431	5.06e-38	3.8e-36
227753	Gsn	2.38794	11.1883	166.262	5.51e-38	4.13e-36
11677	Akr1b3	-1.69335	8.62875	166.151	5.83e-38	4.35e-36
16573	Kif5b	-1.66278	8.13413	165.654	8.46e-38	6.3e-36
20402	Zfp106	-1.72234	8.62214	171.231	1.1e-37	8.16e-36
329828	Myorg	-1.71604	5.76097	164.634	1.25e-37	9.23e-36
11459	Acta1	-1.93746	11.9362	164.458	1.36e-37	1.01e-35
14362	Fzd1	2.00727	7.54931	163.941	1.77e-37	1.3e-35
110454	Ly6a	-1.66358	8.29474	163.991	1.89e-37	1.39e-35
52076	Tmem38b	-1.65215	6.40845	163.79	1.9e-37	1.4e-35
20272	Scn7a	-2.23767	3.74139	163.369	3.21e-37	2.35e-35
245527	Eda2r	-1.6739	6.07649	162.236	4.15e-37	3.02e-35
21384	Tbx15	-1.61266	7.34596	162.068	4.52e-37	3.28e-35
69480	Ttc9	-1.76452	5.1771	161.778	5.22e-37	3.79e-35
68810	Nexn	-1.61004	7.25881	161.898	5.27e-37	3.81e-35
20613	Snai1	2.0206	8.03734	161.531	8.68e-37	6.26e-35
232670	Tspan33	-2.64909	2.9284	160.427	1.08e-36	7.76e-35
20970	Sdc3	-1.59761	6.98092	159.13	1.97e-36	1.41e-34
98878	Ehd4	-1.62581	8.06729	158.772	2.36e-36	1.69e-34
17035	Lxn	2.29519	4.99408	158.65	2.51e-36	1.79e-34
23967	Osr1	2.44898	4.62695	157.946	3.57e-36	2.54e-34
16420	Itgb6	-1.84744	4.64234	157.81	3.82e-36	2.71e-34
11883	Arsa	1.999	6.49629	157.144	5.34e-36	3.78e-34
14758	Gpm6b	2.17052	5.45406	157.013	5.7e-36	4.03e-34
20583	Snai2	1.95922	7.73507	156.136	8.85e-36	6.23e-34
107371	Exoc6	-2.05239	4.03893	156.06	9.2e-36	6.46e-34
59091	Jph2	-1.60242	7.93031	155.456	1.25e-35	8.72e-34
99543	Olfml3	1.96425	7.89748	155.306	1.34e-35	9.38e-34
70082	Lysmd2	2.2225	5.1527	155.076	1.51e-35	1.05e-33
235323	Usp28	-1.65245	5.89679	154.607	2.04e-35	1.41e-33
105171	Arrdc3	1.95023	6.73856	154.101	2.46e-35	1.7e-33
72828	Ubash3b	-2.13242	3.83262	153.939	2.67e-35	1.84e-33
224093	Fam43a	2.29374	4.86164	153.788	2.88e-35	1.98e-33
216867	Slc16a11	2.1825	5.29888	154.325	2.9e-35	1.99e-33
12475	Cd14	2.83795	4.02283	153.709	2.99e-35	2.05e-33
114601	Ehbp1l1	-1.58879	7.83706	153.655	3.07e-35	2.1e-33
107995	Cdc20	2.13952	5.46844	153.659	3.07e-35	2.1e-33
109242	Kif24	-1.87406	4.49958	155.163	4.28e-35	2.91e-33
30948	Bin1	-1.666	9.29663	152.309	6.04e-35	4.1e-33
74270	Usp20	-1.6783	5.47829	152.039	7.41e-35	5.02e-33
16981	Lrrn3	4.00337	3.07033	151.614	8.56e-35	5.79e-33
56429	Dpt	-2.6364	2.833	151.588	8.67e-35	5.85e-33
20111	Rps6ka1	-1.89664	4.3431	151.522	8.97e-35	6.03e-33
100043946	Gm14635	-1.74061	4.93266	151.312	9.97e-35	6.69e-33
27027	Tspan32	-3.22133	2.10351	151.217	1.04e-34	7e-33
99633	Adgrl2	1.98776	8.64703	150.917	1.21e-34	8.11e-33
11435	Chrna1	-1.68486	9.69679	150.784	1.3e-34	8.65e-33
212862	Chpt1	-1.61125	6.13147	150.694	1.36e-34	9.03e-33
67216	Mboat2	-1.82698	4.56488	150.509	1.49e-34	9.89e-33
70426	Tekt5	-3.14556	2.17564	150.308	1.65e-34	1.09e-32
11744	Anxa11	-1.65521	5.62417	150.219	1.72e-34	1.14e-32
80888	Hspb8	-1.56067	7.58829	150.091	1.84e-34	1.21e-32
207777	Tspoap1	-3.1767	2.13817	149.928	2e-34	1.31e-32
11932	Atp1b2	-2.70596	2.70349	149.376	2.63e-34	1.72e-32
666060	Frmpd1	-1.65033	5.6164	149.147	3.19e-34	2.08e-32
320678	Iffo1	-1.54802	7.33592	148.781	3.55e-34	2.31e-32
17329	Cxcl9	-3.43837	1.84631	149.014	3.74e-34	2.43e-32
16870	Lhx2	3.85975	3.11235	148.688	3.88e-34	2.52e-32
20556	Slfn2	-3.31699	1.95712	148.184	4.79e-34	3.1e-32
227659	Slc2a6	-1.7735	4.71259	148.047	5.13e-34	3.31e-32
378435	Mafa	-2.74787	2.62715	147.96	5.36e-34	3.45e-32
57440	Ehd3	1.95369	6.32147	147.956	5.37e-34	3.45e-32
29857	Mapk12	-1.87643	4.3344	147.628	6.33e-34	4.06e-32
72349	Dusp3	-1.58032	6.27092	146.938	8.95e-34	5.73e-32
170706	Tmem37	-1.73592	4.83552	146.874	9.25e-34	5.9e-32
22393	Wfs1	-1.56902	6.36546	146.289	1.24e-33	7.89e-32
64009	Syne1	-1.57101	6.4024	147.09	1.62e-33	1.03e-31
14793	Cdca3	2.06863	5.48879	145.752	1.62e-33	1.03e-31
94249	Slc24a3	2.07747	5.43556	145.657	1.7e-33	1.08e-31
13195	Ddc	-2.73981	2.60105	145.081	2.27e-33	1.43e-31
67088	Cand2	-1.53634	6.74337	144.786	2.64e-33	1.66e-31
67155	Smarca2	-1.71624	4.86383	144.613	2.88e-33	1.81e-31
77794	Adamtsl2	-2.56189	2.84398	143.995	4.1e-33	2.56e-31
112407	Egln3	-1.51913	7.29259	143.189	5.88e-33	3.67e-31
24088	Tlr2	1.9874	5.8389	143.019	6.4e-33	3.99e-31
58916	Myot	-4.32839	1.14485	142.728	7.41e-33	4.61e-31
50915	Grb14	2.85653	3.84476	142.58	7.98e-33	4.95e-31
216739	Acsl6	-2.33429	3.22737	142.447	8.54e-33	5.28e-31
21415	Tcf7l1	1.84403	7.14396	142.852	8.83e-33	5.46e-31
76293	Mfap4	-2.92767	2.3265	142.353	8.95e-33	5.5e-31
13808	Eno3	-1.59163	8.94658	142.357	8.93e-33	5.5e-31
56636	Fgf21	-1.61863	5.5548	142.191	9.71e-33	5.96e-31
234214	Sorbs2	-1.54753	6.3606	142.042	1.05e-32	6.4e-31
237868	Sarm1	3.45868	3.28352	141.766	1.2e-32	7.34e-31
20264	Scn10a	-2.40363	3.07617	141.477	1.39e-32	8.45e-31
52331	Stbd1	-1.64298	5.28074	141.475	1.39e-32	8.45e-31
12794	Cnih2	3.33134	3.37552	141.391	1.45e-32	8.8e-31
13609	S1pr1	1.84271	6.84813	140.864	1.98e-32	1.2e-30
109245	Lrrc39	-2.32489	3.21768	140.716	2.04e-32	1.23e-30
215090	Maneal	5.27355	2.47578	140.139	2.72e-32	1.64e-30
20391	Sgca	-1.62491	5.3751	140.118	2.75e-32	1.65e-30
24115	Best1	-1.88501	4.18967	139.886	3.09e-32	1.85e-30
319594	Hif1an	-1.54201	6.24453	139.148	4.7e-32	2.81e-30
68646	Nadk2	1.8391	6.55769	137.257	1.16e-31	6.91e-30
20716	Serpina3n	3.56761	3.13618	137.213	1.18e-31	7.05e-30
14563	Gdf5	-3.67213	1.49582	136.637	1.66e-31	9.86e-30
68018	Cert1	-1.55869	5.879	136.51	1.68e-31	9.99e-30
653016	Mymx	-1.50227	6.57615	136.506	1.69e-31	9.99e-30
74754	Dhcr24	-1.4952	6.67405	136.146	2.02e-31	1.19e-29
12575	Cdkn1a	-1.63479	10.1958	135.501	2.79e-31	1.65e-29
74782	Glt8d2	2.50036	4.14635	135.037	3.53e-31	2.08e-29
118449	Synpo2	-1.48526	7.45077	135.774	3.88e-31	2.28e-29
12738	Cldn2	-2.11421	3.55712	134.578	4.44e-31	2.6e-29
53313	Atp2a3	-3.1786	1.91153	133.702	6.9e-31	4.03e-29
72113	Adck1	1.83132	6.38617	133.546	7.46e-31	4.35e-29
17858	Mx2	-1.61058	5.13927	132.892	1.04e-30	6.03e-29
66473	Ctrb1	-2.17148	3.39569	132.521	1.25e-30	7.25e-29
15460	Hr	-2.10492	3.54021	132.394	1.33e-30	7.72e-29
20512	Slc1a3	1.76723	7.31373	132.339	1.37e-30	7.92e-29
68828	Sync	-1.59409	5.26713	132.448	1.79e-30	1.03e-28
224008	Spidr	1.88489	5.89572	131.78	1.81e-30	1.04e-28
53901	Rcan2	-1.8201	4.21709	131.635	1.95e-30	1.12e-28
19219	Ptger4	2.07018	4.88999	131.479	2.11e-30	1.21e-28
380912	Zfp395	1.7615	6.96288	131.158	2.48e-30	1.42e-28
12299	Cacng1	-1.45535	7.34403	130.677	3.16e-30	1.8e-28
20928	Abcc9	-5.09493	0.624462	130.43	3.57e-30	2.04e-28
17938	Naca	-1.574	9.76919	129.893	4.68e-30	2.66e-28
16009	Igfbp3	1.74885	7.37868	129.759	5e-30	2.84e-28
70380	Mospd1	-1.69614	4.58285	129.611	5.39e-30	3.05e-28
72309	Tmem158	-2.14409	3.40327	129.545	5.57e-30	3.15e-28
68612	Ube2c	1.86741	5.87523	129.344	6.16e-30	3.48e-28
11670	Aldh3a1	1.81177	6.23773	128.687	8.94e-30	5.03e-28
494504	Apcdd1	2.39582	4.17679	128.275	1.06e-29	5.93e-28
11630	Crybg1	1.73869	7.49269	128.08	1.16e-29	6.52e-28
80708	Pacsin3	-1.4871	6.16213	127.813	1.33e-29	7.44e-28
27973	Vkorc1	1.78605	6.39188	127.957	1.41e-29	7.86e-28
20475	Six5	2.02419	4.89731	127.002	2e-29	1.11e-27
54563	Nup210	-3.50985	1.50435	127.039	2.05e-29	1.14e-27
329628	Fat4	1.91647	5.50362	128.28	2.14e-29	1.19e-27
70617	Fam241a	-2.1899	3.25491	126.569	2.49e-29	1.38e-27
11539	Adora1	-2.44946	2.76521	126.476	2.61e-29	1.44e-27
72017	Cyb5r1	-1.48287	6.11534	126.393	2.72e-29	1.5e-27
229900	Gbp7	-1.51559	5.7132	126.177	3.03e-29	1.67e-27
385643	Kng2	2.16038	4.55317	126.347	3.09e-29	1.7e-27
11938	Atp2a2	-1.52087	9.28449	125.914	3.46e-29	1.89e-27
26450	Rbbp9	1.82522	5.95525	125.803	3.66e-29	2e-27
53412	Ppp1r3c	2.52905	3.95589	125.661	3.93e-29	2.14e-27
12865	Cox7a1	-3.16721	1.79701	124.907	5.74e-29	3.13e-27
11443	Chrnb1	-1.43462	6.67336	124.827	5.97e-29	3.25e-27
13384	Mpp3	-4.64058	0.749105	124.656	7.01e-29	3.8e-27
12266	C3	1.74924	6.46748	124.575	7e-29	3.8e-27
83924	Gpr137b	2.02042	4.83898	124.344	7.61e-29	4.11e-27
18440	P2rx6	1.9347	5.19167	124.261	7.94e-29	4.28e-27
76901	Jade2	1.92909	5.21632	124.176	8.28e-29	4.46e-27
20684	Sp100	-1.91343	3.84845	123.898	9.53e-29	5.12e-27
77125	Il33	1.9481	5.09849	123.694	1.06e-28	5.66e-27
381148	Prob1	-1.93336	3.7948	123.605	1.1e-28	5.91e-27
20112	Rps6ka2	-1.69304	4.44563	123.642	1.13e-28	6.03e-27
667277	C1rb	2.19406	4.41185	123.473	1.18e-28	6.29e-27
227731	Slc25a25	1.90392	5.31016	123.364	1.25e-28	6.63e-27
244745	Dpy19l1	1.75671	8.5802	122.343	2.08e-28	1.11e-26
216439	Agap2	3.02937	3.33	121.984	2.49e-28	1.32e-26
11305	Abca2	-1.48066	5.80964	121.571	3.07e-28	1.62e-26
20304	Ccl5	1.9163	5.18978	122.141	3.16e-28	1.67e-26
93689	Lmod1	-2.25255	3.03131	121.483	3.21e-28	1.69e-26
70676	Gulp1	1.68528	6.97443	121.487	3.2e-28	1.69e-26
20648	Snta1	-1.49326	5.63522	121.226	3.65e-28	1.92e-26
108097	Prkab2	-1.54528	5.10401	121.204	3.69e-28	1.93e-26
20250	Scd2	-1.4992	9.3734	121.266	3.76e-28	1.96e-26
102093	Phkb	-1.40367	7.33407	121.167	3.76e-28	1.96e-26
235633	Als2cl	-2.47279	2.64464	121.132	3.83e-28	1.99e-26
74901	Kbtbd11	1.74359	6.26873	120.913	4.27e-28	2.22e-26
11689	Alox5	-1.5671	4.90253	120.877	4.35e-28	2.26e-26
14360	Fyn	-1.42946	6.38443	120.583	5.05e-28	2.61e-26
20306	Ccl7	1.73181	6.40816	121.415	5.26e-28	2.72e-26
15953	Ifi47	-2.39044	2.76641	120.472	5.34e-28	2.75e-26
74761	Mxra8	1.72006	8.26574	120.461	5.37e-28	2.76e-26
12484	Cd24a	1.70092	6.60168	120.38	5.59e-28	2.87e-26
18578	Pde4b	1.74434	6.21625	120.226	6.04e-28	3.1e-26
100705	Acacb	-2.25089	3.00529	119.868	7.23e-28	3.7e-26
15277	Hk2	-1.41021	6.60528	119.842	7.33e-28	3.74e-26
50795	Sh3bgr	-2.19145	3.12407	119.778	7.57e-28	3.86e-26
140493	Kcnn3	-1.81218	5.81289	168.442	7.92e-28	4.03e-26
231440	Parm1	-4.43436	0.780469	118.947	1.15e-27	5.84e-26
54396	Irgm2	-1.42497	6.31582	118.874	1.19e-27	6.05e-26
74434	Sohlh2	-2.65832	2.33999	118.811	1.23e-27	6.23e-26
22436	Xdh	1.66419	6.96838	118.793	1.24e-27	6.27e-26
100040462	Mndal	-1.68158	4.36149	118.639	1.34e-27	6.76e-26
111975	Igf2os	-2.72263	2.25035	118.626	1.35e-27	6.8e-26
320365	Fry	-2.08078	3.33533	118.201	1.67e-27	8.4e-26
110074	Dut	1.84183	5.38962	118.157	1.71e-27	8.57e-26
209558	Enpp3	1.74063	6.06435	117.56	2.31e-27	1.16e-25
67374	Jam2	-1.4248	6.21057	117.466	2.42e-27	1.21e-25
14537	Gcnt1	-3.37667	1.49427	117.645	2.61e-27	1.3e-25
29863	Pde7b	2.29371	4.12181	116.85	3.3e-27	1.64e-25
317677	C1s2	2.12966	4.3898	116.807	3.37e-27	1.68e-25
60613	Kcnq4	-1.55706	4.8219	116.535	3.96e-27	1.96e-25
244238	Mrgpre	2.02186	4.62121	116.09	4.84e-27	2.39e-25
67111	Naaa	1.83289	5.32461	115.956	5.18e-27	2.56e-25
72269	Cda	2.04563	4.55785	115.854	5.45e-27	2.69e-25
14955	H19	-1.70832	12.8524	115.751	5.74e-27	2.82e-25
71704	Arhgef3	-1.98253	3.5143	115.704	5.87e-27	2.89e-25
212448	9330159F19Rik	-2.52805	2.47081	115.416	6.79e-27	3.33e-25
71733	Susd2	3.90718	2.61095	115.088	8.01e-27	3.92e-25
382111	Susd5	-1.67399	4.29812	114.559	1.05e-26	5.11e-25
74202	Fblim1	-1.51149	5.03615	114.509	1.07e-26	5.23e-25
226518	Nmnat2	1.81259	5.35672	114.372	1.15e-26	5.59e-25
14114	Fbln1	1.64576	7.92122	113.927	1.44e-26	6.98e-25
101502	Hsd3b7	2.04357	4.51778	114.083	1.46e-26	7.1e-25
19242	Ptn	1.63187	6.82648	113.852	1.49e-26	7.23e-25
75589	2310043L19Rik	-2.73781	2.15539	113.845	1.5e-26	7.24e-25
246710	Rhobtb2	-1.42182	5.95885	113.719	1.59e-26	7.7e-25
238161	Akap6	-1.36112	6.99644	113.719	1.91e-26	9.18e-25
12558	Cdh2	-1.36612	7.61291	113.394	1.96e-26	9.44e-25
16332	Inppl1	-1.37582	7.87458	113.311	2e-26	9.62e-25
20210	Saa3	3.31184	2.93547	112.996	2.95e-26	1.41e-24
19645	Rb1	-1.36144	6.6434	111.622	4.58e-26	2.19e-24
13655	Egr3	-2.58638	2.33135	111.93	5.24e-26	2.5e-24
60527	Fads3	-1.35831	7.73811	111.323	5.33e-26	2.54e-24
215653	Rassf2	1.91159	4.77903	111.325	5.32e-26	2.54e-24
72446	Prr5l	3.80719	2.5956	110.85	6.76e-26	3.21e-24
14205	Vegfd	1.75893	5.48329	110.783	6.99e-26	3.32e-24
192678	Rassf3	-1.45013	5.39143	110.65	7.47e-26	3.54e-24
171508	Creld1	-1.42921	5.63203	110.533	7.93e-26	3.75e-24
11426	Macf1	-1.43481	9.3869	110.471	8.46e-26	3.99e-24
217371	Rab40b	-1.96646	3.44458	110.357	8.66e-26	4.08e-24
17160	Man2b2	1.59935	6.89776	110.332	8.77e-26	4.13e-24
57778	Fmnl1	-1.82308	3.81303	110.294	8.94e-26	4.2e-24
14313	Fst	-1.41261	5.8148	110.218	9.29e-26	4.35e-24
71690	Esm1	6.21808	1.89359	110.157	9.58e-26	4.48e-24
223435	Trio	-1.39045	6.9157	116.721	9.64e-26	4.5e-24
14421	B4galnt1	1.63707	6.3933	110.01	1.03e-25	4.8e-24
11830	Aqp5	1.6499	8.51069	110.072	1.03e-25	4.8e-24
106369	Ypel1	2.65089	3.50286	109.573	1.29e-25	5.97e-24
52187	Rragd	-2.25319	2.81575	109.568	1.29e-25	5.98e-24
17755	Map1b	-1.37397	8.33627	109.459	1.41e-25	6.52e-24
11600	Angpt1	1.61352	8.01714	109.343	1.44e-25	6.67e-24
53881	Slc5a3	1.72319	5.61953	108.881	1.86e-25	8.6e-24
29877	Hdgfl3	-3.05083	1.6767	108.814	1.88e-25	8.68e-24
77889	Lbh	1.58233	7.4327	108.653	2.09e-25	9.61e-24
16765	Stmn1	1.62181	6.42755	108.66	2.09e-25	9.61e-24
268697	Ccnb1	1.72515	5.57398	108.447	2.27e-25	1.04e-23
73723	Sh3bgrl3	1.57566	7.0873	108.398	2.56e-25	1.17e-23
12632	Cfl2	-1.37572	8.61294	107.571	3.52e-25	1.61e-23
68180	Hyi	2.04778	4.33628	107.503	3.65e-25	1.66e-23
382427	Best3	-2.95358	1.76308	107.48	3.69e-25	1.68e-23
89867	Sec16b	1.68923	5.77676	107.429	3.78e-25	1.72e-23
20586	Smarca4	-1.32486	7.06474	107.67	4.31e-25	1.96e-23
13360	Dhcr7	-1.39153	5.81604	106.807	5.18e-25	2.34e-23
66889	Rnf128	-1.5469	4.56889	106.433	6.25e-25	2.83e-23
14166	Fgf11	-1.903	3.55102	107.664	6.9e-25	3.12e-23
21877	Tk1	1.76092	5.18979	105.94	8.01e-25	3.61e-23
23960	Oas1g	-2.55113	2.27973	105.924	8.32e-25	3.74e-23
98267	Stk17b	-1.3319	7.88884	105.764	8.75e-25	3.93e-23
75767	Rab11fip1	-1.9975	3.27015	105.49	1e-24	4.51e-23
69454	Clic3	-2.7514	1.98039	105.264	1.13e-24	5.04e-23
319480	Itga11	1.78647	4.98274	104.737	1.47e-24	6.56e-23
12350	Car3	-1.62911	4.21747	104.464	1.78e-24	7.96e-23
15950	Ifi203	-1.32527	6.50185	104.185	1.94e-24	8.64e-23
20200	S100a6	1.62198	8.8725	104.013	2.11e-24	9.41e-23
666794	Rbm24	-1.30448	7.35111	103.856	2.29e-24	1.02e-22
107589	Mylk	1.64594	5.84928	103.688	2.49e-24	1.1e-22
224090	Tmem44	2.15698	4.07225	103.615	2.58e-24	1.14e-22
76707	Clasp1	-1.2979	7.13115	103.362	2.94e-24	1.3e-22
12442	Ccnb2	1.68317	5.53088	103.33	2.98e-24	1.32e-22
242705	E2f2	-1.29938	6.99937	103.238	3.12e-24	1.38e-22
72865	Rtl8c	2.59954	3.43504	103.162	3.25e-24	1.43e-22
78558	Htra3	-1.38651	5.58381	103.145	3.27e-24	1.44e-22
240328	F830016B08Rik	-3.31192	1.33364	102.921	3.76e-24	1.65e-22
68526	Gpr155	-1.48296	4.72712	102.276	5.07e-24	2.22e-22
218454	Lhfpl2	-1.34599	6.0181	102.111	5.51e-24	2.41e-22
71898	Apol9b	-1.29177	7.04603	102.125	5.6e-24	2.45e-22
108151	Sema3d	-1.32378	6.32267	101.944	5.99e-24	2.61e-22
218977	Dlgap5	1.81033	4.7867	101.857	6.26e-24	2.72e-22
78610	Uvrag	1.57774	6.29296	101.84	6.32e-24	2.74e-22
14681	Gnao1	1.63499	9.32584	101.818	6.39e-24	2.77e-22
328967	Arhgef37	-3.22528	1.39359	101.738	6.65e-24	2.88e-22
170756	Slc8b1	-1.40776	5.23419	101.656	6.93e-24	3e-22
231470	Fras1	-3.2877	1.33373	101.549	7.48e-24	3.23e-22
108652	Slc35b3	1.89824	4.53114	101.497	7.51e-24	3.24e-22
13138	Dag1	-1.40145	9.7327	102.011	7.59e-24	3.27e-22
16582	Kifc3	-1.31515	6.39666	101.388	7.93e-24	3.41e-22
243905	Zfp568	-1.29651	6.73392	101.363	8.03e-24	3.44e-22
67880	Dcxr	1.96491	4.35909	101.36	8.05e-24	3.45e-22
68794	Flnc	-1.38158	9.37196	102.024	8.38e-24	3.58e-22
108100	Baiap2	1.53023	6.77266	101.261	8.46e-24	3.61e-22
53867	Col5a3	1.54336	8.01187	101.07	9.31e-24	3.97e-22
626578	Gbp10	-1.75069	3.80414	100.965	9.82e-24	4.18e-22
242109	Zfp697	-1.53879	4.43362	100.866	1.03e-23	4.38e-22
12061	Bdkrb1	2.19332	3.95688	100.828	1.05e-23	4.46e-22
11423	Ache	-2.5236	2.22615	100.719	1.11e-23	4.71e-22
13392	Dlx2	2.36432	3.69325	100.538	1.22e-23	5.15e-22
17777	Mttp	-1.41624	5.07127	100.455	1.27e-23	5.36e-22
76626	Msi2	-1.28857	7.5918	100.409	1.3e-23	5.48e-22
16773	Lama2	-1.30855	6.38428	100.188	1.45e-23	6.11e-22
330189	Tmem120b	-1.41074	5.10114	100.1	1.52e-23	6.38e-22
100038882	Isg15	-1.28639	6.7947	100.099	1.55e-23	6.49e-22
16145	Igtp	-1.32044	6.20048	100.035	1.57e-23	6.57e-22
72014	Btbd17	-2.63868	2.0405	99.9436	1.64e-23	6.87e-22
79362	Bhlhe41	-1.39359	5.25786	99.8695	1.71e-23	7.12e-22
103140	Gstt3	2.75956	3.18164	99.8311	1.74e-23	7.25e-22
100504230	NA	1.57854	6.11799	99.7799	1.78e-23	7.43e-22
15958	Ifit2	-1.36152	5.61343	99.6318	1.92e-23	7.99e-22
230752	Eva1b	1.77124	4.80984	98.865	2.89e-23	1.2e-21
237886	Slfn9	-2.03683	3.0424	99.2312	2.99e-23	1.24e-21
226999	Slc9a2	-1.7727	3.68686	98.6639	3.13e-23	1.3e-21
12428	Ccna2	1.52612	6.51102	98.5447	3.33e-23	1.37e-21
74633	4930429F24Rik	-2.9375	1.62644	98.4044	3.57e-23	1.47e-21
109212	Pimreg	1.78534	4.75005	98.3368	3.69e-23	1.52e-21
73181	Nfatc4	1.65784	5.3695	98.3252	3.71e-23	1.53e-21
67630	Samd8	-1.27105	6.92066	98.2309	3.9e-23	1.6e-21
99167	Ssx2ip	-1.3979	5.10178	98.2108	3.94e-23	1.61e-21
12534	Cdk1	1.54136	6.33141	98.1951	3.97e-23	1.62e-21
319387	Adgrl3	-1.6983	3.87912	97.9899	4.4e-23	1.79e-21
109305	Orai1	-1.4044	5.02507	97.9918	4.39e-23	1.79e-21
24110	Usp18	-1.31553	6.08546	98.0035	4.37e-23	1.79e-21
64095	Gpr35	-3.04234	1.50547	97.817	4.8e-23	1.95e-21
70152	Mettl7a1	1.64311	5.40837	97.4185	5.87e-23	2.38e-21
13527	Dtna	-1.31101	6.08214	97.2668	6.33e-23	2.57e-21
12654	Chil1	-2.45477	2.25751	96.974	7.34e-23	2.97e-21
268857	Nlrc3	-2.49661	2.19196	96.7787	8.27e-23	3.34e-21
66273	Aamdc	-1.4919	4.50153	96.5993	8.87e-23	3.58e-21
67834	Idh3a	-1.26481	6.79125	96.5986	8.87e-23	3.58e-21
14609	Gja1	1.47973	6.98267	96.5591	9.05e-23	3.64e-21
21857	Timp1	1.49549	7.86757	96.4154	9.73e-23	3.91e-21
66790	Grtp1	-1.79714	3.5633	96.3704	9.95e-23	4e-21
319636	Fsd1l	-1.5	4.45235	96.1954	1.09e-22	4.36e-21
56198	Heyl	-1.32728	5.76675	96.1662	1.1e-22	4.42e-21
23871	Ets1	1.49735	6.58342	95.9995	1.2e-22	4.8e-21
16651	Sspn	-1.27443	6.47577	95.7281	1.38e-22	5.49e-21
11658	Alcam	1.64344	5.2878	95.5933	1.47e-22	5.87e-21
17912	Myo1b	1.53302	6.18539	95.5455	1.51e-22	6e-21
66073	Txndc12	1.47321	6.93031	95.5273	1.52e-22	6.05e-21
60525	Acss2	-1.52635	4.3243	95.4987	1.54e-22	6.13e-21
14789	P3h3	1.58024	5.73948	95.1551	1.84e-22	7.28e-21
105298	Epdr1	1.46541	7.29831	95.0808	1.91e-22	7.54e-21
93961	B3galt5	-4.93521	0.21531	94.7069	2.3e-22	9.1e-21
11799	Birc5	1.61854	5.39158	94.6507	2.37e-22	9.34e-21
230099	Car9	-1.37309	5.76899	101.056	2.51e-22	9.87e-21
16598	Klf2	1.73927	4.75401	94.1849	3e-22	1.18e-20
19182	Psmc3	-1.26594	8.03361	94.1538	3.04e-22	1.2e-20
20878	Aurka	1.77827	4.63241	94.064	3.18e-22	1.25e-20
230895	Vps13d	-1.3035	6.07575	95.5815	3.43e-22	1.34e-20
13800	Enah	-1.24225	7.26574	93.9643	3.41e-22	1.34e-20
13838	Epha4	-1.8539	3.35575	93.9175	3.49e-22	1.36e-20
225288	Fhod3	-1.41141	4.83379	94.9264	3.54e-22	1.38e-20
74480	Samd4	-1.29166	6.00943	93.5791	4.07e-22	1.58e-20
20682	Sox9	1.46599	6.74519	93.6165	4.09e-22	1.59e-20
213760	Prepl	-1.30452	5.87642	93.8672	4.41e-22	1.71e-20
213053	Slc39a14	1.46144	7.71545	93.3931	4.47e-22	1.73e-20
52377	Rcn3	1.49093	8.28207	93.3606	4.54e-22	1.76e-20
329738	Aknad1	-3.68471	0.868271	93.089	5.21e-22	2.01e-20
12955	Cryab	-1.26257	8.12873	93.0213	5.39e-22	2.08e-20
219134	Shisa2	-2.52209	2.07595	92.9713	5.53e-22	2.13e-20
18414	Osmr	1.47901	8.13319	92.931	5.64e-22	2.17e-20
58809	Rnase4	1.44933	7.22414	93.2633	6.02e-22	2.31e-20
16373	Irx3	-1.29472	5.90336	92.7948	6.04e-22	2.32e-20
68585	Rtn4	-1.32191	9.42831	92.7097	6.3e-22	2.42e-20
29870	Gtse1	1.64336	5.09345	92.552	6.83e-22	2.61e-20
19729	Slc50a1	1.56664	5.61817	92.2491	7.95e-22	3.04e-20
194401	Mical3	-2.28566	2.49449	94.6391	8.57e-22	3.27e-20
230779	Serinc2	-1.26196	6.31147	92.1049	8.55e-22	3.27e-20
217410	Trib2	1.73419	4.69895	92.0843	8.64e-22	3.29e-20
22061	Trp63	-1.8796	3.24838	92.0612	8.74e-22	3.32e-20
18817	Plk1	1.59786	5.33486	91.7204	1.04e-21	3.94e-20
53376	Usp2	-1.35568	5.06767	91.6137	1.1e-21	4.15e-20
19272	Ptprk	-1.23713	6.68587	91.5876	1.11e-21	4.2e-20
22042	Tfrc	-1.22908	7.39074	91.56	1.13e-21	4.26e-20
68339	Ccdc88c	-1.69761	4.63589	119.372	1.21e-21	4.56e-20
20524	Slc25a17	1.42998	7.1035	91.2698	1.3e-21	4.91e-20
67149	Nkain1	-1.3329	5.27687	91.2263	1.33e-21	5.02e-20
73458	Aldh3b3	-3.22594	1.21821	91.041	1.46e-21	5.5e-20
105440	Kctd9	-1.31138	5.51194	91.015	1.48e-21	5.56e-20
19348	Kif20a	1.54588	5.68368	90.8684	1.65e-21	6.2e-20
17119	Mxd1	-1.36795	4.89535	90.7609	1.69e-21	6.31e-20
106878	Smim3	1.60286	5.23058	90.6888	1.75e-21	6.53e-20
11647	Alpl	5.45792	1.70009	90.6303	1.8e-21	6.72e-20
18747	Prkaca	-1.23136	7.73982	90.6209	1.81e-21	6.74e-20
16561	Kif1b	-1.23588	7.83958	90.6967	1.82e-21	6.76e-20
16803	Lbp	1.48558	6.20757	90.6112	1.82e-21	6.76e-20
12702	Socs3	1.44128	6.70101	90.5297	1.89e-21	7.03e-20
170835	Inpp5j	-3.21885	1.21373	90.402	2.02e-21	7.49e-20
16188	Il3ra	1.5989	5.22703	90.2375	2.24e-21	8.3e-20
56323	Dnajb5	-1.32055	5.3249	90.0752	2.38e-21	8.81e-20
235542	Ppp2r3a	-1.24037	6.41942	89.9112	2.59e-21	9.55e-20
381836	Sbk2	-2.20742	2.5124	89.7221	2.85e-21	1.05e-19
21838	Thy1	4.66279	1.88072	89.6709	2.92e-21	1.08e-19
223631	Ly6g2	-4.60326	0.26879	89.6122	3.01e-21	1.11e-19
69253	Hspb2	-1.36437	4.8689	89.5755	3.06e-21	1.13e-19
97165	Hmgb2	1.54467	5.56924	89.4084	3.42e-21	1.25e-19
14283	Fosl1	1.94911	4.1072	89.3352	3.46e-21	1.27e-19
19087	Prkar2a	-1.247	6.26915	89.3873	3.54e-21	1.29e-19
321022	Cdv3	-1.23329	8.01091	89.2762	3.56e-21	1.3e-19
11492	Adam19	-1.22198	7.73447	89.2123	3.68e-21	1.34e-19
94045	P2rx5	-1.72567	3.57781	89.0924	3.91e-21	1.42e-19
20539	Slc7a5	-1.21106	7.26955	89.0879	3.92e-21	1.43e-19
58178	Sorcs1	4.12097	2.07015	88.9436	4.22e-21	1.53e-19
64540	Tspan4	1.43997	6.4744	88.4975	5.28e-21	1.92e-19
110119	Mpi	-1.253	6.0833	88.4766	5.34e-21	1.93e-19
109232	Sccpdh	-1.25745	5.98029	88.1425	6.32e-21	2.29e-19
104215	Rhoq	-1.20541	7.34233	88.0394	6.65e-21	2.4e-19
329739	Fam102b	1.43014	6.53002	87.9639	6.91e-21	2.5e-19
103554	Psme4	-1.20217	7.19328	87.9104	7.1e-21	2.56e-19
15903	Id3	1.40045	7.08816	87.8598	7.29e-21	2.62e-19
13346	Des	-1.35791	10.6868	87.8047	7.49e-21	2.69e-19
54637	Praf2	1.4281	6.53796	87.8084	7.61e-21	2.73e-19
17857	Mx1	-2.33871	2.25304	87.717	7.83e-21	2.81e-19
668225	Fignl2	3.53577	2.33437	87.5625	8.47e-21	3.03e-19
329941	Col8a2	2.06563	4.90587	117.213	8.56e-21	3.06e-19
30963	Hacd1	-1.21132	6.66911	87.534	8.59e-21	3.07e-19
271564	Vps13a	-1.30194	5.33321	87.4876	9.96e-21	3.55e-19
236539	Phgdh	-1.23149	6.27752	87.176	1.03e-20	3.67e-19
70218	Kif18b	1.57609	5.14886	86.8921	1.19e-20	4.22e-19
17318	Mid1	-1.34044	5.0308	88.4151	1.35e-20	4.81e-19
20392	Sgce	1.45232	6.151	86.4416	1.49e-20	5.29e-19
277978	Exoc3l	-1.50565	4.1605	86.3792	1.54e-20	5.45e-19
59031	Chst12	1.4216	6.41546	85.9046	1.95e-20	6.92e-19
13345	Twist2	1.59132	4.98492	85.8537	2.2e-20	7.76e-19
20482	Skil	-1.23365	6.1003	85.7807	2.2e-20	7.78e-19
381126	Garem1	-2.47574	1.98937	85.7672	2.22e-20	7.83e-19
16515	Kcnj12	-2.98917	1.34096	85.4202	2.5e-20	8.79e-19
231997	Fkbp14	1.42773	6.30156	85.3837	2.54e-20	8.94e-19
71728	Stk11ip	-1.25351	5.77183	85.3593	2.57e-20	9.04e-19
215243	Traf3ip3	-1.7104	3.51654	85.1975	2.79e-20	9.8e-19
99512	Wdr47	-1.50702	4.12119	85.0342	3.14e-20	1.1e-18
17067	Ly6c1	-1.28735	6.39952	93.4863	3.24e-20	1.13e-18
229933	Clca2	-2.9907	1.32856	84.8176	3.38e-20	1.18e-18
329763	Gm5105	-1.97544	2.87841	85.927	3.49e-20	1.22e-18
12870	Cp	1.42241	8.46367	84.7342	3.53e-20	1.23e-18
74337	Palm3	-2.16013	2.4861	84.6251	3.73e-20	1.3e-18
108927	Lhfp	1.3781	6.8432	84.3455	4.3e-20	1.49e-18
98363	Efhd1	1.96204	3.95713	84.2452	4.52e-20	1.57e-18
67689	Aldh3b1	-1.20725	6.34122	84.2195	4.58e-20	1.59e-18
22625	Map3k19	-3.09766	1.21312	84.1453	4.75e-20	1.65e-18
73998	Herc3	-1.599	3.82007	84.1365	4.77e-20	1.65e-18
271305	Phf21b	4.41388	1.8545	84.0842	4.9e-20	1.69e-18
30939	Pttg1	1.57447	4.95571	83.875	5.45e-20	1.88e-18
244668	Sipa1l2	-1.35574	4.69058	83.8236	5.59e-20	1.93e-18
226151	Slf2	-1.19189	6.56826	83.9332	5.93e-20	2.04e-18
226641	Atf6	-1.17532	7.35987	83.4506	6.87e-20	2.36e-18
54153	Rasa4	-1.33715	4.76605	83.3104	7.25e-20	2.49e-18
14184	Fgfr3	-2.37899	2.08696	83.1422	7.89e-20	2.7e-18
19201	Pstpip2	-1.25385	5.55121	83.2099	7.91e-20	2.71e-18
21968	Tom1	-1.3332	4.77791	83.0933	8.09e-20	2.76e-18
56078	Car5b	1.41835	6.17002	83.0503	8.39e-20	2.86e-18
59056	Evc	1.45088	5.8055	82.5644	1.06e-19	3.6e-18
16450	Jag2	-1.37968	4.50947	82.1914	1.31e-19	4.45e-18
71198	Otud1	-1.30059	4.92471	82.0915	1.34e-19	4.56e-18
380928	Lmo7	-1.16444	7.32611	81.931	1.45e-19	4.94e-18
110651	Rps6ka3	-1.45545	4.20428	81.9983	1.51e-19	5.13e-18
68026	Pclaf	1.56826	4.87392	81.8072	1.55e-19	5.25e-18
72324	Plxdc1	2.58356	2.96323	81.6516	1.67e-19	5.67e-18
70784	Rasl12	-1.9577	2.80466	81.6221	1.7e-19	5.75e-18
22032	Traf4	-1.15917	7.20787	81.4238	1.88e-19	6.34e-18
71302	Arhgap26	1.97295	3.86428	81.4247	1.88e-19	6.34e-18
69202	Ptms	1.42784	9.10182	81.3405	1.96e-19	6.6e-18
110326	Tas1r1	-1.82609	3.10064	81.3342	1.97e-19	6.61e-18
208266	Dot1l	-1.25104	5.85302	84.6259	1.98e-19	6.66e-18
237847	Rtn4rl1	3.68539	2.12406	81.2504	2.05e-19	6.88e-18
96957	Tmem62	-1.35675	4.58214	81.2002	2.1e-19	7.05e-18
18769	Pkig	-1.16467	7.61294	81.1864	2.12e-19	7.09e-18
208967	Thnsl1	-1.68994	3.46213	81.146	2.16e-19	7.23e-18
12338	Capn6	-1.17236	6.56615	81.1169	2.19e-19	7.33e-18
11652	Akt2	-1.18521	8.1967	81.1045	2.21e-19	7.36e-18
13076	Cyp1a1	9.68941	1.21127	81.0282	2.3e-19	7.64e-18
93834	Peli2	1.38504	6.31111	80.9612	2.37e-19	7.9e-18
56177	Olfm1	-1.15584	7.03844	80.9006	2.45e-19	8.13e-18
17965	Nbl1	1.38067	8.36244	80.8594	2.5e-19	8.29e-18
69823	Fyttd1	-1.15405	7.12312	80.8333	2.53e-19	8.39e-18
238871	Pde4d	1.34325	7.59537	80.6356	2.8e-19	9.26e-18
237781	Mief2	-1.40008	4.34804	80.4928	3.01e-19	9.95e-18
73569	Vgll3	-1.17417	6.45803	80.4877	3.02e-19	9.96e-18
69976	Galk2	1.38592	6.23235	80.2848	3.34e-19	1.1e-17
71586	Ifih1	-1.19631	6.07793	80.2539	3.39e-19	1.12e-17
56693	Crtap	1.33943	7.64793	80.0821	3.7e-19	1.22e-17
11475	Acta2	-1.35188	11.5694	80.0681	3.73e-19	1.23e-17
17993	Ndufs4	-1.22565	5.61148	79.9173	4.02e-19	1.32e-17
227333	Dgkd	-1.2102	5.83306	79.8848	4.09e-19	1.34e-17
70358	Steap1	1.66737	4.47035	79.8919	4.12e-19	1.35e-17
18484	Pam	1.36307	8.2037	79.8496	4.16e-19	1.36e-17
17768	Mthfd2	-1.26636	5.08477	79.6345	4.64e-19	1.52e-17
17281	Fyco1	-1.15766	6.66076	79.5713	4.79e-19	1.56e-17
76895	Bicd2	-1.16955	8.07384	79.5465	4.85e-19	1.58e-17
67861	Akr1b10	-1.40617	4.29655	79.464	5.06e-19	1.65e-17
74769	Pik3cb	-1.41948	4.24808	79.3748	5.29e-19	1.72e-17
494448	Cbx6	1.34394	7.90066	79.3712	5.3e-19	1.72e-17
68691	Kansl1l	-1.22221	5.57951	79.1531	5.92e-19	1.92e-17
20204	Prrx2	1.41742	5.79918	79.1397	5.96e-19	1.93e-17
64899	Lpin3	-1.2403	5.32806	79.0261	6.31e-19	2.04e-17
100042856	Gvin2	-2.14925	2.37776	78.9708	6.67e-19	2.16e-17
116847	Prelp	-1.1803	6.16523	78.7832	7.14e-19	2.3e-17
216363	Rab3ip	-1.31145	4.71472	78.7606	7.22e-19	2.33e-17
19400	Rapsn	-1.16629	6.37762	78.6675	7.57e-19	2.44e-17
319880	Tmcc3	-1.48644	4.01649	78.8273	7.63e-19	2.45e-17
66853	Pnpla2	-1.23634	5.33218	78.5422	8.06e-19	2.59e-17
56772	Mllt11	-1.28032	4.86656	78.3508	8.88e-19	2.85e-17
69216	Svbp	-1.23153	5.36572	78.2782	9.21e-19	2.95e-17
12977	Csf1	1.43295	9.6504	78.2822	9.19e-19	2.95e-17
66205	Cd302	1.44916	5.41904	78.2846	9.28e-19	2.97e-17
98376	Gorab	1.34794	6.42865	78.2005	9.58e-19	3.06e-17
17967	Ncam1	-1.22151	9.49875	78.1045	1.01e-18	3.21e-17
76142	Ppp1r14c	-1.15436	6.50751	78.0681	1.02e-18	3.26e-17
14788	Gpr162	2.35831	3.14919	77.9898	1.07e-18	3.39e-17
15273	Hivep2	-1.18579	6.04947	78.4283	1.07e-18	3.42e-17
19252	Dusp1	1.41969	5.66838	77.999	1.1e-18	3.49e-17
74249	Lrrc2	-3.03938	1.15024	77.96	1.11e-18	3.52e-17
22634	Plagl1	-3.12227	1.0733	77.8851	1.12e-18	3.56e-17
110521	Hivep1	-1.25845	5.03401	77.9568	1.14e-18	3.62e-17
27402	Pdhx	-1.24879	5.12575	77.8191	1.16e-18	3.67e-17
75985	Rab30	2.55134	2.90519	77.815	1.16e-18	3.68e-17
110911	Cds2	-1.15241	6.49027	77.655	1.26e-18	3.98e-17
19411	Rarg	1.34232	8.25699	77.3867	1.45e-18	4.55e-17
11352	Abl2	-1.17634	6.04753	77.2337	1.56e-18	4.91e-17
12029	Bcl6b	2.29194	3.22343	77.2069	1.58e-18	4.98e-17
18074	Nid2	1.45304	10.1189	77.1068	1.67e-18	5.23e-17
12017	Bag1	-1.12817	7.13543	77.0704	1.7e-18	5.32e-17
67196	Ube2t	2.78835	2.64398	76.8288	1.92e-18	6e-17
69587	Pcgf3	-1.13657	6.74744	76.9697	1.94e-18	6.05e-17
67095	Trak1	-1.1367	6.69164	76.7444	2e-18	6.25e-17
14154	Fem1a	-1.15568	6.30391	76.5484	2.21e-18	6.89e-17
20360	Sema6c	-1.55593	3.72348	76.2905	2.52e-18	7.84e-17
78733	Troap	1.60686	4.51711	76.1545	2.7e-18	8.39e-17
100702	Gbp6	-1.69368	3.30759	76.148	2.7e-18	8.4e-17
55932	Gbp3	-1.2089	5.44461	76.1506	2.7e-18	8.4e-17
100040972	Tceal7	-3.48817	0.685869	76.0104	2.9e-18	9e-17
229595	Adamtsl4	1.29864	6.89855	75.9949	2.92e-18	9.06e-17
223672	Apol9a	-1.1206	7.10895	75.9995	2.95e-18	9.12e-17
108699	Chn1	-1.45072	4.0465	75.9557	2.98e-18	9.22e-17
13063	Cycs	-1.18251	5.81958	75.9743	3e-18	9.28e-17
18196	Nsg1	1.30964	6.65174	75.9189	3.04e-18	9.37e-17
22355	Vipr2	2.47656	2.94125	75.8606	3.13e-18	9.64e-17
59009	Sh3rf1	-1.1927	5.65158	75.8358	3.17e-18	9.75e-17
244152	Tsku	1.46975	5.05994	75.7274	3.35e-18	1.03e-16
114664	Hsd17b11	1.55709	4.6644	75.6684	3.45e-18	1.06e-16
24000	Ptpn21	-1.13159	6.61807	75.6398	3.59e-18	1.1e-16
13732	Emp3	1.29368	6.91878	75.546	3.71e-18	1.14e-16
12842	Col1a1	-1.13977	8.05187	75.4812	3.79e-18	1.16e-16
20916	Sucla2	-1.1351	6.51603	75.4343	3.88e-18	1.19e-16
15234	Hgf	1.32455	6.38231	75.3435	4.14e-18	1.26e-16
13003	Vcan	1.33176	8.44479	75.3161	4.12e-18	1.26e-16
14456	Gas6	1.28855	7.44634	75.1066	4.58e-18	1.4e-16
14319	Fth1	1.60512	12.3181	75.0977	4.6e-18	1.4e-16
75973	Ccdc162	-2.30209	2.01438	75.045	4.73e-18	1.44e-16
21345	Tagln	-1.30312	4.59834	74.9983	4.84e-18	1.47e-16
433367	Gm5532	-2.96844	1.15611	74.8076	5.33e-18	1.62e-16
672511	Rnf213	-1.13811	8.14926	74.7506	5.48e-18	1.66e-16
100182	Akna	1.55712	4.62538	74.7361	5.52e-18	1.67e-16
19821	Rnf2	1.28207	7.03198	74.7268	5.55e-18	1.68e-16
56534	Hspb3	-2.63258	1.51904	74.6279	5.96e-18	1.8e-16
22761	Zfpm1	-1.31972	4.49643	74.5839	5.97e-18	1.8e-16
17449	Mdh1	-1.11228	7.25526	74.5907	5.95e-18	1.8e-16
57875	Angptl4	1.29015	7.71199	74.5725	6e-18	1.8e-16
66153	Fbxo36	1.75435	4.09683	74.5995	5.98e-18	1.8e-16
14712	Gnpat	-1.11937	6.73587	74.535	6.12e-18	1.84e-16
15166	Hcn2	4.00472	1.80996	74.5022	6.22e-18	1.87e-16
12445	Ccnd3	-1.13877	8.22584	74.4465	6.4e-18	1.91e-16
19659	Rbp1	2.58075	2.78875	74.4509	6.38e-18	1.91e-16
19698	Relb	1.38718	5.61581	74.3593	6.68e-18	2e-16
238455	Macc1	-1.92199	2.69491	74.2856	6.94e-18	2.07e-16
14745	Lpar1	-1.1455	6.19588	74.2494	7.07e-18	2.11e-16
72119	Tpx2	1.31645	6.34325	74.1772	7.33e-18	2.18e-16
75869	Arl5b	-1.77001	3.05624	74.5241	8.23e-18	2.45e-16
319352	Pianp	2.01642	3.56722	73.9199	8.35e-18	2.48e-16
14359	Fxr1	-1.10708	7.26327	73.8469	8.66e-18	2.57e-16
208440	Dip2c	-1.14116	6.21143	73.7821	9.05e-18	2.69e-16
18548	Pcsk1	9.55282	1.07768	73.7421	9.13e-18	2.71e-16
18230	Nxn	1.28668	7.83497	73.6408	9.61e-18	2.85e-16
215378	Brinp3	1.28926	7.90291	73.5927	9.85e-18	2.91e-16
22003	Tpm1	-1.22856	10.3315	73.5207	1.02e-17	3.02e-16
228564	Frmd5	2.10724	3.39731	73.4296	1.07e-17	3.16e-16
17159	Man2b1	1.27947	6.76544	73.3878	1.09e-17	3.22e-16
20877	Aurkb	1.45132	4.9997	73.2986	1.14e-17	3.37e-16
67446	Dusp28	-1.55191	3.6385	73.2358	1.18e-17	3.47e-16
66049	Rogdi	-1.2691	4.70245	73.2414	1.19e-17	3.49e-16
14235	Foxm1	1.33856	5.97369	73.1176	1.25e-17	3.68e-16
20977	Syp	5.64348	1.33357	72.9994	1.33e-17	3.9e-16
108907	Nusap1	1.38054	5.53847	72.9904	1.34e-17	3.91e-16
56217	Mpp5	-1.20862	5.13892	72.8155	1.47e-17	4.31e-16
320560	Dennd5b	-1.26458	4.70107	72.6727	1.58e-17	4.63e-16
21944	Tnfsf12	1.65176	4.25989	72.5489	1.67e-17	4.88e-16
22040	Trex1	1.39098	5.39786	72.5437	1.71e-17	4.99e-16
330812	Rnf150	1.29198	8.18594	72.5228	1.72e-17	5.02e-16
11981	Atp9a	-2.81538	1.26063	72.3516	1.88e-17	5.46e-16
13082	Cyp26a1	-2.71009	1.37562	72.3025	1.89e-17	5.49e-16
242915	Garem2	3.4272	2.06423	72.3051	1.89e-17	5.49e-16
77938	Fam53b	-1.16151	5.71142	72.2384	1.95e-17	5.67e-16
18647	Cdk14	1.25521	7.09267	72.0738	2.12e-17	6.16e-16
100201	Tmem64	-1.11483	8.0612	72.0221	2.18e-17	6.31e-16
12404	Cbln1	1.99559	3.53603	71.6826	2.59e-17	7.49e-16
14667	Gm2a	1.25948	7.63593	71.6344	2.65e-17	7.66e-16
226841	Vash2	-1.12705	6.16732	71.5459	2.78e-17	8e-16
55927	Hes6	-1.12135	6.26451	71.5481	2.77e-17	8e-16
72461	Prcp	1.37466	5.44258	71.5379	2.79e-17	8.02e-16
102791	Tcta	1.37158	5.46197	71.4484	2.92e-17	8.39e-16
69009	Thap7	1.36166	5.56305	71.4431	2.92e-17	8.4e-16
240514	Ccdc85b	1.3808	5.38422	71.4525	2.94e-17	8.43e-16
14218	Sh3pxd2a	-1.11779	8.26404	71.4182	2.96e-17	8.49e-16
21960	Tnr	6.4327	1.20404	71.5816	3.03e-17	8.67e-16
72043	Sulf2	1.32191	8.99644	71.3262	3.1e-17	8.87e-16
217217	Asb16	-3.1083	0.938088	71.3738	3.24e-17	9.27e-16
17776	Mast2	-1.09356	7.60481	71.189	3.32e-17	9.49e-16
13429	Dnm1	1.2474	7.25565	71.1327	3.42e-17	9.76e-16
17121	Mxd3	1.8501	3.79959	71.0758	3.52e-17	1e-15
243371	Lrrc61	1.61647	4.29277	70.9404	3.77e-17	1.07e-15
20499	Slc12a7	-1.1217	6.17441	70.8926	3.86e-17	1.1e-15
19215	Ptgds	-2.01909	2.41431	70.8756	3.9e-17	1.11e-15
16782	Lamc2	-1.581	3.4708	70.857	3.93e-17	1.12e-15
11541	Adora2b	1.66528	4.17899	70.8922	3.94e-17	1.12e-15
231655	Oasl1	-1.71683	3.07903	70.8271	3.99e-17	1.13e-15
11875	Art5	-3.36043	0.679247	70.7947	4.24e-17	1.2e-15
216011	Lrrc20	-1.27463	4.55734	70.6947	4.27e-17	1.21e-15
80877	Lrba	-1.19331	5.11702	70.6674	4.33e-17	1.22e-15
26364	Adgre5	-1.0974	7.86031	70.6452	4.38e-17	1.23e-15
225115	Svil	-1.09274	7.7147	70.6929	4.35e-17	1.23e-15
236573	Gbp9	-1.16872	5.41341	70.6381	4.39e-17	1.24e-15
12615	Cenpa	1.49617	4.6645	70.5853	4.51e-17	1.27e-15
622473	Ripply1	-1.97753	2.47828	70.2724	5.29e-17	1.48e-15
237253	Lrp11	1.86969	3.73059	70.1923	5.51e-17	1.54e-15
12555	Cdh15	-1.0872	7.65698	70.1879	5.52e-17	1.55e-15
18584	Pde8a	2.14798	3.23131	70.0165	6.02e-17	1.68e-15
76457	Ccdc134	-1.1778	5.23222	69.945	6.24e-17	1.75e-15
52033	Pbk	1.50237	4.61116	69.8953	6.4e-17	1.79e-15
207565	Camkk2	1.26636	6.42174	69.7958	6.73e-17	1.88e-15
27403	Abca7	-1.14865	5.61663	69.8045	6.77e-17	1.89e-15
433022	Plcxd2	-2.3679	1.76764	69.7464	6.9e-17	1.92e-15
13175	Dclk1	-1.16833	9.73792	69.7168	7.01e-17	1.95e-15
100040543	Gm2830	-1.5644	3.48705	69.7904	7.09e-17	1.97e-15
19025	Ctsa	1.28807	8.68842	69.6434	7.27e-17	2.02e-15
100503238	NA	-2.79736	1.21975	69.6041	7.42e-17	2.06e-15
233765	Plekha7	-1.9	2.61674	69.644	7.54e-17	2.09e-15
17112	Tm4sf1	1.2675	6.37977	69.5619	7.58e-17	2.1e-15
118452	Baalc	-1.70841	3.06042	69.5208	7.74e-17	2.14e-15
620913	Gm12185	-2.63408	1.40013	69.4222	8.13e-17	2.24e-15
18128	Notch1	-1.18778	5.44249	72.1681	8.1e-17	2.24e-15
21809	Tgfb3	-1.07565	7.31883	69.4254	8.12e-17	2.24e-15
18191	Nrxn3	-2.04508	2.3256	69.3577	8.4e-17	2.31e-15
233107	Kctd15	1.37191	5.26748	69.3566	8.41e-17	2.31e-15
20657	Sod3	1.23942	7.68362	69.4027	8.62e-17	2.37e-15
17300	Foxc1	1.27736	6.23198	69.305	8.63e-17	2.37e-15
70549	Tln2	-1.09992	6.35183	69.3606	8.99e-17	2.47e-15
11777	Ap3s1	1.34828	5.45013	69.1829	9.18e-17	2.52e-15
20568	Slpi	1.90126	3.63461	69.1847	9.3e-17	2.55e-15
15366	Hmmr	1.36138	5.31722	68.9485	1.03e-16	2.83e-15
16404	Itga7	-1.14626	9.41449	68.8556	1.08e-16	2.96e-15
218820	Zfp503	1.24203	6.61076	68.7368	1.15e-16	3.14e-15
26363	Btd	1.30029	5.89558	68.6543	1.2e-16	3.27e-15
331532	Tceal5	-5.31449	-0.365757	68.6683	1.2e-16	3.28e-15
320415	Gchfr	1.24782	6.52623	68.72	1.22e-16	3.33e-15
68316	Apoo	-1.36826	4.09172	68.5647	1.26e-16	3.41e-15
117167	Steap4	2.86794	2.37352	68.5624	1.26e-16	3.41e-15
69590	Gpx8	1.22099	7.16772	68.5389	1.27e-16	3.45e-15
246730	Oas1a	-1.25885	4.54189	68.5141	1.33e-16	3.59e-15
108903	Tbcd	-1.11421	5.97821	68.4131	1.36e-16	3.67e-15
68263	Pdhb	-1.06923	6.89664	68.3318	1.41e-16	3.82e-15
226971	Plekhb2	-1.08795	6.41456	68.3015	1.43e-16	3.88e-15
114479	Slc5a5	-2.24641	1.92678	68.2757	1.47e-16	3.96e-15
56150	Mad2l1	1.37764	5.1049	68.047	1.63e-16	4.4e-15
66985	Rassf7	-1.38991	3.998	67.9498	1.71e-16	4.62e-15
211134	Lzts1	-2.40065	1.72983	69.529	1.76e-16	4.74e-15
16180	Il1rap	1.41671	4.84639	67.8827	1.77e-16	4.77e-15
212706	N4bp3	-1.7511	2.89055	67.5553	2.09e-16	5.62e-15
68203	Diras2	2.72908	2.46818	67.5432	2.11e-16	5.65e-15
22171	Tyms	1.39251	4.95068	67.5358	2.11e-16	5.67e-15
215999	Mcu	-1.09146	6.23257	67.3826	2.28e-16	6.11e-15
20194	S100a10	1.27234	8.82892	67.3865	2.28e-16	6.11e-15
17957	Napb	-1.50306	3.59937	67.3692	2.3e-16	6.15e-15
12419	Cbx5	-1.09523	8.51866	67.1984	2.51e-16	6.7e-15
11603	Agrn	-1.06423	7.63859	67.1722	2.54e-16	6.78e-15
98766	Ubac1	-1.09044	6.20963	67.0836	2.66e-16	7.08e-15
66369	Dus2	-1.39188	3.96249	67.0731	2.67e-16	7.11e-15
27357	Gyg	-1.08795	6.22719	66.8901	2.93e-16	7.8e-15
73804	Kif2c	1.43143	4.7443	66.9583	2.96e-16	7.86e-15
71878	Fam83d	1.74675	3.87363	66.8083	3.06e-16	8.11e-15
57257	Vav3	1.3589	5.13825	66.7794	3.1e-16	8.22e-15
80976	Syt13	1.21217	6.81493	66.7312	3.18e-16	8.42e-15
66929	Asf1b	1.26291	6.08304	66.695	3.24e-16	8.57e-15
16168	Il15	-2.58058	1.3994	66.6351	3.38e-16	8.94e-15
105844	Card10	-1.90213	2.52545	66.4916	3.59e-16	9.48e-15
17218	Mcm5	1.3512	5.17175	66.4734	3.62e-16	9.56e-15
12235	Bub1	1.4058	4.81929	66.4059	3.79e-16	1e-14
74107	Cep55	1.50435	4.43988	66.2118	4.13e-16	1.09e-14
14936	Gys1	-1.05982	7.7464	66.1854	4.19e-16	1.1e-14
16646	Kpna1	-1.06723	6.48542	66.1062	4.36e-16	1.15e-14
17386	Mmp13	3.13455	2.09993	65.9803	4.65e-16	1.22e-14
17068	Ly6d	-5.88505	-0.571923	65.9603	4.82e-16	1.27e-14
16456	F11r	-1.54307	3.42055	65.8891	4.87e-16	1.27e-14
14394	Gabra1	3.97769	1.61939	65.9047	4.83e-16	1.27e-14
213948	Atg9b	-2.13147	2.06861	65.8812	4.89e-16	1.28e-14
30938	Fgd3	-1.30623	4.22804	66.0195	5.16e-16	1.35e-14
21929	Tnfaip3	-1.21555	4.64501	65.7704	5.22e-16	1.36e-14
20975	Synj2	-1.07961	6.21991	65.7664	5.24e-16	1.37e-14
234258	Neil3	1.52653	4.34386	65.7297	5.28e-16	1.38e-14
12837	Col8a1	-1.1671	6.51909	74.7345	5.72e-16	1.49e-14
12444	Ccnd2	1.38778	4.85152	65.551	5.78e-16	1.5e-14
69379	C8g	2.97585	2.20707	65.503	5.92e-16	1.54e-14
100504305	Gm16534	-2.01481	2.27256	65.3559	6.45e-16	1.67e-14
21912	Tspan7	-1.55276	3.37104	65.3161	6.51e-16	1.69e-14
547253	Parp14	-1.07407	6.24839	65.2721	6.66e-16	1.72e-14
71720	Osbpl3	-1.10051	5.7981	65.2096	6.87e-16	1.78e-14
15364	Hmga2	-1.11371	5.57849	65.1527	7.07e-16	1.83e-14
72301	Shisal1	-1.50144	3.52519	65.1313	7.15e-16	1.85e-14
19224	Ptgs1	1.1977	7.70958	65.1114	7.22e-16	1.86e-14
12236	Bub1b	1.32849	5.2266	65.0563	7.49e-16	1.93e-14
107522	Ece2	1.33211	5.19415	65.0381	7.5e-16	1.93e-14
19240	Tmsb10	-1.16417	10.4575	64.9425	7.87e-16	2.02e-14
12566	Cdk2	-1.10614	5.6732	64.9367	7.89e-16	2.03e-14
22228	Ucp2	-1.04209	7.34335	64.9317	7.91e-16	2.03e-14
107242	AI837181	1.20045	6.6648	64.8641	8.19e-16	2.1e-14
52276	Cdca8	1.54426	4.26771	64.8365	8.3e-16	2.13e-14
237221	Gemin8	1.68061	3.94898	64.7979	8.47e-16	2.17e-14
54124	Cks1b	1.32428	5.22544	64.6787	8.99e-16	2.3e-14
76453	Prss23	-1.04056	6.92277	64.6422	9.16e-16	2.34e-14
18415	Hspa4l	-1.13725	5.18768	64.5769	9.47e-16	2.42e-14
107094	Rrp12	-1.11911	5.56253	65.3013	1.07e-15	2.73e-14
17874	Myd88	1.28214	5.58362	64.2944	1.09e-15	2.79e-14
66111	Tmed3	1.19878	6.57202	64.2107	1.14e-15	2.9e-14
26913	Gprin1	5.47579	1.17396	64.1828	1.16e-15	2.94e-14
14709	Gng8	2.86	2.26429	64.1717	1.16e-15	2.96e-14
11499	Adam5	2.82776	2.28624	63.9784	1.28e-15	3.26e-14
170676	Peg10	1.24808	5.96621	64.2586	1.31e-15	3.33e-14
654309	Nrp	2.55752	2.53765	63.9539	1.44e-15	3.64e-14
17537	Meis3	1.6962	3.87701	63.6709	1.5e-15	3.8e-14
229715	Amigo1	-1.24016	4.40272	63.5499	1.59e-15	4.03e-14
12051	Bcl3	1.28351	5.46334	63.4412	1.68e-15	4.26e-14
12836	Col7a1	-2.20627	1.8552	63.4093	1.71e-15	4.32e-14
23928	Lamc3	-2.11459	2.01707	63.2057	1.9e-15	4.79e-14
18626	Per1	1.20928	6.26528	62.9886	2.12e-15	5.34e-14
66442	Spc25	1.39081	4.70829	62.9409	2.17e-15	5.47e-14
20969	Sdc1	1.17395	7.67045	62.9068	2.21e-15	5.56e-14
235339	Dlat	-1.02542	6.98254	62.8738	2.25e-15	5.65e-14
241391	Galnt5	-4.55605	-0.211531	62.6273	2.54e-15	6.39e-14
20336	Exoc4	-1.05024	6.30444	62.6651	2.55e-15	6.39e-14
104457	0610010K14Rik	1.25607	5.66037	62.5603	2.63e-15	6.6e-14
17217	Mcm4	1.21336	6.15508	62.5568	2.64e-15	6.61e-14
17347	Mknk2	-1.02592	7.5567	62.4113	2.84e-15	7.11e-14
241158	Ankmy1	-2.83271	1.01477	62.3456	2.94e-15	7.34e-14
319757	Smo	1.16019	7.05963	62.3305	2.96e-15	7.39e-14
65970	Lima1	-1.06682	8.80416	62.2473	3.09e-15	7.7e-14
74370	Rptor	-1.0268	6.7729	62.3493	3.12e-15	7.79e-14
17718	ND3	-1.85767	2.49285	62.2182	3.13e-15	7.8e-14
18516	Pbx3	1.39506	4.65475	62.2176	3.13e-15	7.8e-14
109672	Cyb5a	1.25138	5.67222	62.2209	3.18e-15	7.9e-14
14585	Gfra1	1.15733	7.11342	62.1762	3.2e-15	7.95e-14
223601	Cyrib	-1.06383	5.98068	62.1277	3.28e-15	8.14e-14
12159	Bmp4	1.20856	6.14967	62.0665	3.38e-15	8.39e-14
74205	Acsl3	-1.02033	7.46655	61.8927	3.69e-15	9.14e-14
328949	Mcc	1.47615	4.34025	61.8946	3.69e-15	9.14e-14
209086	Samd9l	-1.03323	6.49262	61.8289	3.81e-15	9.43e-14
13640	Efna5	1.4945	4.28879	61.8198	3.83e-15	9.47e-14
23892	Grem1	1.19075	7.64106	63.7188	3.85e-15	9.5e-14
622434	Arhgef26	-1.76522	2.67548	61.6269	4.23e-15	1.04e-13
71584	Gdpd2	2.66434	2.36451	61.5707	4.35e-15	1.07e-13
244723	Olfm2	3.58558	1.68948	61.4852	4.54e-15	1.12e-13
68259	Ift80	1.2042	6.12349	61.4662	4.59e-15	1.13e-13
98952	Fam102a	1.28545	5.24067	61.4636	4.59e-15	1.13e-13
74490	Mamstr	-1.2969	4.09234	61.3007	4.99e-15	1.22e-13
13400	Dmpk	-1.02674	7.9111	61.2671	5.07e-15	1.24e-13
20195	S100a11	1.2326	9.30667	61.2428	5.14e-15	1.26e-13
54354	Rassf5	1.33926	4.83549	61.2325	5.16e-15	1.26e-13
212503	Paox	1.65317	3.88576	61.1955	5.26e-15	1.29e-13
72416	Lrpprc	-1.03095	6.41854	61.0683	5.61e-15	1.37e-13
22038	Plscr1	1.34698	4.78814	60.9709	5.9e-15	1.44e-13
19223	Ptgis	-1.01578	6.75434	60.9237	6.04e-15	1.47e-13
20289	Scx	-1.01499	6.76794	60.8802	6.17e-15	1.5e-13
73737	1110008P14Rik	-1.12006	5.00731	60.8468	6.28e-15	1.53e-13
20271	Scn5a	-1.0161	6.76977	60.9658	6.48e-15	1.58e-13
78070	Cpt1c	1.41555	4.50357	60.7746	6.51e-15	1.58e-13
170643	Kirrel	1.16994	8.11442	60.7706	6.53e-15	1.59e-13
54125	Polm	1.3198	4.89595	60.7564	6.57e-15	1.6e-13
74030	Rin2	1.14626	6.96822	60.7326	6.65e-15	1.61e-13
71790	Anxa9	1.93597	3.28307	60.7249	6.68e-15	1.62e-13
216551	Lgalsl	1.78254	3.57987	60.6904	6.8e-15	1.65e-13
67895	Ppa1	-1.09129	5.35222	60.6678	6.88e-15	1.66e-13
56533	Rgs17	2.15513	2.91901	60.6483	6.94e-15	1.68e-13
74770	Hhatl	-1.85195	2.45558	60.6044	7.1e-15	1.71e-13
12608	Cebpb	1.32651	7.40404	71.8675	7.14e-15	1.72e-13
121021	Cspg4	-1.14518	4.79978	60.7633	7.31e-15	1.76e-13
12490	Cd34	1.14693	7.5299	60.5531	7.29e-15	1.76e-13
56700	Glmp	1.15205	7.73364	60.5342	7.36e-15	1.77e-13
57355	BC051019	-1.66212	2.88768	60.5018	7.48e-15	1.8e-13
16565	Kif21b	-1.32039	3.97822	60.483	7.55e-15	1.81e-13
14783	Grb10	-4.43783	-0.211868	60.3113	8.24e-15	1.97e-13
17181	Matn2	1.17276	8.29446	60.3141	8.23e-15	1.97e-13
83964	Jam3	-1.10559	5.11899	60.247	8.51e-15	2.04e-13
11745	Anxa3	-1.01961	6.4998	60.1854	8.78e-15	2.1e-13
70420	Arpin	1.29941	4.99583	60.1763	8.82e-15	2.11e-13
16593	Klc1	-1.00676	7.49418	60.1344	9.01e-15	2.15e-13
83962	Btbd1	-1.00697	6.84204	60.1299	9.03e-15	2.16e-13
72607	Usp13	-1.43884	3.54396	60.0269	9.96e-15	2.37e-13
94219	Cnnm2	1.27074	5.20574	59.8694	1.03e-14	2.46e-13
73713	Rbm20	-1.03595	6.15396	59.8922	1.04e-14	2.47e-13
14431	Gamt	-1.08447	5.34383	59.8043	1.07e-14	2.53e-13
70911	Phyhipl	4.16103	1.39831	59.7949	1.07e-14	2.54e-13
330323	Mindy4	1.4597	4.30509	59.7569	1.09e-14	2.59e-13
231872	Aimp2	-1.04464	5.96886	59.7206	1.11e-14	2.63e-13
110639	Prps2	1.28281	5.08748	59.7261	1.11e-14	2.63e-13
654812	Angptl7	9.22345	0.75766	59.717	1.11e-14	2.64e-13
12487	Cd28	-2.57079	1.2375	59.6447	1.17e-14	2.78e-13
21366	Slc6a6	-1.07059	9.43624	59.5879	1.19e-14	2.81e-13
105782	Scrib	-0.997756	7.02478	59.4718	1.26e-14	2.98e-13
64580	Ndst4	2.10414	2.95394	59.4481	1.28e-14	3.01e-13
11593	Aga	1.21394	5.74155	59.4218	1.29e-14	3.05e-13
29864	Rnf11	-1.01158	7.90556	59.4162	1.3e-14	3.06e-13
270906	Prr11	1.26151	5.23652	59.3811	1.32e-14	3.11e-13
68617	Mtcl1	-1.12794	4.82467	59.3666	1.33e-14	3.13e-13
18583	Pde7a	-1.13367	4.78674	59.3309	1.36e-14	3.18e-13
104418	Dgkz	-1.01365	6.46069	59.2138	1.44e-14	3.38e-13
231532	Arhgap24	-1.04182	5.94478	59.2042	1.45e-14	3.39e-13
72404	Wdr44	-1.21798	4.31196	59.1986	1.48e-14	3.48e-13
381413	Gpr176	2.60307	2.34998	59.068	1.55e-14	3.63e-13
13385	Dlg4	1.17693	6.12211	58.9406	1.65e-14	3.86e-13
242474	Tmem245	-1.38725	3.68813	59.075	1.66e-14	3.87e-13
80718	Rab27b	-1.22633	4.26471	58.8487	1.73e-14	4.04e-13
26556	Homer1	-1.35512	3.79449	58.8344	1.74e-14	4.06e-13
68298	Ncapd2	1.16353	6.28343	58.8339	1.74e-14	4.06e-13
235527	Plscr4	1.21532	5.64771	58.837	1.74e-14	4.06e-13
108800	Ston2	-1.08594	5.20312	58.7685	1.8e-14	4.2e-13
16564	Kif21a	1.1819	6.02814	58.7553	1.82e-14	4.22e-13
20448	St6galnac4	-1.01624	6.33526	58.7161	1.85e-14	4.3e-13
546071	Mast3	-1.035	5.98711	58.709	1.86e-14	4.31e-13
19231	Ptma	1.19754	9.17803	58.6901	1.88e-14	4.35e-13
23936	Lynx1	-0.999104	6.70681	58.6713	1.89e-14	4.39e-13
73635	Ptges3l	-1.47055	3.38062	58.5366	2.03e-14	4.7e-13
209212	Osgin2	-1.13895	4.70591	58.4651	2.1e-14	4.86e-13
17164	Mapkapk2	-0.994199	6.81006	58.4586	2.11e-14	4.88e-13
21679	Tead4	-2.39335	5.75476	184.876	2.15e-14	4.98e-13
217379	Ubxn2a	-1.31629	3.91581	58.428	2.17e-14	5.01e-13
14132	Fcgrt	1.12281	7.43736	58.3814	2.19e-14	5.06e-13
71946	Endod1	-1.07249	5.32433	58.2717	2.32e-14	5.34e-13
22143	Tuba1b	-1.0016	6.54762	58.2738	2.32e-14	5.34e-13
333433	Gpd1l	-1.00958	6.38339	58.2279	2.37e-14	5.46e-13
277154	Nynrin	1.16045	6.2284	58.1661	2.45e-14	5.62e-13
16372	Irx2	1.63307	3.82012	58.1446	2.47e-14	5.68e-13
114606	Tle6	1.62213	3.84218	58.0674	2.57e-14	5.9e-13
208164	Fam180a	3.36651	1.71483	57.9983	2.67e-14	6.11e-13
72333	Palld	-2.01222	6.6379	152.494	2.69e-14	6.15e-13
18140	Uhrf1	1.21353	5.55375	57.9834	2.69e-14	6.15e-13
217265	Abca5	-1.07419	5.26394	57.9503	2.78e-14	6.35e-13
18985	Pou2af1	-2.71456	1.02816	57.9007	2.8e-14	6.4e-13
17279	Melk	1.40664	4.39118	57.892	2.81e-14	6.42e-13
72729	Cdc42se2	-1.03182	5.91641	57.8147	2.93e-14	6.67e-13
94180	Acsbg1	-3.38209	0.351132	57.8119	2.93e-14	6.68e-13
78926	Gas2l1	1.1177	6.90106	57.7718	2.99e-14	6.81e-13
238505	Mtr	-1.3306	3.9756	60.1146	3.03e-14	6.88e-13
70466	Ckap2l	1.21735	5.46836	57.6926	3.11e-14	7.08e-13
20193	S100a1	1.1646	6.09648	57.6394	3.2e-14	7.26e-13
72543	Mvb12b	1.16403	6.09347	57.5678	3.32e-14	7.53e-13
105377	Slf1	-1.17448	4.44574	57.5039	3.43e-14	7.77e-13
52666	Arhgef25	1.12188	6.7064	57.466	3.49e-14	7.91e-13
14871	Gstt1	1.85262	3.31608	57.3825	3.64e-14	8.25e-13
218756	Slc4a7	-0.997788	6.45107	57.2398	3.92e-14	8.86e-13
83767	Wasf1	1.27323	4.91967	57.236	3.93e-14	8.87e-13
269788	Lhfpl4	4.11111	1.34918	57.2278	3.94e-14	8.9e-13
22317	Vamp1	-1.9138	2.22254	57.2146	3.97e-14	8.95e-13
235661	Dync1li1	-0.987888	6.68201	57.2121	3.97e-14	8.96e-13
231464	Cnot6l	-1.45565	6.13405	91.8459	4.26e-14	9.6e-13
14708	Gng7	1.73591	3.53767	56.9769	4.48e-14	1.01e-12
100502766	Kifc1	1.38066	4.4372	56.8929	4.71e-14	1.06e-12
19027	Sypl	-0.976096	7.03912	56.8382	4.81e-14	1.08e-12
17877	Myf5	-1.13212	4.64964	56.7573	5.01e-14	1.12e-12
104175	Sbk1	-1.13111	4.65643	56.7704	4.97e-14	1.12e-12
70574	Cpm	-2.81295	0.867366	56.8023	5.04e-14	1.13e-12
18131	Notch3	-0.977852	6.87318	56.6451	5.3e-14	1.19e-12
216965	Taok1	-0.978465	7.25747	56.9454	5.35e-14	1.2e-12
11489	Adam12	-1.33075	3.79386	56.6044	5.55e-14	1.24e-12
15559	Htr2b	-1.59077	2.9346	56.4851	5.75e-14	1.28e-12
69181	Dyrk2	-1.85981	5.32939	120.476	5.88e-14	1.31e-12
209200	Dtx3l	-0.980336	6.71995	56.4453	5.87e-14	1.31e-12
109552	Sri	1.13897	6.26212	56.4321	5.91e-14	1.32e-12
110033	Kif22	1.32438	4.63458	56.3692	6.1e-14	1.36e-12
233726	Ipo7	-0.986922	6.85094	57.2468	6.2e-14	1.38e-12
16012	Igfbp6	1.14151	6.20855	56.3075	6.29e-14	1.4e-12
235439	Herc1	-0.982287	6.75367	56.6432	6.47e-14	1.44e-12
19043	Ppm1b	-1.00892	6.07459	56.1894	6.68e-14	1.48e-12
75695	Rilpl1	-1.02415	5.79079	56.0648	7.12e-14	1.58e-12
227197	Ndufs1	-0.9701	7.00775	56.054	7.16e-14	1.58e-12
22288	Utrn	-0.969061	7.12753	56.1046	7.13e-14	1.58e-12
216558	Ugp2	-0.983816	6.52975	56.0328	7.23e-14	1.6e-12
277010	Marveld1	1.10304	6.77586	55.9793	7.43e-14	1.64e-12
18027	Nfia	2.145	2.77818	55.9652	7.49e-14	1.65e-12
100340	Smpdl3b	-1.11296	4.71897	55.9303	7.62e-14	1.68e-12
75454	Phpt1	1.18285	5.63509	55.9163	7.73e-14	1.7e-12
19376	Rab34	1.12545	6.36094	55.8648	7.88e-14	1.74e-12
66695	Aspn	-1.18669	4.30017	55.7864	8.2e-14	1.8e-12
207806	Usf3	-1.02203	5.88935	56.269	8.2e-14	1.8e-12
59095	Fxyd6	-3.11356	0.521912	55.8068	8.27e-14	1.82e-12
56699	Cdc42ep4	1.19501	5.46275	55.745	8.37e-14	1.84e-12
105859	Csdc2	-1.08061	4.9253	55.7056	8.54e-14	1.87e-12
18798	Plcb4	-1.07141	5.35403	57.4399	8.65e-14	1.9e-12
19124	Procr	2.06746	2.8799	55.6777	8.67e-14	1.9e-12
78611	Btbd19	1.2595	4.88334	55.6586	8.75e-14	1.91e-12
52822	Rufy3	-1.48739	3.22812	55.9035	8.9e-14	1.95e-12
76491	Abhd14b	1.5241	3.98	55.5723	9.14e-14	2e-12
18187	Nrp2	1.11981	8.24572	55.5565	9.45e-14	2.06e-12
52715	Ccdc43	-1.05323	5.24397	55.4578	9.69e-14	2.11e-12
13605	Ect2	1.24576	4.96032	55.4403	9.78e-14	2.13e-12
15426	Hoxc8	1.67973	3.65424	56.2762	1.03e-13	2.23e-12
75581	Yipf7	-2.63788	1.04468	55.3165	1.04e-13	2.27e-12
53322	Nucb2	1.19352	5.42754	55.3293	1.04e-13	2.27e-12
68795	Ubr3	-0.967244	7.53392	55.2442	1.08e-13	2.35e-12
107581	Col16a1	1.14253	6.00966	55.1134	1.15e-13	2.51e-12
171567	Nme7	1.24347	4.93804	55.0351	1.2e-13	2.61e-12
20454	St3gal5	-0.967824	7.67569	55.0135	1.21e-13	2.63e-12
319520	Dusp4	-1.53208	3.05635	55.2032	1.22e-13	2.65e-12
16551	Kif11	1.17264	5.61746	54.9184	1.29e-13	2.78e-12
52123	Agpat5	-1.04355	5.3021	54.8608	1.31e-13	2.84e-12
67052	Ndc80	1.4984	4.0166	54.8698	1.32e-13	2.84e-12
70157	2210409D07Rik	-4.3288	-0.301164	54.8	1.35e-13	2.92e-12
218630	Ccno	3.54883	1.52109	54.7333	1.4e-13	3.02e-12
22330	Vcl	-1.01197	9.04094	54.7231	1.41e-13	3.03e-12
17937	Nab2	1.08478	7.47331	54.7257	1.41e-13	3.03e-12
235416	Lman1l	-1.24902	4.0115	54.6484	1.46e-13	3.15e-12
64297	Gprc5b	1.081	7.34989	54.5603	1.53e-13	3.29e-12
104816	Aspg	4.05464	1.29684	54.4844	1.59e-13	3.41e-12
12876	Cpe	1.12478	6.156	54.4652	1.6e-13	3.45e-12
53328	Pgrmc1	1.08579	6.7965	54.4548	1.61e-13	3.46e-12
219024	Pip4p1	1.14337	5.91176	54.4564	1.63e-13	3.49e-12
21743	Inmt	3.54325	1.51519	54.4361	1.63e-13	3.49e-12
67405	Nts	9.08016	0.624596	54.4008	1.66e-13	3.55e-12
68895	Rasl11a	1.46556	4.08111	54.3811	1.67e-13	3.58e-12
85031	Pla1a	-1.63069	2.75341	54.374	1.68e-13	3.59e-12
192157	Socs7	-1.01734	5.64465	54.3426	1.71e-13	3.65e-12
216001	Micu1	-0.955293	7.26878	54.2751	1.77e-13	3.77e-12
110196	Fdps	-0.993552	6.03652	54.2088	1.83e-13	3.9e-12
54208	Arl6ip1	1.10562	6.38079	54.1957	1.84e-13	3.92e-12
66208	Nenf	1.67102	3.57003	54.1932	1.85e-13	3.94e-12
20720	Serpine2	1.1219	6.19611	54.3309	2.01e-13	4.28e-12
239559	A4galt	1.13544	5.94352	54.0078	2.02e-13	4.3e-12
239554	Foxred2	1.0853	6.68586	53.9802	2.05e-13	4.36e-12
269037	Ctif	-0.974634	6.36161	53.9724	2.06e-13	4.37e-12
216150	Cdc34	-0.965582	6.54497	53.9735	2.06e-13	4.37e-12
13555	E2f1	1.2212	4.99806	53.8361	2.21e-13	4.68e-12
16004	Igf2r	-0.972912	7.24818	55.4741	2.24e-13	4.74e-12
15212	Hexb	1.09341	6.49688	53.8038	2.25e-13	4.75e-12
66610	Abi3	-2.01674	1.89265	53.7951	2.26e-13	4.77e-12
56449	Ybx3	-0.980904	8.41569	53.7892	2.26e-13	4.78e-12
11867	Arpc1b	1.09014	8.00067	53.7427	2.32e-13	4.89e-12
360013	Myo18a	-0.964281	7.91893	53.7229	2.34e-13	4.94e-12
15439	Hp	9.06178	0.605739	53.7102	2.36e-13	4.96e-12
72136	Chst14	1.13978	5.84574	53.6885	2.38e-13	5.01e-12
56541	Habp4	-1.03208	5.30688	53.6445	2.44e-13	5.12e-12
14211	Smc2	1.16216	5.56401	53.6515	2.48e-13	5.22e-12
71819	Kif23	1.20295	5.13153	53.5738	2.54e-13	5.34e-12
97440	B3gnt9	1.40974	4.19735	53.558	2.55e-13	5.34e-12
192198	Lrrc4	4.46839	1.13548	53.5195	2.6e-13	5.44e-12
14365	Fzd3	-1.14026	4.41617	53.5349	2.61e-13	5.46e-12
66156	Anapc11	1.10524	6.28239	53.5255	2.6e-13	5.46e-12
217082	Hlf	4.03392	1.27505	53.4431	2.7e-13	5.65e-12
236451	Phf11b	-3.17761	0.399496	53.3924	2.77e-13	5.79e-12
68473	Mob1b	-1.2679	3.99164	54.9409	2.93e-13	6.12e-12
15484	Hsd11b2	3.27667	1.62901	53.2792	2.93e-13	6.12e-12
12569	Cdk5r1	-1.24269	3.97742	53.248	2.98e-13	6.22e-12
83921	Cemip2	-0.96872	6.36686	53.2974	3.02e-13	6.29e-12
66967	Edem3	-0.953221	6.69485	53.1521	3.13e-13	6.52e-12
12111	Bgn	-1.04117	10.0888	53.1469	3.14e-13	6.53e-12
20229	Sat1	1.06904	6.85413	53.0818	3.24e-13	6.74e-12
319909	Ism1	4.45689	1.12508	53.0081	3.37e-13	7e-12
100041948	Gm9800	1.20986	5.00192	52.9704	3.43e-13	7.13e-12
99712	Cept1	1.10289	6.22648	52.9647	3.46e-13	7.18e-12
107373	Fam111a	1.11108	6.09904	52.8939	3.57e-13	7.4e-12
18764	Pkd2	1.06161	7.0336	52.8635	3.62e-13	7.51e-12
66445	Cyc1	-0.946639	7.5164	52.8507	3.65e-13	7.55e-12
26992	Brd7	-0.941301	7.16545	52.7812	3.78e-13	7.82e-12
268291	Rnf217	-0.984486	5.96448	52.7382	3.86e-13	7.98e-12
235180	Fez1	-2.61847	0.986711	52.7024	3.93e-13	8.12e-12
77619	Prelid2	-1.54284	2.91794	52.5556	4.24e-13	8.75e-12
15976	Ifnar2	1.07739	6.52055	52.4893	4.41e-13	9.09e-12
211389	Suox	-1.01044	5.45314	52.4062	4.57e-13	9.42e-12
15368	Hmox1	1.05727	6.987	52.3696	4.66e-13	9.59e-12
244141	Nars2	-1.34001	3.56874	52.2835	4.87e-13	1e-11
21677	Tead2	-1.08587	4.66405	52.2437	4.97e-13	1.02e-11
66775	Hacd4	1.17996	5.19851	52.2824	4.99e-13	1.03e-11
19386	Ranbp2	-0.954664	7.52009	53.2276	5.07e-13	1.04e-11
16978	Lrrfip1	-0.943247	6.72166	52.0932	5.36e-13	1.1e-11
11640	Akap1	-0.964546	6.23007	52.0438	5.5e-13	1.13e-11
17261	Mef2d	-0.958435	6.84371	53.4367	5.56e-13	1.14e-11
54375	Azin1	-0.939639	7.5498	51.9796	5.68e-13	1.16e-11
18030	Nfil3	1.06547	6.62789	51.9534	5.76e-13	1.18e-11
72287	Plekhf1	1.13188	5.6832	51.9116	5.88e-13	1.2e-11
12491	Cd36	-2.12505	1.63057	51.799	6.23e-13	1.27e-11
18795	Plcb1	1.54029	3.78447	51.7415	6.41e-13	1.31e-11
19244	Ptp4a2	-0.977178	8.83187	51.7185	6.49e-13	1.32e-11
97487	Cmtm4	1.09129	6.17412	51.6308	6.78e-13	1.38e-11
76566	Rflnb	-1.15407	4.25643	51.631	6.91e-13	1.4e-11
23970	Pacsin2	-0.949937	8.05054	51.6073	6.87e-13	1.4e-11
57296	Psmd8	-0.937815	7.64494	51.5872	6.94e-13	1.41e-11
80986	Ckap2	1.15978	5.28494	51.3785	7.71e-13	1.57e-11
21985	Tpd52	-1.24568	3.87884	51.2027	8.44e-13	1.71e-11
217154	Stac2	-0.927392	7.1621	51.1724	8.57e-13	1.74e-11
56421	Pfkp	-1.01625	5.20106	51.1495	8.67e-13	1.76e-11
14775	Gpx1	1.05666	6.62517	51.147	8.72e-13	1.77e-11
240327	Gm4951	-1.82622	2.19274	51.0779	8.99e-13	1.82e-11
19317	Qk	-0.971221	8.82977	51.0721	9.02e-13	1.82e-11
227298	Retreg2	1.05763	6.58742	51.0718	9.02e-13	1.82e-11
16010	Igfbp4	1.0446	7.44823	51.0658	9.04e-13	1.83e-11
66277	Klf15	3.47411	1.45046	51.0354	9.19e-13	1.85e-11
72469	Plcd3	-1.03806	4.89943	51.0026	9.34e-13	1.88e-11
214048	Larp1b	-1.15794	4.20885	50.9138	9.77e-13	1.97e-11
51944	Knstrn	1.17003	5.12266	50.8733	9.98e-13	2.01e-11
13426	Dync1i1	-2.06923	1.68941	50.7514	1.06e-12	2.14e-11
15511	Hspa1b	1.40289	4.09644	50.7213	1.08e-12	2.17e-11
65112	Pmepa1	-0.951553	8.36027	50.6888	1.1e-12	2.2e-11
330677	Nctc1	-4.31332	-0.409909	50.5969	1.15e-12	2.3e-11
15930	Ido1	-2.78477	0.703022	50.5844	1.16e-12	2.32e-11
18407	Orm3	1.83614	3.07433	50.5767	1.16e-12	2.33e-11
21961	Tns1	-0.938893	7.99213	50.5578	1.19e-12	2.37e-11
223658	Mroh1	-0.978645	5.71741	50.5369	1.19e-12	2.38e-11
78334	Cdk19	1.0805	6.13741	50.4754	1.22e-12	2.44e-11
66815	Mcub	1.27817	4.49207	50.4933	1.23e-12	2.45e-11
93747	Echs1	1.04747	6.64214	50.3938	1.27e-12	2.54e-11
21973	Top2a	1.03812	7.47188	50.4301	1.28e-12	2.55e-11
12193	Zfp36l2	1.04255	7.7171	50.3791	1.28e-12	2.56e-11
17155	Man1a	1.4376	3.98803	50.3723	1.3e-12	2.58e-11
216864	Mgl2	1.38126	4.13933	50.3139	1.34e-12	2.66e-11
271711	Tmem169	1.62176	3.51599	50.2888	1.34e-12	2.67e-11
14467	Nipsnap2	-0.93048	6.61615	50.2771	1.35e-12	2.69e-11
241062	Pgap1	-1.3026	3.6134	50.2121	1.4e-12	2.77e-11
17540	Irag1	-2.78049	0.695072	50.2155	1.4e-12	2.78e-11
68177	Ebpl	1.4483	3.95235	50.1983	1.42e-12	2.81e-11
233424	Tmc3	-3.07978	0.391124	50.1023	1.48e-12	2.93e-11
71130	Sh2d6	-1.82543	2.1571	50.052	1.52e-12	3e-11
21652	Phf1	1.10978	5.68348	50.0633	1.52e-12	3.01e-11
110532	Adarb1	1.04284	6.64529	49.9935	1.56e-12	3.08e-11
227612	Tor4a	1.16278	5.08659	50.0008	1.56e-12	3.08e-11
209176	Ido2	2.73675	1.92183	49.9975	1.56e-12	3.08e-11
11674	Aldoa	-1.05031	10.9644	49.9866	1.57e-12	3.09e-11
71966	Nkiras2	-1.32877	3.50194	49.915	1.62e-12	3.2e-11
15374	Jpt1	-0.917933	6.98126	49.911	1.63e-12	3.21e-11
16644	Kng1	3.6679	1.323	49.932	1.63e-12	3.21e-11
107272	Psat1	-0.91809	6.96344	49.8859	1.65e-12	3.25e-11
100038718	Gm10494	-2.28443	1.32683	49.8781	1.66e-12	3.26e-11
74127	Krt80	-1.20944	3.95748	49.862	1.67e-12	3.28e-11
83397	Akap12	1.391	4.09175	49.8574	1.69e-12	3.31e-11
211612	Ptchd1	8.95167	0.50029	49.8267	1.7e-12	3.34e-11
228859	Fitm2	-1.07713	4.56457	49.8118	1.71e-12	3.36e-11
75691	Anks6	1.62111	3.49565	49.7964	1.73e-12	3.38e-11
99138	Stard7	-0.922481	6.73653	49.7809	1.74e-12	3.41e-11
79221	Hdac9	-2.73846	0.72729	49.7175	1.8e-12	3.52e-11
66528	Smim5	-1.59331	2.6721	49.687	1.82e-12	3.57e-11
20742	Sptbn1	-0.955247	8.73513	49.6947	1.83e-12	3.57e-11
53614	Reck	1.27811	4.44244	49.6828	1.83e-12	3.57e-11
54673	Sh3glb1	-0.981907	9.45567	49.6692	1.84e-12	3.59e-11
100504265	Gm20139	-3.00457	0.445048	49.6558	1.85e-12	3.61e-11
72421	Ttc30b	1.52426	3.73063	49.6588	1.85e-12	3.61e-11
71761	Amdhd1	2.76352	1.88467	49.6294	1.88e-12	3.66e-11
14325	Ftl1	1.06308	8.49552	49.6072	1.9e-12	3.7e-11
223881	Rnd1	-1.42998	3.13622	49.5794	1.93e-12	3.74e-11
76915	Mnd1	1.68303	3.34736	49.5989	1.92e-12	3.74e-11
29816	Hip1r	-0.99088	5.3459	49.5476	1.96e-12	3.8e-11
195209	Zfp469	-1.07754	4.68757	50.9355	1.96e-12	3.81e-11
26380	Esrrb	-3.04842	0.399324	49.4254	2.08e-12	4.04e-11
20708	Serpinb6b	-1.44867	3.06681	49.3917	2.12e-12	4.11e-11
353025	Caps2	3.07035	1.63586	49.3094	2.21e-12	4.28e-11
100039239	Gm2115	1.25554	4.51623	49.3017	2.22e-12	4.3e-11
18576	Pde3b	1.21007	4.72216	49.2827	2.24e-12	4.33e-11
57138	Slc12a5	2.79155	1.8453	49.2112	2.33e-12	4.49e-11
18133	Ccn3	1.56961	3.59255	49.1834	2.39e-12	4.61e-11
71566	Clmp	1.10045	5.65597	49.1341	2.42e-12	4.66e-11
12293	Cacna2d1	-0.914076	7.54077	49.0946	2.47e-12	4.76e-11
12723	Clcn1	-3.20061	0.255644	48.9391	2.67e-12	5.14e-11
12283	Cab39	-0.914306	6.75087	48.9129	2.71e-12	5.21e-11
24051	Sgcb	-0.909652	7.36506	48.8788	2.75e-12	5.3e-11
74081	Cep350	-0.941737	6.11354	48.8632	2.84e-12	5.47e-11
268902	Robo2	-1.87802	1.98957	48.8172	2.86e-12	5.49e-11
68567	Cgref1	-1.39518	3.21955	48.8034	2.86e-12	5.49e-11
29811	Ndrg2	-0.94442	6.04209	48.7949	2.87e-12	5.51e-11
70433	Draxin	5.89693	0.683033	48.7696	2.91e-12	5.58e-11
217333	Trim47	-1.01793	4.8848	48.7523	2.94e-12	5.63e-11
231713	Naa25	-0.966531	5.6324	48.759	2.95e-12	5.65e-11
108000	Cenpf	1.09695	5.67872	48.9026	3e-12	5.73e-11
27404	Abca8b	-1.37321	3.28851	48.6754	3.05e-12	5.84e-11
66218	Ndufb9	-0.905044	7.08372	48.6324	3.12e-12	5.96e-11
102857	Slc6a8	-0.917466	6.54001	48.4973	3.34e-12	6.38e-11
100862305	NA	-1.78324	2.21736	49.003	3.37e-12	6.43e-11
76877	Rab36	1.61205	3.45697	48.4664	3.4e-12	6.48e-11
14107	Fat1	1.02714	7.8882	48.4709	3.41e-12	6.49e-11
29812	Ndrg3	1.01114	7.10994	48.4349	3.45e-12	6.57e-11
22213	Ube2g2	-0.909468	6.7365	48.3293	3.64e-12	6.93e-11
338467	Morc3	-0.934792	6.14692	48.3114	3.68e-12	6.99e-11
140742	Sesn1	1.03684	6.40028	48.2465	3.8e-12	7.22e-11
67103	Ptgr1	1.08734	5.68159	48.2179	3.86e-12	7.32e-11
56451	Suclg1	-0.910299	6.66542	48.1944	3.9e-12	7.4e-11
320398	Lrig3	1.07758	5.79481	48.1195	4.05e-12	7.69e-11
229615	Pias3	1.09048	5.60611	48.0179	4.27e-12	8.09e-11
77480	Kidins220	-0.9067	7.6887	47.986	4.34e-12	8.21e-11
12703	Socs1	1.32869	4.18396	47.9416	4.44e-12	8.4e-11
22402	Ccn4	-0.898796	7.22541	47.8629	4.62e-12	8.73e-11
18293	Ogdh	-0.914638	8.00732	47.8355	4.69e-12	8.85e-11
192897	Itgb4	2.23616	2.37473	47.8013	4.77e-12	9e-11
76969	Chst1	1.20547	4.64665	47.7957	4.78e-12	9.02e-11
67972	Atp2b1	-0.902734	6.78824	47.7496	4.9e-12	9.23e-11
269717	Orai2	1.05757	5.99883	47.7478	4.9e-12	9.23e-11
216440	Os9	1.02596	8.09753	47.7144	4.98e-12	9.38e-11
22142	Tuba1a	-0.962708	5.51358	47.6982	5.03e-12	9.45e-11
19703	Renbp	-1.07822	4.41531	47.6134	5.25e-12	9.86e-11
72281	Sh2d4a	-2.68681	0.714472	47.5343	5.46e-12	1.03e-10
226040	Tmem252	-8.6398	-1.31961	47.4277	5.77e-12	1.08e-10
60406	Sap30	-1.10271	4.27949	47.4157	5.8e-12	1.09e-10
23917	Impdh1	-0.899504	6.79309	47.4098	5.82e-12	1.09e-10
23797	Akt3	-0.976087	5.25398	47.3831	5.93e-12	1.11e-10
102103	Mtus1	-0.963439	5.43878	47.354	5.99e-12	1.12e-10
75991	Slain2	-0.896268	6.92155	47.3557	5.98e-12	1.12e-10
50781	Dkk3	1.0814	5.61657	47.3487	6.01e-12	1.12e-10
94044	Bcl2l13	-0.930231	6.05329	47.335	6.05e-12	1.13e-10
230661	Tesk2	1.2263	4.52183	47.3428	6.02e-12	1.13e-10
102334	Ankrd10	-0.892669	7.11945	47.3053	6.14e-12	1.15e-10
30940	Usp25	-0.950939	5.65312	47.2525	6.31e-12	1.18e-10
212679	Mars2	-1.4317	3.02227	47.2156	6.43e-12	1.2e-10
338349	Cntln	1.11257	5.22423	47.1763	6.56e-12	1.22e-10
77219	Ptgr2	-0.935118	5.92612	47.1449	6.66e-12	1.24e-10
13046	Celf1	-0.895245	7.45361	47.1493	6.65e-12	1.24e-10
21335	Tacc3	1.12397	5.09735	47.0879	6.86e-12	1.27e-10
21848	Trim24	1.06219	5.81184	46.9634	7.31e-12	1.36e-10
76509	Plet1	-2.73006	0.641207	46.8953	7.57e-12	1.4e-10
73834	Atp6v1d	-0.897229	6.71111	46.9072	7.52e-12	1.4e-10
15530	Hspg2	-0.999596	9.76971	48.8367	7.62e-12	1.41e-10
65106	Arl6ip5	-0.931065	8.80186	46.8738	7.65e-12	1.42e-10
16190	Il4ra	0.999891	7.59271	46.8682	7.67e-12	1.42e-10
14457	Gas7	1.29986	4.21957	46.8599	7.71e-12	1.42e-10
56046	Uqcc1	-0.935682	5.85699	46.8045	7.93e-12	1.46e-10
18005	Nek2	1.27252	4.29638	46.6919	8.39e-12	1.55e-10
66871	Cpne8	1.09426	5.35149	46.6684	8.54e-12	1.58e-10
17758	Map4	-0.922766	8.61134	46.6703	8.63e-12	1.59e-10
20810	Srm	1.01259	6.48058	46.5963	8.81e-12	1.62e-10
56386	B4galt6	-0.947949	5.58732	46.5863	8.86e-12	1.63e-10
11973	Atp6v1e1	-0.896209	6.6317	46.5494	9.03e-12	1.66e-10
234072	Adprhl1	-2.24799	1.2688	46.5337	9.1e-12	1.67e-10
76441	Daam2	-0.889359	6.86682	46.4772	9.37e-12	1.72e-10
240025	Dact2	2.12975	2.45763	46.4391	9.55e-12	1.75e-10
68770	Phtf2	-1.17648	3.92644	46.4072	9.71e-12	1.78e-10
320709	Tmem117	-1.75526	2.16702	46.3928	9.78e-12	1.79e-10
97863	Fam8a1	-0.990144	4.98961	46.7184	9.86e-12	1.81e-10
74013	Rftn2	-0.933101	5.82341	46.3504	9.99e-12	1.83e-10
14230	Fkbp10	1.01172	8.15331	46.3177	1.02e-11	1.86e-10
12176	Bnip3	-0.886262	7.36745	46.2968	1.03e-11	1.88e-10
66075	Chchd3	-0.901228	6.43996	46.2482	1.05e-11	1.92e-10
23962	Oasl2	-0.894576	7.82942	46.2292	1.06e-11	1.94e-10
20773	Sptlc2	0.995374	6.75843	46.2253	1.06e-11	1.94e-10
17984	Ndn	1.82839	2.90482	46.2248	1.07e-11	1.94e-10
68294	Mfsd10	1.17744	4.6703	46.1478	1.11e-11	2.02e-10
239405	Rspo2	5.03881	0.756975	46.194	1.11e-11	2.03e-10
107746	Rapgef1	-0.89383	7.83379	46.1325	1.12e-11	2.04e-10
217303	Cd300a	-2.82977	0.505665	46.1097	1.13e-11	2.05e-10
224617	Tbc1d24	-0.947522	5.50425	46.0959	1.14e-11	2.07e-10
11484	Aspa	-1.86478	1.91239	46.1821	1.14e-11	2.08e-10
103743	Tmem98	1.05867	5.70985	46.0638	1.16e-11	2.1e-10
14862	Gstm1	0.997334	7.83756	46.0371	1.17e-11	2.13e-10
68268	Zdhhc21	-0.939199	5.65466	46.0433	1.18e-11	2.14e-10
66197	Cks2	1.17684	4.66301	46.0015	1.19e-11	2.16e-10
15270	H2ax	1.11918	5.00551	46.0034	1.2e-11	2.17e-10
74959	Platr14	-1.57111	2.57957	45.9663	1.22e-11	2.2e-10
50772	Mapk6	-0.886967	7.63438	45.9549	1.22e-11	2.21e-10
320878	Mical2	-0.886414	6.77706	45.9383	1.23e-11	2.23e-10
73822	Mfsd12	-1.37535	3.14668	45.9105	1.25e-11	2.26e-10
64655	Mrps22	-1.02896	4.60877	45.9062	1.25e-11	2.26e-10
105847	Lmf2	0.984451	7.34997	45.8574	1.28e-11	2.32e-10
24132	Zfp53	1.2244	4.42868	45.7905	1.33e-11	2.4e-10
109006	Ciapin1	-0.979751	4.96852	45.7249	1.37e-11	2.48e-10
71564	Izumo4	1.84668	2.85067	45.7069	1.39e-11	2.5e-10
98496	Pid1	1.73521	3.05775	45.6865	1.4e-11	2.52e-10
20352	Sema4b	1.05936	5.63188	45.6758	1.41e-11	2.53e-10
66977	Nuf2	1.13272	4.86475	45.6811	1.41e-11	2.53e-10
13167	Dbi	-0.893788	6.48282	45.6595	1.42e-11	2.55e-10
70300	Fuz	1.29163	4.18725	45.6564	1.42e-11	2.55e-10
12368	Casp6	1.1387	4.83213	45.6641	1.43e-11	2.56e-10
16571	Kif4	1.17951	4.62752	45.669	1.43e-11	2.56e-10
114774	Pawr	3.70406	1.17356	45.6421	1.43e-11	2.57e-10
232078	Thnsl2	3.85845	1.1098	45.6209	1.45e-11	2.59e-10
109050	Inka2	-1.17133	3.90724	45.5901	1.47e-11	2.63e-10
75317	Parpbp	1.71425	3.09598	45.5814	1.48e-11	2.64e-10
246277	Csad	1.11377	5.00082	45.5661	1.49e-11	2.66e-10
234356	Csgalnact1	1.05924	5.61062	45.5447	1.51e-11	2.69e-10
22320	Vamp8	1.08548	5.2867	45.5339	1.52e-11	2.7e-10
229706	Slc6a17	-1.00638	4.73205	45.5	1.54e-11	2.74e-10
80909	Castor2	-0.984766	5.11329	46.5742	1.54e-11	2.74e-10
66694	Uqcrfs1	-0.891101	6.51169	45.5084	1.54e-11	2.74e-10
83554	Fstl3	-1.32989	3.28742	45.4931	1.55e-11	2.75e-10
100505050	NA	-0.949198	5.37595	45.4949	1.55e-11	2.75e-10
78244	Dnajc21	-0.933636	5.65186	45.472	1.56e-11	2.78e-10
22137	Ttk	1.20033	4.51451	45.4436	1.59e-11	2.82e-10
20761	Sprr2g	-4.27777	-0.543044	45.4142	1.61e-11	2.86e-10
60322	Chst7	1.62928	3.27541	45.3963	1.63e-11	2.88e-10
12934	Dpysl2	1.11939	4.93692	45.4502	1.63e-11	2.89e-10
17203	Mc5r	4.26897	0.947297	45.3827	1.64e-11	2.9e-10
28030	Gfm1	-0.907783	6.12946	45.3621	1.65e-11	2.93e-10
677289	Prr33	-1.22661	3.66962	45.3351	1.68e-11	2.97e-10
320799	Zhx3	-1.06913	4.69783	48.5767	1.68e-11	2.97e-10
11429	Aco2	-0.932831	9.27487	45.3125	1.7e-11	3e-10
14615	Gjc1	1.1408	4.78902	45.225	1.77e-11	3.13e-10
12457	Noct	-1.04835	4.43662	45.2125	1.79e-11	3.15e-10
67089	Psmc6	-0.881464	6.68632	45.135	1.86e-11	3.27e-10
353172	Gars	-0.883858	7.81572	45.1265	1.87e-11	3.29e-10
11421	Ace	1.46859	3.65689	45.0947	1.9e-11	3.34e-10
69987	Spaca9	5.00696	0.723545	45.0501	1.94e-11	3.41e-10
114301	Palmd	-2.04568	1.52564	45.0419	1.95e-11	3.42e-10
20937	Suv39h1	1.09005	5.153	44.93	2.06e-11	3.62e-10
230738	Zc3h12a	0.985313	6.62419	44.9248	2.07e-11	3.63e-10
66734	Map1lc3a	-0.88486	6.51237	44.851	2.15e-11	3.77e-10
67442	Retsat	1.09284	5.10647	44.7967	2.21e-11	3.87e-10
108013	Celf4	1.4546	3.67664	44.7131	2.35e-11	4.12e-10
20667	Sox12	1.07793	5.24219	44.6443	2.39e-11	4.18e-10
70693	Adgra3	0.972178	6.90005	44.608	2.43e-11	4.25e-10
14265	Fmr1	0.975505	6.77936	44.5883	2.45e-11	4.29e-10
102371	Myzap	-1.38832	3.03674	44.565	2.48e-11	4.34e-10
237082	Nxt2	1.32025	4.04642	44.5308	2.53e-11	4.42e-10
218138	Gmds	1.06	5.42433	44.5211	2.54e-11	4.43e-10
69747	Zswim7	1.40928	3.79475	44.5201	2.54e-11	4.43e-10
243078	Tecrl	-3.29248	0.054571	44.5081	2.56e-11	4.46e-10
20678	Sox5	1.86263	2.77235	44.5055	2.56e-11	4.46e-10
21819	Tg	-1.27992	3.41776	44.485	2.59e-11	4.51e-10
67803	Limd2	1.08055	5.18994	44.477	2.6e-11	4.52e-10
216161	Sbno2	0.970507	7.53476	44.4179	2.68e-11	4.66e-10
105988	Espl1	1.10575	4.93318	44.424	2.73e-11	4.74e-10
229841	Cenpe	1.09001	5.10871	44.5224	2.76e-11	4.8e-10
73102	Slc22a23	-1.21709	3.65507	44.3287	2.8e-11	4.86e-10
212307	Mapre2	1.04086	5.65262	44.3306	2.8e-11	4.86e-10
116872	Serpinb7	-4.67451	-0.740886	44.3148	2.82e-11	4.89e-10
100302688	Gm17455	-1.76359	2.05734	44.3145	2.82e-11	4.89e-10
66940	Shisa5	0.986068	8.13352	44.2067	2.99e-11	5.18e-10
68312	Gstm7	2.61883	1.8124	44.192	3e-11	5.2e-10
19165	Psen2	-1.00517	4.64301	44.1774	3.03e-11	5.23e-10
16548	Khk	1.26559	4.19445	44.1694	3.04e-11	5.25e-10
234582	Ccdc102a	1.00124	6.18752	44.1011	3.15e-11	5.44e-10
56496	Tspan6	1.00495	6.1267	44.0876	3.17e-11	5.47e-10
12684	Cideb	3.82223	1.0737	44.0843	3.17e-11	5.48e-10
11535	Adm	1.20144	4.41684	44.0784	3.18e-11	5.49e-10
218476	Gcnt4	-1.22558	3.60544	44.0474	3.24e-11	5.57e-10
58233	Dnaja4	-1.01397	4.57348	44.0284	3.27e-11	5.62e-10
260299	Cadm4	-2.15069	1.32183	43.9778	3.35e-11	5.76e-10
60411	Cenpk	2.42343	2.00537	43.9804	3.35e-11	5.76e-10
12305	Ddr1	-0.86265	7.22766	43.9439	3.41e-11	5.86e-10
223921	Aaas	1.02688	5.77289	43.9019	3.48e-11	5.98e-10
24100	Tpra1	1.07667	5.14832	43.8911	3.5e-11	6.01e-10
76205	Stard3nl	1.24874	4.22842	43.7923	3.69e-11	6.32e-10
12509	Cd59a	1.19322	4.43397	43.7876	3.69e-11	6.33e-10
18952	Septin4	-2.76822	0.490869	43.7619	3.74e-11	6.41e-10
319513	Pced1a	1.08873	5.00227	43.7212	3.82e-11	6.54e-10
19817	Rn7sk	1.81366	2.83974	43.9774	3.84e-11	6.56e-10
12306	Anxa2	1.05493	9.90894	43.6754	3.91e-11	6.69e-10
12393	Runx2	0.959345	6.96836	43.6709	3.92e-11	6.7e-10
668215	Hectd2os	-2.65532	0.613225	43.6587	3.95e-11	6.74e-10
17724	mt-Rnr1	-0.921415	9.41679	43.6492	3.96e-11	6.76e-10
22200	Uba3	-0.859088	7.15539	43.6491	3.96e-11	6.76e-10
217692	Sipa1l1	0.959402	7.39686	43.647	3.97e-11	6.76e-10
18438	P2rx4	0.992138	6.24508	43.6499	3.96e-11	6.76e-10
100503471	Gm15867	-1.42456	2.8782	43.6211	4.02e-11	6.84e-10
23794	Adamts5	-0.885099	6.252	43.6176	4.03e-11	6.85e-10
105000	Dnal1	-0.919294	5.56682	43.5944	4.08e-11	6.93e-10
14369	Fzd7	-0.894898	6.03332	43.5802	4.11e-11	6.98e-10
13010	Cst3	0.990729	8.48275	43.5444	4.2e-11	7.13e-10
12554	Cdh13	-0.859481	6.96587	43.4944	4.29e-11	7.27e-10
20892	Cenpx	1.23112	4.2831	43.6602	4.29e-11	7.27e-10
77634	Snapc3	-1.06234	4.25748	43.4462	4.4e-11	7.45e-10
15289	Hmgb1	0.999778	6.07945	43.4248	4.45e-11	7.53e-10
67177	Cdt1	1.07455	5.09776	43.3713	4.57e-11	7.73e-10
217166	Nr1d1	-0.912432	5.64556	43.3152	4.7e-11	7.95e-10
80286	Tusc3	0.975233	6.44686	43.2909	4.76e-11	8.05e-10
215690	Nav1	-0.855793	7.18975	43.2655	4.82e-11	8.15e-10
13476	Reep5	-0.867957	7.89137	43.2351	4.9e-11	8.27e-10
170439	Elovl6	0.985156	6.27021	43.2086	4.96e-11	8.38e-10
66274	Lyrm9	-1.4834	2.68971	43.176	5.05e-11	8.51e-10
319655	Podxl2	1.1905	4.40322	43.1589	5.09e-11	8.58e-10
66570	Cenpm	1.45677	3.58825	43.1521	5.11e-11	8.61e-10
17995	Ndufv1	-0.862518	6.68082	43.1249	5.18e-11	8.72e-10
14017	Evi2a	1.14681	4.60607	43.1084	5.23e-11	8.79e-10
19073	Srgn	1.88657	2.67344	43.1042	5.24e-11	8.8e-10
93871	Brwd1	-0.884647	6.14947	43.0847	5.29e-11	8.88e-10
67702	Rnf149	1.07092	5.08755	43.0294	5.44e-11	9.13e-10
54141	Spag5	1.09768	4.85721	43.0355	5.45e-11	9.14e-10
24070	Mpdu1	1.0639	5.15771	43.0058	5.51e-11	9.23e-10
67916	Plpp3	0.967242	8.0136	42.985	5.57e-11	9.33e-10
17472	Gbp4	-1.11852	3.98994	42.956	5.65e-11	9.46e-10
17948	Naip2	2.07998	2.38379	42.9383	5.7e-11	9.54e-10
108767	Pnrc1	0.953557	7.56665	42.9334	5.71e-11	9.55e-10
319581	Xkr5	1.73878	2.92348	42.9353	5.71e-11	9.55e-10
210293	Dock10	-2.50293	0.775956	42.8932	5.83e-11	9.74e-10
21937	Tnfrsf1a	0.956188	7.7308	42.8441	5.98e-11	9.98e-10
16008	Igfbp2	1.00416	5.91752	42.888	6.01e-11	1e-09
67282	Washc3	0.99601	6.01675	42.8248	6.04e-11	1.01e-09
319229	Sctr	-2.49041	0.789581	42.7903	6.15e-11	1.02e-09
74007	Btbd11	-1.14458	3.87375	42.7931	6.14e-11	1.02e-09
210582	Coq10a	-0.952985	4.91098	42.7458	6.29e-11	1.05e-09
22710	Zfp52	1.0568	5.19371	42.7235	6.36e-11	1.06e-09
71268	Lrrfip2	-0.902977	5.70253	42.663	6.56e-11	1.09e-09
109113	Uhrf2	0.95205	6.79158	42.6457	6.62e-11	1.1e-09
546643	Ly6a2	-3.75712	-0.341788	42.6321	6.66e-11	1.11e-09
27267	Cars	-0.918235	5.39149	42.5518	6.94e-11	1.15e-09
21416	Tcf7l2	0.994151	5.9863	42.5128	7.08e-11	1.17e-09
80904	Dtx3	0.949493	6.81428	42.487	7.2e-11	1.19e-09
16401	Itga4	-2.02773	1.45866	42.4566	7.29e-11	1.21e-09
16185	Il2rb	-1.90014	1.68469	42.4577	7.29e-11	1.21e-09
100342	Tent5b	-1.52533	2.5461	42.4435	7.34e-11	1.21e-09
217653	Mis18bp1	1.17838	4.40898	42.4523	7.31e-11	1.21e-09
101437	Dhx32	-0.932692	5.14009	42.38	7.58e-11	1.25e-09
208884	Zdhhc9	0.993626	5.96753	42.3645	7.64e-11	1.26e-09
353342	Peg13	1.12283	4.67269	42.3674	7.63e-11	1.26e-09
11639	Ak4	-1.307	3.20255	42.2608	8.06e-11	1.33e-09
243967	Ntn5	-1.99949	1.49798	42.2372	8.2e-11	1.35e-09
75019	Rnase10	2.54449	1.80173	42.1695	8.44e-11	1.39e-09
72275	2200002D01Rik	-2.12954	1.28592	42.1317	8.61e-11	1.42e-09
105727	Slc38a1	-0.884771	5.9538	42.1513	8.63e-11	1.42e-09
56464	Ctsf	1.01931	5.55319	42.1214	8.65e-11	1.42e-09
14622	Gjb5	-2.2721	1.07732	41.9589	9.4e-11	1.54e-09
100529079	5830418P13Rik	-3.39102	-0.0958803	41.931	9.54e-11	1.57e-09
16881	Lig1	1.08211	4.86063	41.9566	9.6e-11	1.57e-09
15904	Id4	8.70839	0.265425	41.9179	9.6e-11	1.57e-09
56524	Mpp6	-1.13349	3.87126	41.8835	9.77e-11	1.6e-09
54607	Socs6	-0.964745	4.74464	41.8201	1.01e-10	1.65e-09
667034	Pnp2	3.76433	1.01877	41.7786	1.03e-10	1.69e-09
66278	Smim20	-1.30754	3.17278	41.763	1.04e-10	1.7e-09
235472	Prtg	1.60184	3.15392	41.7539	1.04e-10	1.71e-09
66309	Tmem128	1.16886	4.39664	41.6588	1.1e-10	1.79e-09
12527	Cd9	0.971089	8.5914	41.6209	1.12e-10	1.82e-09
12519	Cd80	-1.09808	4.00513	41.6156	1.12e-10	1.83e-09
12931	Crlf1	0.943089	7.78411	41.6116	1.12e-10	1.83e-09
78910	Asb15	-3.89272	-0.468468	41.423	1.24e-10	2.01e-09
77987	Ascc3	-0.875368	6.01467	41.5083	1.23e-10	2.01e-09
20358	Sema6a	-0.838143	7.05208	41.4116	1.24e-10	2.02e-09
72415	Sgo1	1.2956	3.96098	41.4078	1.25e-10	2.03e-09
20528	Slc2a4	-1.86971	1.69828	41.377	1.27e-10	2.06e-09
211577	Mrgprf	1.18987	4.29646	41.3784	1.27e-10	2.07e-09
12974	Cs	-0.869599	8.5947	41.3132	1.31e-10	2.12e-09
320472	Ppm1e	-2.19134	1.16628	41.2918	1.36e-10	2.21e-09
18023	Nfe2l1	-0.871629	8.68337	41.2359	1.36e-10	2.21e-09
320244	Ttll5	-0.932442	4.96677	41.2279	1.37e-10	2.22e-09
17309	Mgat3	0.98172	5.91993	41.1634	1.41e-10	2.29e-09
71780	Isyna1	0.97154	6.07236	41.1387	1.43e-10	2.32e-09
209039	Tns2	0.942545	7.95479	41.1123	1.45e-10	2.35e-09
12567	Cdk4	0.9467	8.08232	41.1066	1.45e-10	2.35e-09
13543	Dvl2	0.991507	5.75402	41.0422	1.5e-10	2.43e-09
66859	Slc16a9	2.25999	2.07197	41.0405	1.5e-10	2.43e-09
12606	Cebpa	1.012	5.44873	41.0256	1.51e-10	2.45e-09
57357	Srd5a3	1.12789	4.54391	40.9877	1.54e-10	2.49e-09
76893	Cers2	0.928483	7.49114	40.9415	1.58e-10	2.55e-09
12021	Bard1	1.32393	3.84903	40.8777	1.63e-10	2.63e-09
13601	Ecm1	0.984003	9.15966	40.8409	1.66e-10	2.68e-09
14790	Grcc10	0.973547	5.97232	40.8148	1.69e-10	2.72e-09
20971	Sdc4	0.955374	8.44974	40.7844	1.71e-10	2.76e-09
12972	Cryz	0.967464	6.05755	40.7526	1.74e-10	2.8e-09
224024	Scarf2	0.937166	6.56905	40.7228	1.77e-10	2.84e-09
68910	Zfp467	1.76308	2.77491	40.7121	1.78e-10	2.86e-09
19746	Rhd	-2.5292	0.654734	40.6904	1.8e-10	2.89e-09
56530	Cnpy2	0.9524	6.28911	40.664	1.82e-10	2.92e-09
212974	Pgghg	1.00291	5.51054	40.6586	1.83e-10	2.93e-09
21886	Tle2	1.02478	5.23446	40.6302	1.85e-10	2.97e-09
66151	Prr13	0.953787	6.25923	40.626	1.86e-10	2.98e-09
29819	Stau2	-0.977254	4.56178	40.615	1.87e-10	2.99e-09
68929	Mospd3	1.0262	5.21258	40.5939	1.89e-10	3.02e-09
50754	Fbxw7	-0.980333	4.53731	40.5699	1.91e-10	3.06e-09
232539	Klhl42	1.05736	4.88877	40.5706	1.91e-10	3.06e-09
18186	Nrp1	0.919416	7.12907	40.558	1.92e-10	3.07e-09
434128	Pnmal2	-0.867189	5.97127	40.5271	1.95e-10	3.12e-09
102075	Plekhg4	1.25909	4.02086	40.4434	2.04e-10	3.25e-09
26896	Med14	-0.853706	6.24967	40.4453	2.05e-10	3.27e-09
68202	Ndufa5	-0.921711	4.99497	40.4282	2.06e-10	3.28e-09
67849	Cdca5	1.46913	3.4091	40.42	2.06e-10	3.29e-09
50524	Sall2	1.02761	5.16643	40.402	2.08e-10	3.31e-09
12449	Ccnf	1.05249	4.90601	40.4031	2.08e-10	3.31e-09
243312	Elfn1	3.90135	0.897981	40.3781	2.11e-10	3.35e-09
11307	Abcg1	-1.50208	2.51114	40.3487	2.14e-10	3.4e-09
17158	Man2a1	0.921595	7.51463	40.3464	2.14e-10	3.4e-09
76294	Asb5	-0.839852	7.91553	40.3113	2.18e-10	3.46e-09
69263	Rfc3	1.09105	4.67746	40.2667	2.23e-10	3.54e-09
67063	Pgap4	-1.25998	3.26524	40.2171	2.29e-10	3.63e-09
382864	Colq	-1.46804	2.59492	40.2061	2.3e-10	3.65e-09
58207	Slc43a3	0.997921	5.49088	40.1892	2.32e-10	3.68e-09
14561	Gdf11	-1.29246	3.14267	40.2122	2.33e-10	3.69e-09
106795	Tcf19	1.06352	4.81643	40.1222	2.4e-10	3.8e-09
621976	Tmem170b	-1.01925	4.27322	40.1161	2.41e-10	3.81e-09
56376	Pdlim5	-0.824834	7.17683	40.091	2.44e-10	3.86e-09
20166	Rtkn	0.959084	6.05607	40.0918	2.44e-10	3.86e-09
13390	Dlx1	2.18733	2.12179	40.0587	2.48e-10	3.92e-09
218100	Zfp322a	-0.900695	5.24795	40.0423	2.5e-10	3.95e-09
17909	Myo10	-0.861613	8.74843	40.0465	2.53e-10	3.98e-09
67138	Herc6	-0.971984	4.55077	40.0193	2.53e-10	3.99e-09
381922	Cdiptos	4.114	0.798112	40.0105	2.55e-10	4.01e-09
230761	Zfp362	0.972951	5.81583	39.9435	2.63e-10	4.14e-09
16319	Incenp	0.985494	5.62701	39.9404	2.64e-10	4.15e-09
104799	Vipas39	0.986139	5.61667	39.9371	2.64e-10	4.15e-09
74229	Paqr8	-1.54232	2.38736	39.9066	2.68e-10	4.22e-09
227937	Pkp4	-0.925544	4.8791	39.9061	2.7e-10	4.24e-09
109264	Me3	-1.86943	1.63525	39.8905	2.71e-10	4.25e-09
329659	E130311K13Rik	1.38312	3.61344	39.8434	2.77e-10	4.35e-09
14115	Fbln2	0.974164	9.23599	39.8345	2.79e-10	4.36e-09
68048	Aen	-0.937948	4.77856	39.8341	2.81e-10	4.4e-09
229474	Fhdc1	1.76808	2.7248	39.8268	2.81e-10	4.4e-09
27999	Fam3c	0.976925	5.72866	39.7986	2.84e-10	4.44e-09
70223	Nars	-0.829865	7.74729	39.767	2.88e-10	4.5e-09
243529	H1f10	1.07962	4.69915	39.7685	2.88e-10	4.5e-09
242669	Azin2	0.989265	5.52911	39.7303	2.94e-10	4.59e-09
16580	Kifc5b	1.3813	3.61191	39.7253	2.95e-10	4.6e-09
20354	Sema4d	-1.16764	3.60062	39.7179	2.96e-10	4.61e-09
56752	Aldh9a1	0.986189	5.56745	39.695	2.99e-10	4.66e-09
72117	Naa50	-0.831953	7.86687	39.6576	3.05e-10	4.75e-09
240283	Dmxl1	-0.877864	5.56867	39.6136	3.12e-10	4.85e-09
16480	Jup	-0.820408	7.05272	39.6135	3.12e-10	4.85e-09
22059	Trp53	0.915195	7.6895	39.5686	3.19e-10	4.96e-09
50492	Thop1	-0.836516	6.42443	39.5434	3.23e-10	5.02e-09
68428	Steap3	0.911249	6.90924	39.5434	3.23e-10	5.02e-09
213417	Klhdc8a	1.00035	5.34104	39.5031	3.3e-10	5.12e-09
17428	Mnt	0.947597	6.12139	39.4996	3.31e-10	5.13e-09
79201	Tnfrsf23	-0.873832	5.62353	39.4865	3.33e-10	5.16e-09
67220	Plekho1	-0.861699	5.86647	39.4747	3.35e-10	5.19e-09
232441	Rerg	1.25265	3.99272	39.5258	3.37e-10	5.22e-09
235435	Lctl	-2.66596	0.442986	39.431	3.42e-10	5.3e-09
21987	Tpd52l1	-1.49679	2.4815	39.413	3.46e-10	5.35e-09
74996	Usp47	-0.821762	7.49957	39.4033	3.47e-10	5.37e-09
14766	Adgrg1	-0.819152	7.28656	39.4018	3.48e-10	5.37e-09
13559	E2f5	1.10329	4.54394	39.3752	3.52e-10	5.44e-09
78335	2810030D12Rik	-2.91995	0.190375	39.3633	3.54e-10	5.47e-09
69064	Fuom	1.535	3.17935	39.2613	3.73e-10	5.76e-09
328801	Zfp414	1.02544	5.0173	39.2625	3.75e-10	5.78e-09
18035	Nfkbia	0.929782	6.36916	39.2494	3.76e-10	5.79e-09
23999	Twf2	-0.865054	5.73923	39.1915	3.87e-10	5.96e-09
14282	Fosb	2.16823	2.10393	39.1624	3.93e-10	6.05e-09
20405	Sh3gl1	0.906909	6.89021	39.1524	3.95e-10	6.07e-09
69863	Ttc39b	-0.823439	6.65182	39.0857	4.1e-10	6.3e-09
60597	Mapk8ip2	8.61119	0.175111	39.0788	4.1e-10	6.3e-09
12908	Crat	-0.823843	6.6298	39.0707	4.12e-10	6.32e-09
74104	Abcb6	-0.892171	5.21403	39.0645	4.13e-10	6.34e-09
14118	Fbn1	-0.858103	8.95333	39.0637	4.25e-10	6.51e-09
211147	Marchf11	1.45927	3.35131	38.9138	4.46e-10	6.84e-09
13008	Csrp2	0.944884	6.02341	38.8549	4.6e-10	7.05e-09
19099	Mapk8ip1	0.965676	5.70606	38.8381	4.64e-10	7.1e-09
71665	Fuca1	0.95255	5.90383	38.8337	4.65e-10	7.11e-09
68743	Anln	0.919563	6.4542	38.8127	4.76e-10	7.29e-09
18858	Pmp22	0.93273	8.53064	38.7657	4.81e-10	7.36e-09
14231	Fkbp7	0.958429	5.79801	38.7544	4.84e-10	7.4e-09
72392	Tmem175	0.971925	5.58726	38.7322	4.9e-10	7.48e-09
17754	Map1a	-0.827084	6.43928	38.6809	5.05e-10	7.71e-09
225995	D030056L22Rik	1.17235	4.20429	38.6648	5.07e-10	7.73e-09
18028	Nfib	0.911083	7.92653	38.6479	5.11e-10	7.79e-09
71703	Armcx3	-0.900346	5.01436	38.6184	5.19e-10	7.91e-09
15476	Hs3st1	1.46694	3.31701	38.634	5.23e-10	7.96e-09
232934	Mypop	1.14542	4.29271	38.5675	5.33e-10	8.11e-09
78658	Ncapd3	1.00087	5.1738	38.5288	5.43e-10	8.26e-09
12125	Bcl2l11	0.98535	5.36029	38.5267	5.44e-10	8.27e-09
21881	Tkt	0.979618	5.4299	38.5194	5.46e-10	8.3e-09
13709	Elf1	0.973138	5.5236	38.5122	5.48e-10	8.32e-09
18220	Nucb1	0.916899	8.16396	38.5052	5.5e-10	8.35e-09
75796	Cdyl2	-1.97849	1.37919	38.4199	5.75e-10	8.71e-09
232341	Wnk1	-0.849312	8.89591	38.4301	5.75e-10	8.71e-09
74747	Ddit4	0.960406	5.68992	38.3692	5.9e-10	8.93e-09
76798	Srrm4os	-3.64617	-0.425215	38.2939	6.13e-10	9.28e-09
20296	Ccl2	1.00329	5.10568	38.27	6.23e-10	9.43e-09
67048	Vma21	-0.810266	6.84254	38.2534	6.26e-10	9.46e-09
246228	Vwa1	0.953553	5.76651	38.2282	6.37e-10	9.63e-09
14739	S1pr2	1.0188	4.92419	38.1794	6.5e-10	9.82e-09
12314	Calm2	0.922541	8.45812	38.1741	6.52e-10	9.84e-09
66689	Klhl28	-1.48785	2.46989	38.4712	6.6e-10	9.95e-09
69550	Bst2	-0.811747	7.70726	38.0855	6.82e-10	1.03e-08
17289	Mertk	1.29512	3.77738	38.0618	6.9e-10	1.04e-08
12479	Cd1d1	1.84848	2.50711	38.0673	6.88e-10	1.04e-08
20603	Sms	-0.853742	5.72144	38.0511	6.94e-10	1.05e-08
26878	B3galt2	-2.58335	0.481531	38.0198	7.05e-10	1.06e-08
18607	Pdpk1	-0.831123	6.18612	37.9949	7.14e-10	1.07e-08
18830	Pltp	0.898128	6.672	37.9157	7.44e-10	1.12e-08
381306	BC055324	1.43999	3.34406	37.8976	7.51e-10	1.13e-08
74732	Stx11	-1.04844	4.01112	37.8762	7.59e-10	1.14e-08
94220	Cnnm4	-0.949287	4.53199	37.8712	7.61e-10	1.14e-08
20419	Shcbp1	1.34453	3.61098	37.8655	7.63e-10	1.14e-08
11636	Ak1	-0.803711	7.31924	37.8409	7.73e-10	1.16e-08
14234	Foxc2	1.03942	4.76111	37.8199	7.81e-10	1.17e-08
11622	Ahr	0.905521	6.47306	37.8006	7.89e-10	1.18e-08
17215	Mcm3	0.968781	5.44346	37.8109	7.85e-10	1.18e-08
20947	Swap70	0.969773	5.42855	37.7969	7.9e-10	1.18e-08
75210	Prr3	1.00788	4.98027	37.8	7.89e-10	1.18e-08
57869	Adck2	1.0503	4.69865	37.807	7.86e-10	1.18e-08
74165	Fbxl22	-1.44663	2.53596	37.7853	7.95e-10	1.19e-08
170731	Mfn2	-0.818796	6.41161	37.7696	8.02e-10	1.2e-08
66878	Riok3	-0.801713	7.05369	37.7643	8.04e-10	1.2e-08
19205	Ptbp1	0.900895	7.96063	37.7563	8.07e-10	1.2e-08
214424	Parp16	1.18507	4.10929	37.767	8.03e-10	1.2e-08
20502	Slc16a2	-1.58495	2.17891	37.7431	8.13e-10	1.21e-08
170716	Cyp4f13	1.40311	3.43513	37.7471	8.11e-10	1.21e-08
50876	Tmod2	2.66433	1.51026	37.7469	8.11e-10	1.21e-08
329872	Frem1	-1.74907	1.77882	37.6852	8.37e-10	1.24e-08
16007	Ccn1	0.897199	7.87501	37.6749	8.41e-10	1.25e-08
67203	Nde1	0.915237	6.27181	37.674	8.42e-10	1.25e-08
69884	2010300F17Rik	-2.7077	0.331266	37.6331	8.6e-10	1.27e-08
70207	Taco1	-1.13267	3.62501	37.6522	8.54e-10	1.27e-08
72114	Zbed3	0.972138	5.37305	37.6484	8.53e-10	1.27e-08
381822	Lockd	2.38468	1.76792	37.627	8.62e-10	1.28e-08
55985	Cxcl13	-1.80563	1.65809	37.6139	8.68e-10	1.29e-08
546726	Cyp26c1	-3.31176	-0.202213	37.5925	8.78e-10	1.3e-08
70892	Ttll7	-0.893161	4.94574	37.5589	8.95e-10	1.32e-08
72401	Slc43a1	1.18215	4.10668	37.5526	8.96e-10	1.32e-08
170758	Rac3	1.5057	3.15324	37.5392	9.02e-10	1.33e-08
207911	Mchr1	1.71974	2.69924	37.5232	9.1e-10	1.34e-08
26912	Gcat	1.55021	3.04364	37.4996	9.21e-10	1.36e-08
17977	Ncoa1	-0.86861	5.3111	37.4706	9.34e-10	1.38e-08
214791	Sertad4	-0.799062	7.24813	37.4627	9.38e-10	1.38e-08
13518	Dst	-0.837268	8.84128	37.4677	9.4e-10	1.39e-08
331474	Rtl5	1.81868	2.52559	37.4486	9.45e-10	1.39e-08
237711	Eml6	-1.656	1.97865	37.3645	9.87e-10	1.45e-08
17536	Meis2	0.95417	5.57525	37.3723	9.83e-10	1.45e-08
67856	Echdc3	1.55124	3.03135	37.3238	1.01e-09	1.48e-08
100504663	Atg14	1.07694	4.51414	37.3127	1.01e-09	1.49e-08
14718	Got1	-0.8402	5.83043	37.2939	1.02e-09	1.5e-08
67866	Wfdc1	-5.00277	-1.05642	37.297	1.03e-09	1.52e-08
217262	Abca9	1.69526	2.73259	37.2816	1.04e-09	1.52e-08
73873	Fam161a	2.11115	2.08811	37.2725	1.03e-09	1.52e-08
269016	Sh3rf2	-1.50519	2.35416	37.2527	1.04e-09	1.53e-08
225152	Gjd4	-3.21332	-0.1312	37.247	1.05e-09	1.54e-08
67846	Tmem39a	0.92549	5.98957	37.2267	1.06e-09	1.55e-08
231832	Tmem184a	-3.1059	-0.0424731	37.2169	1.07e-09	1.56e-08
66966	Trit1	-0.901643	4.82546	37.207	1.07e-09	1.56e-08
106042	Prickle1	0.935122	5.83788	37.2063	1.07e-09	1.56e-08
13867	Erbb3	-2.90669	4.47403	149.929	1.1e-09	1.61e-08
75423	Arl5a	-0.825351	6.11322	37.1479	1.1e-09	1.61e-08
11992	Auh	1.05865	4.5976	37.1509	1.1e-09	1.61e-08
11951	Atp5g1	-0.803104	6.63142	37.0605	1.15e-09	1.68e-08
74239	Iqce	1.03446	4.72437	37.0635	1.15e-09	1.68e-08
72754	Arhgef10l	-0.826539	6.06221	37.0516	1.16e-09	1.69e-08
19106	Eif2ak2	-0.800909	6.71662	37.0562	1.16e-09	1.69e-08
77569	Limch1	-1.93703	1.3901	37.0356	1.17e-09	1.7e-08
12418	Cbx4	0.920454	6.03223	37.0369	1.17e-09	1.7e-08
16477	Junb	0.943403	9.39165	37.0384	1.17e-09	1.7e-08
68528	Smim6	-2.18851	0.996914	37.0126	1.18e-09	1.72e-08
69185	Dtwd1	1.09739	4.38266	36.9753	1.2e-09	1.75e-08
75111	4930512H18Rik	-2.31068	0.795138	36.9438	1.22e-09	1.78e-08
109979	Art3	-1.87876	1.48871	36.9415	1.23e-09	1.78e-08
22156	Tuft1	-1.44143	2.50651	36.9229	1.24e-09	1.79e-08
66616	Snx9	0.875496	7.24169	36.9116	1.24e-09	1.8e-08
230815	Man1c1	0.882258	7.69848	36.916	1.24e-09	1.8e-08
237928	Phospho1	-1.69428	1.8642	36.9135	1.26e-09	1.82e-08
226251	Ablim1	-0.825273	8.66155	36.8695	1.27e-09	1.84e-08
70472	Atad2	0.925525	5.92164	36.8867	1.27e-09	1.84e-08
19325	Rab10	-0.815986	8.3467	36.8584	1.28e-09	1.85e-08
69603	2310020H05Rik	-2.63236	0.380462	36.8498	1.28e-09	1.86e-08
66641	Sike1	-0.882894	4.97067	36.8206	1.3e-09	1.88e-08
56742	Psrc1	1.13492	4.22211	36.7555	1.35e-09	1.95e-08
14430	Galt	1.74042	2.6222	36.7237	1.37e-09	1.98e-08
12224	Klf5	-0.805116	6.46681	36.6863	1.4e-09	2.01e-08
21425	Tfeb	-0.920434	4.63481	36.6715	1.41e-09	2.03e-08
239706	Mettl22	-1.08391	3.77915	36.6225	1.44e-09	2.08e-08
11845	Arf6	0.875933	7.55977	36.6208	1.44e-09	2.08e-08
13866	Erbb2	-0.827761	5.92632	36.5819	1.47e-09	2.12e-08
107239	Carns1	-1.01112	4.10059	36.5415	1.51e-09	2.17e-08
12532	Cdc25c	1.58112	2.91954	36.5067	1.53e-09	2.2e-08
17127	Smad3	-0.791399	6.86459	36.4679	1.56e-09	2.24e-08
14176	Fgf5	-3.08468	-0.05265	36.4477	1.58e-09	2.26e-08
18195	Nsf	0.907616	6.12354	36.4534	1.57e-09	2.26e-08
227723	Prrc2b	-0.822208	8.69902	36.4706	1.58e-09	2.27e-08
100124675	Trbv13-2	3.2315	1.0745	36.4358	1.59e-09	2.28e-08
268970	Arhgap28	-0.796498	6.62619	36.4178	1.6e-09	2.3e-08
11566	Adss	0.879756	6.6254	36.3519	1.66e-09	2.37e-08
217893	Pacs2	-0.809534	8.3105	36.3493	1.66e-09	2.38e-08
26379	Esrra	-0.910247	4.67959	36.3231	1.68e-09	2.41e-08
381308	Ifi211	-0.939024	4.47092	36.3152	1.69e-09	2.42e-08
23943	Esyt1	-0.785669	7.10092	36.2708	1.73e-09	2.47e-08
30795	Fkbp3	-0.838926	5.62025	36.2648	1.73e-09	2.48e-08
21827	Thbs3	1.11811	4.25178	36.2567	1.74e-09	2.48e-08
17476	Mpeg1	-4.04052	-0.723914	36.2555	1.74e-09	2.49e-08
71934	Car13	0.868215	7.34559	36.2436	1.75e-09	2.5e-08
30933	Tor2a	0.985143	4.97306	36.195	1.8e-09	2.56e-08
13669	Eif3a	-0.813551	8.51371	36.1813	1.83e-09	2.6e-08
14151	Fech	-0.786187	7.30379	36.1652	1.82e-09	2.6e-08
77976	Nuak1	-0.785838	6.95602	36.0815	1.93e-09	2.75e-08
70024	Mcm10	1.42085	3.2869	36.0526	1.93e-09	2.75e-08
243547	Grip2	-3.18046	-0.154878	36.0164	1.97e-09	2.8e-08
117198	Ivns1abp	-0.832013	9.17943	36.003	1.98e-09	2.81e-08
19261	Sirpa	0.999831	4.83399	36.0055	1.98e-09	2.81e-08
20750	Spp1	1.01002	11.1494	36.0092	1.98e-09	2.81e-08
13180	Pcbd1	-2.80832	0.169406	36.0055	2.01e-09	2.85e-08
15461	Hras	-0.859118	5.18795	35.9729	2.01e-09	2.85e-08
67273	Ndufa10	-0.789696	6.6998	35.9528	2.03e-09	2.88e-08
229521	Syt11	1.23764	3.831	35.9542	2.03e-09	2.88e-08
233733	Galnt18	-1.17848	3.32414	35.9066	2.08e-09	2.95e-08
244418	Prag1	-0.913129	4.62075	35.9118	2.08e-09	2.95e-08
194231	Cnksr1	-2.31167	0.743845	35.8914	2.1e-09	2.97e-08
72080	Sapcd2	1.70969	2.63386	35.876	2.12e-09	2.99e-08
230971	Megf6	1.44751	3.20427	35.8655	2.13e-09	3.01e-08
229227	4932438A13Rik	-0.805348	6.25708	35.8629	2.14e-09	3.02e-08
67484	Eepd1	-1.11183	3.60064	35.8506	2.14e-09	3.03e-08
59093	Pcbp3	1.1151	4.23604	35.8224	2.17e-09	3.07e-08
27008	Micall1	-0.839641	5.51124	35.835	2.23e-09	3.15e-08
52466	Slc46a1	1.12432	4.19938	35.764	2.24e-09	3.16e-08
67264	Ndufb8	-0.795406	6.46136	35.7543	2.25e-09	3.17e-08
57752	Tacc2	-0.846799	5.35378	35.7548	2.26e-09	3.18e-08
56520	Nme4	1.02141	4.68304	35.737	2.28e-09	3.21e-08
55991	Panx1	-0.938253	4.422	35.6947	2.32e-09	3.27e-08
244666	Sprtn	-1.0641	3.81772	35.7542	2.41e-09	3.38e-08
18569	Pdcd4	0.944256	5.36567	35.6284	2.4e-09	3.38e-08
21676	Tead1	-0.790483	7.90656	35.5667	2.49e-09	3.49e-08
212898	Dse	0.893361	6.1579	35.5324	2.52e-09	3.54e-08
83383	Tfap4	1.18314	3.98219	35.5338	2.52e-09	3.54e-08
223775	Pim3	0.929599	5.55751	35.5208	2.54e-09	3.56e-08
103268	Cep57l1	1.32762	3.51593	35.5138	2.55e-09	3.57e-08
213211	Rnf26	0.935431	5.45971	35.5069	2.56e-09	3.58e-08
14998	H2-DMa	1.53987	2.95349	35.4921	2.58e-09	3.61e-08
232440	H2aj	1.04976	4.50134	35.4513	2.65e-09	3.7e-08
17939	Naga	0.886082	6.26413	35.4253	2.67e-09	3.73e-08
100039707	Mthfsl	1.85438	2.36845	35.4245	2.67e-09	3.73e-08
14466	Gba	0.871407	6.52653	35.3775	2.73e-09	3.82e-08
67154	Mtdh	-0.790109	7.98146	35.3558	2.76e-09	3.86e-08
209540	Rtl9	1.95534	2.21159	35.3354	2.79e-09	3.9e-08
116914	Slc19a2	1.05185	4.47831	35.3221	2.81e-09	3.92e-08
319586	Celf5	1.76046	2.51653	35.3179	2.82e-09	3.93e-08
270110	Irf2bp2	0.89777	6.01524	35.283	2.87e-09	4e-08
338372	Map3k9	-1.96161	1.27101	35.256	2.91e-09	4.05e-08
20460	Stil	1.29563	3.59896	35.2674	2.92e-09	4.06e-08
15042	H2-T24	-2.03191	1.15778	35.2264	2.95e-09	4.11e-08
17684	Cited2	0.888629	8.60167	35.2124	2.97e-09	4.13e-08
236643	Sytl5	-2.15354	0.964605	35.2043	2.99e-09	4.15e-08
214150	Ago3	-1.21941	3.11812	35.2165	3.01e-09	4.19e-08
52348	Vps37a	-0.795393	6.30745	35.1516	3.07e-09	4.26e-08
66119	Tomm6	0.879239	6.33881	35.1946	3.08e-09	4.27e-08
56526	Septin6	0.996256	4.77287	35.1082	3.14e-09	4.35e-08
239217	Kctd12	1.62991	2.74316	35.1026	3.15e-09	4.36e-08
78754	Galnt15	-2.69675	0.243715	35.106	3.18e-09	4.41e-08
93884	Pcdhb13	4.69697	0.42778	35.0807	3.18e-09	4.41e-08
15478	Hs3st3a1	1.73917	2.54013	35.0666	3.21e-09	4.44e-08
68014	Zwilch	1.29004	3.60154	35.0445	3.24e-09	4.48e-08
26970	Pla2g2e	-2.04122	1.13601	35.0404	3.25e-09	4.49e-08
270076	Gcdh	-0.8383	5.3534	35.0129	3.29e-09	4.55e-08
208795	Tmem63a	0.859491	6.70283	34.9873	3.34e-09	4.61e-08
107375	Slc25a45	1.33981	3.45032	35.0162	3.37e-09	4.65e-08
276950	Slfn8	-2.00024	1.1963	34.9633	3.38e-09	4.66e-08
15213	Hey1	-1.62103	1.93495	34.9563	3.39e-09	4.68e-08
108014	Srsf9	0.931107	5.40966	34.9436	3.41e-09	4.71e-08
100503152	Gm19578	-1.72408	1.69658	34.9316	3.44e-09	4.73e-08
13844	Ephb2	-0.831948	5.44705	34.9308	3.44e-09	4.73e-08
231290	Slc10a4	-2.7636	0.169056	34.9172	3.46e-09	4.76e-08
93692	Glrx	0.883208	6.20418	34.9474	3.47e-09	4.77e-08
11550	Adra1d	1.17776	3.96102	34.9029	3.49e-09	4.79e-08
102595	Plekho2	0.894615	5.97841	34.8874	3.51e-09	4.83e-08
70314	Rabep2	1.03949	4.5065	34.8834	3.52e-09	4.84e-08
330863	Trim67	-3.41578	-0.397182	34.8679	3.55e-09	4.87e-08
13132	Dab2	0.872548	8.25489	34.865	3.55e-09	4.88e-08
19342	Rab4b	0.947707	5.17689	34.8319	3.64e-09	5e-08
13014	Cstb	0.868726	6.43119	34.81	3.66e-09	5.01e-08
66701	Spryd4	-0.988571	4.09148	34.7274	3.81e-09	5.23e-08
110695	Aldh7a1	0.95919	5.01761	34.7116	3.85e-09	5.27e-08
217578	Baz1a	-0.880128	4.76268	34.721	3.86e-09	5.28e-08
108052	Slc14a1	1.67286	2.63903	34.6888	3.89e-09	5.32e-08
74194	Rnd3	0.846623	7.06322	34.6751	3.92e-09	5.36e-08
217124	Ppp1r9b	0.849398	7.46713	34.6585	3.95e-09	5.4e-08
72315	Ccdc74a	2.31376	1.7027	34.6343	4e-09	5.47e-08
21417	Zeb1	-0.771609	7.48775	34.5912	4.09e-09	5.58e-08
83797	Smarcd1	0.891072	5.96499	34.568	4.14e-09	5.65e-08
56233	Hdac7	0.848335	6.87959	34.5171	4.25e-09	5.8e-08
71998	Slc25a35	1.29674	3.54523	34.5064	4.27e-09	5.82e-08
22390	Wee1	1.02633	4.54315	34.4861	4.32e-09	5.88e-08
26357	Abcg2	-0.820708	5.57158	34.4511	4.4e-09	5.99e-08
209446	Tfe3	0.866282	6.38707	34.4494	4.4e-09	5.99e-08
50720	Sacs	-3.65071	-0.576393	34.4324	4.47e-09	6.08e-08
17306	Sypl2	-3.19574	-0.240659	34.4028	4.51e-09	6.13e-08
[truncated: 3,359 more rows]
