# Supplementary material for: Regulation of the Wnt signaling pathway during myogenesis by the mammalian SWI/SNF ATPase BRG1
Source: Front Cell Dev Biol. 2023 Jul 7;11:1160227. doi: 10.3389/fcell.2023.1160227 (PMC10360407; doi:10.3389/fcell.2023.1160227)
Supplement: Supplementary file 4 [file Table1.XLSX]

## Sheet: Supplementary table 1
	SUPPLEMENTAL TABLE 1 - PRIMER SEQUENCES
	qRT-PCR Target	Forward Primer	Reverse Primer
	Wnt9a	CGCCTACTTCGGGCTAACAGGCAGT	GCCTCCACCAGTGTCTCGGCCACAC
	Wnt10a	GATCTTCAGCCGAGGTTTTCGAGAGA	CTGCAAGCGGTGCAGCTTCCGAC
	Fzd2	GAGTGGGGGGCGGCGGCCAGCATG	GTGGCCAAGAAGGTTGGGCATGATG
	Fzd4	CTCCAGCCAGCTGCAGTTCTTCCTTTG	GGTCCTTCCATGCACATGTGGTTGTG
	sFRP1	GCCTCTAAGCCCCAAGGTACAACCGTGT	CTTCTTGATGGGCCCCAGCTTCAAGGG
	sFRP2	GCCACAGAGGAAGCTCCCAAGGTGTG	GCCACAGCACGGATTTCTTCAGGTCC
	Tle1	TGCCATCATCGGGCAGCAGTTGCAAG	CCAGGCTCTCTGTCTCTGTGGCGCT
	Axin2	CCTCATTTTCCGAGAACCCACCGCCT	CCTTTTCTTCATCCTCCCGGATCTG
	β-catenin	CTCTGATAAAGGCAACTGTTGGATTG	TCCTCCATGCGCACGCCCTCCACAAAC
	Cyclin D2	CCAGGAGCTGCTGGAGTGGGAACTG	GCAAACTTGAAGTCGGTAGCGCACAG
	EF1α	GGCTTCACTGCTCAGGTGATTATC	ACACATGGGCTTGCCAGGGAC
	ChIP Target	Forward Primer	Reverse Primer	Genomic location (Mus musculus strain C57BL/6J, GRCm39)
	sFRP1 ChIP	CGAGCTGCAGCGTCGCAAGT	TCGATGGGGTCCTCCGCTGC	Chr8: 23901521-23901660
	sFRP2 ChIP	TCGAGCTCCGGCCGCCTCT	AAGAGGAAGAGCCCACGCGC	Chr3: 83673781-83673931
	Wnt10a ChIP	CCCTTCCGTACAGCAATAGGGTGCA	CCAAGCGTTTTATAAGGCGCGGA	Chr7: 98484135-98484303
	Wnt9b ChIP	CTCGCATCTCCTCGCGCCACTA	ACAACAGGGCGGGCAGAGTTCG	Chr11: 103640617-103640777
	Fzd2 ChIP	TGTTGTGGTCGACCAATCCAGCC	GCCTCTCCGATCCCAATTAGTCGG	Chr11: 102495039-102495228
	Fzd4 ChIP	ATCGGCTGCTCTGTTGCTCCG	AACCTCTCCGCGTCAGGTTCCTC	Chr7: 89052875-89053104
	Tle1 ChIP	TCTGCGGCTCACAAATGCAGGAAG	CTTACCGTCGTGGGAGCGGGT	Chr4: 72118508-72118654
	Axin2 ChIP	AGGTCCTGGCAACTCAGTAACAGC	GCTTTCTTAGAAACGGCTGCGACG	Chr11: 108811261-108811432
	Control_GD6	TGCCCTCTTTTGGCCTCCTG	AGTGATGCTGGCGATGGAG	Chr6: 120235470-120235633
